# Supplementary material for: A phylogenetic profiling approach identifies novel ciliogenesis genes in Drosophila and C. elegans
Source: EMBO J. 2023 Jun 15;42(16):e113616. doi: 10.15252/embj.2023113616 (PMC10425847; doi:10.15252/embj.2023113616)
Supplement: Supplementary file 2 — Dataset EV1 [file EMBJ-42-e113616-s001.xlsx]

## Sheet: A-Genomes
Species Name	NCBI Taxonomy ID	NCBI Lineage	NCBI BLAST Name	Taxonomy (Baldauf 2008)	Genome Link	Ciliated/Non-ciliated?	Included for 25% reduction in number of genomes	Included for 50% reduction in number of genomes	Included for 75% reduction in number of genomes
Acanthamoeba castellanii	5755	Eukaryota; Amoebozoa; Discosea; Longamoebia; Centramoebida; Acanthamoebidae; Acanthamoeba	Eukaryotes	Amoebozoa - Lobose/Tubulinid amoebas	https://www.ncbi.nlm.nih.gov/bioproject/66753	Non-ciliated	x	x	x
Aegilops tauschii	37682	Eukaryota; Viridiplantae; Streptophyta; Streptophytina; Embryophyta; Tracheophyta; Euphyllophyta; Spermatophyta; Magnoliopsida; Mesangiospermae; Liliopsida; Petrosaviidae; commelinids; Poales; Poaceae; BOP clade; Pooideae; Triticodae; Triticeae; Triticinae; Aegilops	Monocots	Archaeplastidae - Land plants ( Angiosperms)	http://plants.ensembl.org/info/data/ftp/index.html	Non-ciliated
Aeropyrum pernix	56636	Archaea; TACK group; Crenarchaeota; Thermoprotei; Desulfurococcales; Desulfurococcaceae; Aeropyrum	Crenarchaeotes	(Archaea)	https://www.uniprot.org/uniprotkb?query=(taxonomy_id:56636)	Non-ciliated	x
Albugo laibachii	653948	Eukaryota; Sar; Stramenopiles; Oomycota; Albuginales; Albuginaceae; Albugo	Oomycetes	Stramenopiles - Oomycetes	ftp://ftp.ensemblgenomes.org/pub/release-21/protists/fasta/albugo_laibachii/pep/Albugo_laibachii.ENA1.21.pep.all.fa.gz	Ciliated	x	x	x
Allomyces macrogynus	28583	Eukaryota; Opisthokonta; Fungi; Fungi incertae sedis; Blastocladiomycota; Blastocladiomycota incertae sedis; Blastocladiomycetes; Blastocladiales; Blastocladiaceae; Allomyces	Blastocladiomycetes	Opisthokonts - Fungi (Basal fungi)	https://www.ncbi.nlm.nih.gov/bioproject/20563	Ciliated	x
Amborella trichopoda	13333	Eukaryota; Viridiplantae; Streptophyta; Streptophytina; Embryophyta; Tracheophyta; Euphyllophyta; Spermatophyta; Magnoliopsida; Amborellales; Amborellaceae; Amborella	Flowering plants	Archaeplastidae - Land plants ( Angiosperms)	http://ftp.ensemblgenomes.org/pub/plants/release-54/fasta/amborella_trichopoda/pep/Amborella_trichopoda.AMTR1.0.pep.all.fa.gz	Non-ciliated	x
Amphimedon queenslandica	400682	Eukaryota; Opisthokonta; Metazoa; Porifera; Demospongiae; Heteroscleromorpha; Haplosclerida; Niphatidae; Amphimedon	Sponges	Opisthokonts - Metazoa (Sponges)	ftp://ftp.ensemblgenomes.org/pub/release-21/metazoa/fasta/amphimedon_queenslandica/pep/Amphimedon_queenslandica.Aqu1.21.pep.all.fa.gz	Ciliated	x
Angomonas deanei	59799	Eukaryota; Discoba; Euglenozoa; Kinetoplastea; Metakinetoplastina; Trypanosomatida; Trypanosomatidae; Strigomonadinae; Angomonas	Kinetoplastids	Discicristates - Other kinetoplastids	https://www.ncbi.nlm.nih.gov/protein?LinkName=bioproject_protein&from_uid=169008	Ciliated	x	x	x
Anolis carolinensis	28377	Eukaryota; Opisthokonta; Metazoa; Eumetazoa; Bilateria; Deuterostomia; Chordata; Craniata; Vertebrata; Gnathostomata; Teleostomi; Euteleostomi; Sarcopterygii; Dipnotetrapodomorpha; Tetrapoda; Amniota; Sauropsida; Sauria; Lepidosauria; Squamata; Bifurcata; Unidentata; Episquamata; Toxicofera; Iguania; Dactyloidae; Anolis	Lizards & snakes	Opisthokonts - Metazoa (Vertebrates)	ftp://ftp.ensembl.org/pub/release-74/fasta/anolis_carolinensis/pep/Anolis_carolinensis.AnoCar2.0.74.pep.all.fa.gz	Ciliated
Apis mellifera	7460	Eukaryota; Opisthokonta; Metazoa; Eumetazoa; Bilateria; Protostomia; Ecdysozoa; Panarthropoda; Arthropoda; Mandibulata; Pancrustacea; Hexapoda; Insecta; Dicondylia; Pterygota; Neoptera; Endopterygota; Hymenoptera; Apocrita; Aculeata; Apoidea; Apidae; Apinae; Apini; Apis	Bees	Opisthokonts - Metazoa (Arthropods)	ftp://ftp.ensemblgenomes.org/pub/release-21/metazoa/fasta/apis_mellifera/pep/Apis_mellifera.Amel4.0.21.pep.all.fa.gz	Ciliated	x
Aplanochytrium kerguelense	87111	Eukaryota; Sar; Stramenopiles; Bigyra; Labyrinthulomycetes; Thraustochytrida; Thraustochytriaceae; Aplanochytrium	Slime nets	Stramenopiles - Labyrinthulids	http://genome.jgi.doe.gov/Aplke1/download/Aplke1_GeneCatalog_proteins_20121220.aa.fasta.gz	Non-ciliated (putative recent loss of cilia)	x	x
Aquilegia coerulea	218851	Eukaryota; Viridiplantae; Streptophyta; Streptophytina; Embryophyta; Tracheophyta; Euphyllophyta; Spermatophyta; Magnoliopsida; Mesangiospermae; Ranunculales; Ranunculaceae; Thalictroideae; Aquilegia	Flowering plants	Archaeplastidae - Land plants ( Angiosperms)	https://www.ncbi.nlm.nih.gov/bioproject/PRJNA33681	Non-ciliated	x	x
Arabidopsis thaliana	3702	Eukaryota; Viridiplantae; Streptophyta; Streptophytina; Embryophyta; Tracheophyta; Euphyllophyta; Spermatophyta; Magnoliopsida; Mesangiospermae; eudicotyledons; Gunneridae; Pentapetalae; rosids; malvids; Brassicales; Brassicaceae; Camelineae; Arabidopsis	Eudicots	Archaeplastidae - Land plants ( Angiosperms)	https://phytozome-next.jgi.doe.gov/info/Athaliana_TAIR10	Non-ciliated
Archaeoglobus fulgidus	2234	Archaea; Euryarchaeota; Archaeoglobi; Archaeoglobales; Archaeoglobaceae; Archaeoglobus	Euryarchaeotes	(Archaea)	https://www.uniprot.org/taxonomy/224325	Non-ciliated	x	x	x
Aspergillus fumigatus	746128	Eukaryota; Opisthokonta; Fungi; Dikarya; Ascomycota; saccharomyceta; Pezizomycotina; leotiomyceta; Eurotiomycetes; Eurotiomycetidae; Eurotiales; Aspergillaceae; Aspergillus; Aspergillus subgen. Fumigati	Ascomycete fungi	Opisthokonts - Fungi (Dikarya)	https://www.ncbi.nlm.nih.gov/genome/18?genome_assembly_id=22576	Non-ciliated
Aurantiochytrium limacinum	87102	Eukaryota; Sar; Stramenopiles; Bigyra; Labyrinthulomycetes; Thraustochytrida; Thraustochytriaceae; Aurantiochytrium	Slime nets	Stramenopiles - Labyrinthulids	https://genome.jgi.doe.gov/portal/Aurli1/download/Aurli1_GeneCatalog_proteins_20120618.aa.fasta.gz	Ciliated	x
Aureococcus anophagefferens	44056	Eukaryota; Sar; Stramenopiles; Ochrophyta; Pelagophyceae; Pelagomonadales; Aureococcus	Pelagophytes	Stramenopiles - More chl ac algae	https://genome.jgi.doe.gov/portal/Auran1/download/proteins.Auran1_FilteredModels3.fasta.gz	Ciliated	x
Auricularia subglabra	1331295	Eukaryota; Opisthokonta; Fungi; Dikarya; Basidiomycota; Agaricomycotina; Agaricomycetes; Agaricomycetes incertae sedis; Auriculariales; Auriculariaceae; Auricularia	Basidiomycete fungi	Opisthokonts - Fungi (Dikarya)	https://genome.jgi.doe.gov/portal/Aurde3_1/download/Aurde3_1_GeneCatalog_proteins_20130729.aa.fasta.gz	Non-ciliated
Babesia bovis	5865	Eukaryota; Sar; Alveolata; Apicomplexa; Aconoidasida; Piroplasmida; Babesiidae; Babesia	Apicomplexans	Alveolates - Apicomplexans	https://piroplasmadb.org/common/downloads/Current_Release/BbovisT2Bo/fasta/data/PiroplasmaDB-59_BbovisT2Bo_AnnotatedProteins.fasta	Non-ciliated	x	x	x
Bathycoccus prasinos	41875	Eukaryota; Viridiplantae; Chlorophyta; Mamiellophyceae; Mamiellales; Bathycoccaceae; Bathycoccus	Green algae	Archaeplastidae - Prasinophyte algae	https://bioinformatics.psb.ugent.be/gdb/bathycoccus/RELEASE_15jul2011/bathy_PROT.fasta	Ciliated (highly reduced complement of ciliary genes)	x	x
Batrachochytrium dendrobatidis	109871	Eukaryota; Opisthokonta; Fungi; Fungi incertae sedis; Chytridiomycota; Chytridiomycota incertae sedis; Chytridiomycetes; Rhizophydiales; Rhizophydiales incertae sedis; Batrachochytrium	Chytrids	Opisthokonts - Fungi (Basal fungi)	https://data.jgi.doe.gov/refine-download/img?its_ap_id=1184797&expanded=all	Ciliated
Bigelowiella natans	227086	Eukaryota; Sar; Rhizaria; Cercozoa; Chlorarachniophyceae; Bigelowiella	Cercozoans	Rhizaria - Other (Chlorarachniophytes)	https://genome.jgi.doe.gov/portal/Bigna1/download/Bigna1_filtered_proteins.fasta.gz	Ciliated
Blastocystis hominis	12968	Eukaryota; Sar; Stramenopiles; Bigyra; Opalozoa; Opalinata; Blastocystidae; Blastocystis	Eukaryotes	Stramenopiles - Opalinids	https://www.genoscope.cns.fr/externe/Download/Projets/Blastocystis/annotation/Blastocystis_hominis_v1.0_pep.fa.gz	Non-ciliated	x	x	x
Bodo saltans	75058	Eukaryota; Discoba; Euglenozoa; Kinetoplastea; Metakinetoplastina; Eubodonida; Bodonidae; Bodo	Kinetoplastids	Discicristates - Other kinetoplastids	ftp://ftp.sanger.ac.uk/pub/pathogens/Bodo/saltans/Bodo_proteins.fasta	Ciliated	x
Bombyx mori	7091	Eukaryota; Opisthokonta; Metazoa; Eumetazoa; Bilateria; Protostomia; Ecdysozoa; Panarthropoda; Arthropoda; Mandibulata; Pancrustacea; Hexapoda; Insecta; Dicondylia; Pterygota; Neoptera; Endopterygota; Amphiesmenoptera; Lepidoptera; Glossata; Neolepidoptera; Heteroneura; Ditrysia; Obtectomera; Bombycoidea; Bombycidae; Bombycinae; Bombyx	Moths	Opisthokonts - Metazoa (Arthropods)	https://www.uniprot.org/proteomes/UP000005204	Ciliated	x
Brachypodium distachyon	15368	Eukaryota; Viridiplantae; Streptophyta; Streptophytina; Embryophyta; Tracheophyta; Euphyllophyta; Spermatophyta; Magnoliopsida; Mesangiospermae; Liliopsida; Petrosaviidae; commelinids; Poales; Poaceae; BOP clade; Pooideae; Stipodae; Brachypodieae; Brachypodium	Monocots	Archaeplastidae - Land plants ( Angiosperms)	https://genome.jgi.doe.gov/portal/brachy/download/Brachypodium_distachyon_Bd21.main_genome.scaffolds.fasta	Non-ciliated	x
Branchiostoma floridae	7739	Eukaryota; Opisthokonta; Metazoa; Eumetazoa; Bilateria; Deuterostomia; Chordata; Cephalochordata; Leptocardii; Amphioxiformes; Branchiostomidae; Branchiostoma	Lancelets	Opisthokonts - Metazoa (Lancelets)	http://www.ncbi.nlm.nih.gov/protein?Db=protein&DbFrom=bioproject&Cmd=Link&LinkName=bioproject_protein&LinkReadableName=Protein&ordinalpos=1&IdsFromResult=33245	Ciliated	x	x
Brugia malayi	6279	Eukaryota; Opisthokonta; Metazoa; Eumetazoa; Bilateria; Protostomia; Ecdysozoa; Nematoda; Chromadorea; Rhabditida; Spirurina; Spiruromorpha; Filarioidea; Onchocercidae; Brugia	Nematodes	Opisthokonts - Metazoa (Nematodes)	https://downloads.wormbase.org/releases/WS238/species/b_malayi/PRJNA10729/b_malayi.PRJNA10729.WS238.protein.fa.gz	Ciliated (non-motile cilia only)	x	x
Caenorhabditis elegans	6239	Eukaryota; Opisthokonta; Metazoa; Eumetazoa; Bilateria; Protostomia; Ecdysozoa; Nematoda; Chromadorea; Rhabditida; Rhabditina; Rhabditomorpha; Rhabditoidea; Rhabditidae; Peloderinae; Caenorhabditis	Nematodes	Opisthokonts - Metazoa (Nematodes)	https://downloads.wormbase.org/releases/WS240/species/c_elegans/PRJNA13758/c_elegans.PRJNA13758.WS240.protein.fa.gz	Ciliated (non-motile cilia only)	x	x	x
Candida albicans	5476	Eukaryota; Opisthokonta; Fungi; Dikarya; Ascomycota; saccharomyceta; Saccharomycotina; Saccharomycetes; Saccharomycetales; CUG-Ser1 clade; Debaryomycetaceae; Candida/Lodderomyces clade; Candida	Budding yeasts	Opisthokonts - Fungi (Dikarya)	https://www.ncbi.nlm.nih.gov/bioproject/193498	Non-ciliated
Capitella teleta	283909	Eukaryota; Opisthokonta; Metazoa; Eumetazoa; Bilateria; Protostomia; Spiralia; Lophotrochozoa; Annelida; Polychaeta; Sedentaria; Scolecida; Capitellidae; Capitella	Segmented worms	Opisthokonts - Metazoa (Annelids)	https://genome.jgi.doe.gov/portal/Capca1/download/FilteredModelsv1.0.aa.fasta.gz	Ciliated	x	x
Capsaspora owczarzaki	192875	Eukaryota; Opisthokonta; Filasterea; Capsaspora	Eukaryotes	Opisthokonts - Other (Filasterea)	https://www.ncbi.nlm.nih.gov/bioproject/20341	Non-ciliated	x
Caulobacter crescentus	155892	Bacteria; Proteobacteria; Alphaproteobacteria; Caulobacterales; Caulobacteraceae; Caulobacter	α-proteobacteria	(Bacteria)	https://www.uniprot.org/proteomes/UP000001816	Non-ciliated	x	x
Ceriporiopsis subvermispora	42742	Eukaryota; Opisthokonta; Fungi; Dikarya; Basidiomycota; Agaricomycotina; Agaricomycetes; Agaricomycetes incertae sedis; Polyporales; Gelatoporiaceae; Gelatoporia	Basidiomycete fungi	Opisthokonts - Fungi (Dikarya)	http://genome.jgi-psf.org/Cersu1/download/Ceriporiopsis_subvermispora.proteins.fasta.gz	Non-ciliated	x	x	x
Chlamydomonas reinhardtii	3055	Eukaryota; Viridiplantae; Chlorophyta; core chlorophytes; Chlorophyceae; CS clade; Chlamydomonadales; Chlamydomonadaceae; Chlamydomonas	Green algae	Archaeplastidae - Chlorophyte algae	https://img.jgi.doe.gov/cgi-bin/m/main.cgi?section=TaxonDetail&page=taxonDetail&taxon_oid=2614208541#	Ciliated	x	x
Chlorella variabilis	554065	Eukaryota; Viridiplantae; Chlorophyta; core chlorophytes; Trebouxiophyceae; Chlorellales; Chlorellaceae; Chlorella clade; Chlorella	Green algae	Archaeplastidae - Chlorophyte algae	https://genome.jgi.doe.gov/portal/ChlNC64A_1/download/Chlorella_NC64A.best_proteins.fasta.gz	Ciliated (highly reduced complement of ciliary genes)
Chondrus crispus	2769	Eukaryota; Rhodophyta; Florideophyceae; Rhodymeniophycidae; Gigartinales; Gigartinaceae; Chondrus	Red algae	Archaeplastidae - Red algae	http://www.ncbi.nlm.nih.gov/protein?Db=protein&DbFrom=bioproject&Cmd=Link&LinkName=bioproject_protein&LinkReadableName=Protein&ordinalpos=1&IdsFromResult=193762	Non-ciliated	x
Ciona intestinalis	7719	Eukaryota; Opisthokonta; Metazoa; Eumetazoa; Bilateria; Deuterostomia; Chordata; Tunicata; Ascidiacea; Phlebobranchia; Cionidae; Ciona	Tunicates	Opisthokonts - Metazoa (Tunicates)	http://www.ncbi.nlm.nih.gov/protein?Db=protein&DbFrom=bioproject&Cmd=Link&LinkName=bioproject_protein&LinkReadableName=Protein&ordinalpos=1&IdsFromResult=187185	Ciliated	x
Clonorchis sinensis	79923	Eukaryota; Opisthokonta; Metazoa; Eumetazoa; Bilateria; Protostomia; Spiralia; Lophotrochozoa; Platyhelminthes; Trematoda; Digenea; Opisthorchiida; Opisthorchiata; Opisthorchiidae; Clonorchis	Flatworms	Opisthokonts - Metazoa (Platyhelminths)	https://www.ncbi.nlm.nih.gov/bioproject/PRJDA72781	Ciliated	x	x	x
Coccomyxa subellipsoidea	248742	Eukaryota; Viridiplantae; Chlorophyta; core chlorophytes; Trebouxiophyceae; Trebouxiophyceae incertae sedis; Elliptochloris clade; Coccomyxa	Green algae	Archaeplastidae - Chlorophyte algae	https://img.jgi.doe.gov/cgi-bin/m/main.cgi?section=TaxonDetail&page=taxonDetail&taxon_oid=2614208526	Ciliated (highly reduced complement of ciliary genes)	x	x	x
Crassostrea gigas	29159	Eukaryota; Opisthokonta; Metazoa; Eumetazoa; Bilateria; Protostomia; Spiralia; Lophotrochozoa; Mollusca; Bivalvia; Autobranchia; Pteriomorphia; Ostreida; Ostreoidea; Ostreidae; Crassostrea	Bivalves	Opisthokonts - Metazoa (Molluscs)	ftp://ftp.ensemblgenomes.org/pub/metazoa/release-21/fasta/crassostrea_gigas/pep/Crassostrea_gigas.GCA_000297895.1.21.pep.all.fa.gz	Ciliated	x
Cryptosporidium parvum	5807	Eukaryota; Sar; Alveolata; Apicomplexa; Conoidasida; Coccidia; Eucoccidiorida; Eimeriorina; Cryptosporidiidae; Cryptosporidium	Apicomplexans	Alveolates - Apicomplexans	https://cryptodb.org/cryptodb/app/record/dataset/NCBITAXON_353152	Non-ciliated	x
Cucumis sativus	3659	Eukaryota; Viridiplantae; Streptophyta; Streptophytina; Embryophyta; Tracheophyta; Euphyllophyta; Spermatophyta; Magnoliopsida; Mesangiospermae; eudicotyledons; Gunneridae; Pentapetalae; rosids; fabids; Cucurbitales; Cucurbitaceae; Benincaseae; Cucumis	Eudicots	Archaeplastidae - Land plants ( Angiosperms)	https://phytozome-next.jgi.doe.gov/info/Csativus_v1_0	Non-ciliated	x	x
Cyanidioschyzon merolae	45157	Eukaryota; Rhodophyta; Bangiophyceae; Cyanidiales; Cyanidiaceae; Cyanidioschyzon	Red algae	Archaeplastidae - Red algae	http://www.ncbi.nlm.nih.gov/protein?Db=protein&DbFrom=bioproject&Cmd=Link&LinkName=bioproject_protein&LinkReadableName=Protein&ordinalpos=1&IdsFromResult=28057	Non-ciliated	x	x	x
Cyanophora paradoxa	2762	Eukaryota; Glaucocystophyceae; Cyanophoraceae; Cyanophora	Eukaryotes	Archaeplastidae - Glaucophyte algae	https://www.ncbi.nlm.nih.gov/bioproject/PRJNA479824	Ciliated	x	x	x
Danio rerio	7955	Eukaryota; Opisthokonta; Metazoa; Eumetazoa; Bilateria; Deuterostomia; Chordata; Craniata; Vertebrata; Gnathostomata; Teleostomi; Euteleostomi; Actinopterygii; Actinopteri; Neopterygii; Teleostei; Osteoglossocephalai; Clupeocephala; Otomorpha; Ostariophysi; Otophysi; Cypriniphysae; Cypriniformes; Cyprinoidei; Danionidae; Danioninae; Danio	Bony fishes	Opisthokonts - Metazoa (Vertebrates)	https://www.uniprot.org/proteomes/UP000000437	Ciliated
Daphnia pulex	6669	Eukaryota; Opisthokonta; Metazoa; Eumetazoa; Bilateria; Protostomia; Ecdysozoa; Panarthropoda; Arthropoda; Mandibulata; Pancrustacea; Crustacea; Branchiopoda; Phyllopoda; Diplostraca; Cladocera; Anomopoda; Daphniidae; Daphnia	Crustaceans	Opisthokonts - Metazoa (Arthropods)	https://www.ncbi.nlm.nih.gov/bioproject/PRJNA12756	Ciliated (reduced complement of motility genes)	x	x
Dendroctonus ponderosae	77166	Eukaryota; Opisthokonta; Metazoa; Eumetazoa; Bilateria; Protostomia; Ecdysozoa; Panarthropoda; Arthropoda; Mandibulata; Pancrustacea; Hexapoda; Insecta; Dicondylia; Pterygota; Neoptera; Endopterygota; Coleoptera; Polyphaga; Cucujiformia; Curculionoidea; Curculionidae; Scolytinae; Dendroctonus	Beetles	Opisthokonts - Metazoa (Arthropods)	ftp://ftp.ensemblgenomes.org/pub/metazoa/release-21/fasta/dendroctonus_ponderosae/pep/Dendroctonus_ponderosae.GCA_000355655.1.21.pep.all.fa.gz	Ciliated
Dendrothele bispora	1314803	Eukaryota; Opisthokonta; Fungi; Dikarya; Basidiomycota; Agaricomycotina; Agaricomycetes; Agaricomycetidae; Agaricales; Agaricales incertae sedis; Dendrothele	Basidiomycete fungi	Opisthokonts - Fungi (Dikarya)	https://genome.jgi.doe.gov/portal/Denbi1/download/Denbi1_GeneCatalog_proteins_20131210.aa.fasta.gz	Non-ciliated	x	x
Dictyostelium discoideum	44689	Eukaryota; Amoebozoa; Evosea; Eumycetozoa; Dictyostelia; Dictyosteliales; Dictyosteliaceae; Dictyostelium	Cellular slime molds	Amoebozoa - Dictyostelid slime molds	http://dictybase.org/db/cgi-bin/dictyBase/download/blast_databases.pl	Non-ciliated
Drosophila melanogaster	7227	Eukaryota; Opisthokonta; Metazoa; Eumetazoa; Bilateria; Protostomia; Ecdysozoa; Panarthropoda; Arthropoda; Mandibulata; Pancrustacea; Hexapoda; Insecta; Dicondylia; Pterygota; Neoptera; Endopterygota; Diptera; Brachycera; Muscomorpha; Eremoneura; Cyclorrhapha; Schizophora; Acalyptratae; Ephydroidea; Drosophilidae; Drosophilinae; Drosophilini; Drosophila; Sophophora; melanogaster group; melanogast…	Flies	Opisthokonts - Metazoa (Arthropods)	ftp://ftp.flybase.net/releases/FB2014_01/dmel_r5.55/fasta/dmel-all-translation-r5.55.fasta.gz	Ciliated	x	x
Ectocarpus siliculosus	2880	Eukaryota; Sar; Stramenopiles; Ochrophyta; PX clade; Phaeophyceae; Ectocarpales; Ectocarpaceae; Ectocarpus	Brown algae	Stramenopiles - Brown algae	https://bioinformatics.psb.ugent.be/gdb/ectocarpus/Ectsi_prot_LATEST.tfa.gz	Ciliated
Edhazardia aedis	70536	Eukaryota; Opisthokonta; Fungi; Fungi incertae sedis; Microsporidia; Microsporidia incertae sedis; Culicosporidae; Edhazardia	Microsporidians	Opisthokonts - Microsporidia	https://www.ncbi.nlm.nih.gov/bioproject/65125	Non-ciliated	x	x
Eimeria tenella	5802	Eukaryota; Sar; Alveolata; Apicomplexa; Conoidasida; Coccidia; Eucoccidiorida; Eimeriorina; Eimeriidae; Eimeria	Apicomplexans	Alveolates - Apicomplexans	https://toxodb.org/common/downloads/Current_Release/EtenellaHoughton/fasta/data/ToxoDB-59_EtenellaHoughton_AnnotatedProteins.fasta	Ciliated (highly reduced complement of ciliary genes)
Emiliania huxleyi	2903	Eukaryota; Haptista; Haptophyta; Prymnesiophyceae; Isochrysidales; Noelaerhabdaceae; Emiliania	Haptophytes	Haptophytes	http://www.ncbi.nlm.nih.gov/protein?Db=protein&DbFrom=bioproject&Cmd=Link&LinkName=bioproject_protein&LinkReadableName=Protein&ordinalpos=1&IdsFromResult=222302	Ciliated (reduced complement of ciliary genes)	x	x
Encephalitozoon cuniculi	6035	Eukaryota; Opisthokonta; Fungi; Fungi incertae sedis; Microsporidia; Apansporoblastina; Unikaryonidae; Encephalitozoon	Microsporidians	Opisthokonts - Microsporidia	https://www.ncbi.nlm.nih.gov/bioproject/155	Non-ciliated (putative recent loss of cilia)	x	x	x
Entamoeba histolytica	5759	Eukaryota; Amoebozoa; Evosea; Archamoebae; Mastigamoebida; Entamoebidae; Entamoeba	Eukaryotes	Amoebozoa - Pelobionts/Archamoebae	http://amoebadb.org/common/downloads/release-3.1/EhistolyticaHM1IMSS/fasta/data/AmoebaDB-3.1_EhistolyticaHM1IMSS_AnnotatedProteins.fasta	Non-ciliated	x	x
Escherichia coli	562	Bacteria; Proteobacteria; Gammaproteobacteria; Enterobacterales; Enterobacteriaceae; Escherichia	Enterobacteria	(Bacteria)	http://www.uniprot.org/proteomes/UP000000625	Non-ciliated	x
Fragilariopsis cylindrus	186039	Eukaryota; Sar; Stramenopiles; Ochrophyta; Bacillariophyta; Bacillariophyceae; Bacillariophycidae; Bacillariales; Bacillariaceae; Fragilariopsis	Diatoms	Stramenopiles - Diatoms	https://genome.jgi.doe.gov/portal/Fracy1/download/Fracy1_GeneModels_FilteredModels1_aa.fasta.gz	Non-ciliated (putative recent loss of cilia)	x	x
Giardia intestinalis	5741	Eukaryota; Metamonada; Fornicata; Diplomonadida; Hexamitidae; Giardiinae; Giardia	Diplomonads	Excavates - Diplomonads	https://giardiadb.org/common/downloads/Current_Release/GintestinalisAssemblageADH/fasta/data/GiardiaDB-59_GintestinalisAssemblageADH_AnnotatedProteins.fasta	Ciliated (reduced complement of ciliary genes)	x
Glycine max	3847	Eukaryota; Viridiplantae; Streptophyta; Streptophytina; Embryophyta; Tracheophyta; Euphyllophyta; Spermatophyta; Magnoliopsida; Mesangiospermae; eudicotyledons; Gunneridae; Pentapetalae; rosids; fabids; Fabales; Fabaceae; Papilionoideae; 50 kb inversion clade; NPAAA clade; indigoferoid/millettioid clade; Phaseoleae; Glycine; Glycine subgen. Soja	Eudicots	Archaeplastidae - Land plants ( Angiosperms)	https://www.ncbi.nlm.nih.gov/protein?linkname=bioproject_protein&from_uid=48389	Non-ciliated	x
Gonapodya prolifera	1123529	Eukaryota; Opisthokonta; Fungi; Fungi incertae sedis; Chytridiomycota; Chytridiomycota incertae sedis; Monoblepharidomycetes; Monoblepharidales; Gonapodyaceae; Gonapodya	Monoblepharidomycetes	Opisthokonts - Fungi (Basal fungi)	https://genome.jgi.doe.gov/portal/Ganpr1/download/Ganpr1_GeneCatalog_proteins_20111215.aa.fasta.gz	Ciliated	x	x
Guillardia theta	55529	Eukaryota; Cryptophyceae; Pyrenomonadales; Geminigeraceae; Guillardia	Cryptomonads	Cryptophytes	http://genome.jgi-psf.org/Guith1/download/Guith1_GeneCatalog_proteins_20101209.aa.fasta.gz	Ciliated	x	x
Halobacterium salinarum	2242	Archaea; Euryarchaeota; Stenosarchaea group; Halobacteria; Halobacteriales; Halobacteriaceae; Halobacterium	Euryarchaeotes	(Archaea)	https://www.uniprot.org/proteomes/UP000001321	Non-ciliated	x	x	x
Helobdella robusta	6412	Eukaryota; Opisthokonta; Metazoa; Eumetazoa; Bilateria; Protostomia; Spiralia; Lophotrochozoa; Annelida; Clitellata; Hirudinea; Rhynchobdellida; Glossiphoniidae; Helobdella	Segmented worms	Opisthokonts - Metazoa (Annelids)	https://genome.jgi.doe.gov/portal/Helro1/download/proteins.Helro1_FilteredModels3.fasta.gz	Ciliated	x	x	x
Hyaloperonospora arabidopsidis	272952	Eukaryota; Sar; Stramenopiles; Oomycota; Peronosporales; Peronosporaceae; Hyaloperonospora	Downy mildews	Stramenopiles - Oomycetes	ftp://ftp.ensemblgenomes.org/pub/release-21/protists/fasta/hyaloperonospora_arabidopsidis/pep/Hyaloperonospora_arabidopsidis.HyaAraEmoy2_2.0.21.pep.all.fa.gz	Non-ciliated (putative recent loss of cilia)	x	x
Hydra vulgaris	6087	Eukaryota; Opisthokonta; Metazoa; Eumetazoa; Cnidaria; Hydrozoa; Hydroidolina; Anthoathecata; Aplanulata; Hydridae; Hydra	Hydrozoans	Opisthokonts - Metazoa (Cnidaria)	https://www.ncbi.nlm.nih.gov/bioproject/31231	Ciliated
Ichthyophthirius multifiliis	5932	Eukaryota; Sar; Alveolata; Ciliophora; Intramacronucleata; Oligohymenophorea; Hymenostomatida; Ophryoglenina; Ichthyophthirius	Ciliates	Alveolates - Ciliates	https://www.uniprot.org/proteomes/UP000008983	Ciliated	x
Ixodes scapularis	6945	Eukaryota; Opisthokonta; Metazoa; Eumetazoa; Bilateria; Protostomia; Ecdysozoa; Panarthropoda; Arthropoda; Chelicerata; Arachnida; Acari; Parasitiformes; Ixodida; Ixodoidea; Ixodidae; Ixodinae; Ixodes	Mites & ticks	Opisthokonts - Metazoa (Arthropods)	https://vectorbase.org/common/downloads/Current_Release/IscapularisWikel/fasta/data/VectorBase-59_IscapularisWikel_AnnotatedProteins.fasta	Ciliated (non-motile cilia only)
Kluyveromyces thermotolerans (Lachancea thermotolerans)	381046	Eukaryota; Opisthokonta; Fungi; Dikarya; Ascomycota; saccharomyceta; Saccharomycotina; Saccharomycetes; Saccharomycetales; Saccharomycetaceae; Lachancea	Budding yeasts	Opisthokonts - Fungi (Dikarya)	https://www.ncbi.nlm.nih.gov/protein?LinkName=bioproject_protein&from_uid=12499	Non-ciliated	x	x	x
Laccaria bicolor	29883	Eukaryota; Opisthokonta; Fungi; Dikarya; Basidiomycota; Agaricomycotina; Agaricomycetes; Agaricomycetidae; Agaricales; Tricholomataceae; Laccaria	Basidiomycete fungi	Opisthokonts - Fungi (Dikarya)	https://genome.jgi.doe.gov/portal/Lacbi2/download/Lacbi2_GeneCatalog_proteins_20110203.aa.fasta.gz	Non-ciliated	x
Latimeria chalumnae	7897	Eukaryota; Opisthokonta; Metazoa; Eumetazoa; Bilateria; Deuterostomia; Chordata; Craniata; Vertebrata; Gnathostomata; Teleostomi; Euteleostomi; Sarcopterygii; Coelacanthimorpha; Coelacanthiformes; Coelacanthidae; Latimeria	Coelacanths	Opisthokonts - Metazoa (Vertebrates)	http://www.ncbi.nlm.nih.gov/protein?Db=protein&DbFrom=bioproject&Cmd=Link&LinkName=bioproject_protein&LinkReadableName=Protein&ordinalpos=1&IdsFromResult=219830	Ciliated	x	x	x
Leishmania major strain Friedlin	5664	Eukaryota; Discoba; Euglenozoa; Kinetoplastea; Metakinetoplastina; Trypanosomatida; Trypanosomatidae; Leishmaniinae; Leishmania; Leishmania; Leishmania major species complex	Kinetoplastids	Discicristates - Leishmanias (Kinetoplastids)	http://tritrypdb.org/common/downloads/release-7.0/LmajorFriedlin/fasta/data/TriTrypDB-7.0_LmajorFriedlin_AnnotatedProteins.fasta	Ciliated
Loa loa	7209	Eukaryota; Opisthokonta; Metazoa; Eumetazoa; Bilateria; Protostomia; Ecdysozoa; Nematoda; Chromadorea; Rhabditida; Spirurina; Spiruromorpha; Filarioidea; Onchocercidae; Loa	Nematodes	Opisthokonts - Metazoa (Nematodes)	https://www.ncbi.nlm.nih.gov/bioproject/PRJNA37757	Ciliated (non-motile cilia only)	x
Lottia gigantea	225164	Eukaryota; Opisthokonta; Metazoa; Eumetazoa; Bilateria; Protostomia; Spiralia; Lophotrochozoa; Mollusca; Gastropoda; Patellogastropoda; Lottioidea; Lottiidae; Lottia	Gastropods	Opisthokonts - Metazoa (Molluscs)	https://genome.jgi.doe.gov/portal/Lotgi1/download/Lotgi1_GeneModels_FilteredModels1_aa.fasta.gz	Ciliated
Magnaporthe oryzae (Pyricularia oryzae)	318829	Eukaryota; Opisthokonta; Fungi; Dikarya; Ascomycota; saccharomyceta; Pezizomycotina; leotiomyceta; sordariomyceta; Sordariomycetes; Sordariomycetidae; Magnaporthales; Pyriculariaceae; Pyricularia	Ascomycete fungi	Opisthokonts - Fungi (Dikarya)	https://www.ncbi.nlm.nih.gov/protein?LinkName=bioproject_protein&from_uid=13840	Non-ciliated	x	x
Melanconium sp. 1 NRRL 54901	1155946	Eukaryota; Opisthokonta; Fungi; Dikarya; Ascomycota; saccharomyceta; Pezizomycotina; leotiomyceta; sordariomyceta; Sordariomycetes; Sordariomycetidae; Diaporthales; Melanconidaceae; Melanconium; unclassified Melanconium	Ascomycete fungi	Opisthokonts - Fungi (Dikarya)	https://genome.jgi.doe.gov/portal/Melsp1/download/Melsp1_GeneCatalog_proteins_20121023.aa.fasta.gz	Non-ciliated	x	x	x
Meloidogyne hapla	6305	Eukaryota; Opisthokonta; Metazoa; Eumetazoa; Bilateria; Protostomia; Ecdysozoa; Nematoda; Chromadorea; Rhabditida; Tylenchina; Tylenchomorpha; Tylenchoidea; Meloidogynidae; Meloidogyninae; Meloidogyne	Nematodes	Opisthokonts - Metazoa (Nematodes)	ftp://ftp.wormbase.org/pub/wormbase/species/m_hapla/sequence/protein/m_hapla.PRJNA29083.current_development.protein.fa.gz	Ciliated (non-motile cilia only)	x	x	x
Methanobacterium sp	2164	Archaea; Euryarchaeota; Methanomada group; Methanobacteria; Methanobacteriales; Methanobacteriaceae; Methanobacterium; unclassified Methanobacterium	Euryarchaeotes	(Archaea)	https://www.uniprot.org/proteomes/UP000007490	Non-ciliated	x	x
Methanococcus jannaschii	2190	Archaea; Euryarchaeota; Methanomada group; Methanococci; Methanococcales; Methanocaldococcaceae; Methanocaldococcus	Euryarchaeotes	(Archaea)	https://www.uniprot.org/proteomes/UP000000805	Non-ciliated	x
Methanopyrus kandleri	2320	Archaea; Euryarchaeota; Methanopyri; Methanopyrales; Methanopyraceae; Methanopyrus	Euryarchaeotes	(Archaea)	https://www.uniprot.org/proteomes/UP000001826	Non-ciliated
Microbotryum violaceum	5272	Eukaryota; Opisthokonta; Fungi; Dikarya; Basidiomycota; Pucciniomycotina; Microbotryomycetes; Microbotryales; Microbotryaceae; Microbotryum	Basidiomycete fungi	Opisthokonts - Fungi (Dikarya)	ftp://ftp.ensemblgenomes.org/pub/fungi/release-21/fasta/microbotryum_violaceum/pep/Microbotryum_violaceum.GCA_000166175.1.21.pep.all.fa.gz	Non-ciliated
Micromonas pusilla	38833	Eukaryota; Viridiplantae; Chlorophyta; Mamiellophyceae; Mamiellales; Mamiellaceae; Micromonas	Green algae	Archaeplastidae - Prasinophyte algae	https://phytozome-next.jgi.doe.gov/info/MspRCC299_v3_0	Ciliated
Mimulus guttatus	4155	Eukaryota; Viridiplantae; Streptophyta; Streptophytina; Embryophyta; Tracheophyta; Euphyllophyta; Spermatophyta; Magnoliopsida; Mesangiospermae; eudicotyledons; Gunneridae; Pentapetalae; asterids; lamiids; Lamiales; Phrymaceae; Erythranthe	Eudicots	Archaeplastidae - Land plants ( Angiosperms)	https://phytozome-next.jgi.doe.gov/info/Mguttatus_v2_0	Non-ciliated
Mnemiopsis leidyi	27923	Eukaryota; Opisthokonta; Metazoa; Eumetazoa; Ctenophora; Tentaculata; Lobata; Bolinopsidae; Mnemiopsis	Comb jellies	Opisthokonts - Metazoa (Ctenophores)	http://research.nhgri.nih.gov/mnemiopsis/download/proteome/ML2.2.aa.gz	Ciliated	x	x	x
Monosiga brevicollis	81824	Eukaryota; Opisthokonta; Choanoflagellata; Craspedida; Salpingoecidae; Monosiga	Choanoflagellates	Opisthokonts - Choanoflagellates	https://ftp.ncbi.nlm.nih.gov/genomes/all/GCF/000/002/865/GCF_000002865.3_V1.0/GCF_000002865.3_V1.0_protein.faa.gz	Ciliated	x	x	x
Mortierella verticillata (Podila verticillata)	78898	Eukaryota; Opisthokonta; Fungi; Fungi incertae sedis; Mucoromycota; Mortierellomycotina; Mortierellomycetes; Mortierellales; Mortierellaceae; Podila	Fungi	Opisthokonts - Fungi (Basal fungi)	https://www.ncbi.nlm.nih.gov/genome/801	Non-ciliated	x	x
Mucor circinelloides	36080	Eukaryota; Opisthokonta; Fungi; Fungi incertae sedis; Mucoromycota; Mucoromycotina; Mucoromycetes; Mucorales; Mucorineae; Mucoraceae; Mucor	Fungi	Opisthokonts - Fungi (Basal fungi)	http://genome.jgi-psf.org/Mucci2/download/Mucor_circinelloides_v2_filtered_proteins.fasta.gz	Non-ciliated	x
Mus musculus	10090	Eukaryota; Opisthokonta; Metazoa; Eumetazoa; Bilateria; Deuterostomia; Chordata; Craniata; Vertebrata; Gnathostomata; Teleostomi; Euteleostomi; Sarcopterygii; Dipnotetrapodomorpha; Tetrapoda; Amniota; Mammalia; Theria; Eutheria; Boreoeutheria; Euarchontoglires; Glires; Rodentia; Myomorpha; Muroidea; Muridae; Murinae; Mus; Mus	Rodents	Opisthokonts - Metazoa (Vertebrates)	https://www.uniprot.org/proteomes/UP000000589	Ciliated	x	x
Musa acuminata malaccensis	214687	Eukaryota; Viridiplantae; Streptophyta; Streptophytina; Embryophyta; Tracheophyta; Euphyllophyta; Spermatophyta; Magnoliopsida; Mesangiospermae; Liliopsida; Petrosaviidae; commelinids; Zingiberales; Musaceae; Musa; Musa acuminata	Monocots	Archaeplastidae - Land plants ( Angiosperms)	ftp://ftp.ensemblgenomes.org/pub/release-21/plants/fasta/musa_acuminata/pep/Musa_acuminata.MA1.21.pep.all.fa.gz	Non-ciliated	x	x	x
Naegleria gruberi	5762	Eukaryota; Discoba; Heterolobosea; Tetramitia; Eutetramitia; Vahlkampfiidae; Naegleria	Eukaryotes	Discicristates - Vahlkampfiid amoebas	http://www.ncbi.nlm.nih.gov/protein?Db=protein&DbFrom=bioproject&Cmd=Link&LinkName=bioproject_protein&LinkReadableName=Protein&ordinalpos=1&IdsFromResult=43691	Ciliated
Nannochloropsis gaditana	72520	Eukaryota; Sar; Stramenopiles; Ochrophyta; Eustigmatophyceae; Eustigmatales; Monodopsidaceae; Nannochloropsis	Eukaryotes	Stramenopiles - More chl ac algae	http://www.nannochloropsis.org/download/naga_prot.faa	Ciliated (highly reduced complement of ciliary genes)	x	x
Nematocida parisii	586133	Eukaryota; Opisthokonta; Fungi; Fungi incertae sedis; Microsporidia; Microsporidia incertae sedis; Nematocida	Microsporidians	Opisthokonts - Microsporidia	https://www.ncbi.nlm.nih.gov/genome/3065	Non-ciliated	x
Nematostella vectensis	45351	Eukaryota; Opisthokonta; Metazoa; Eumetazoa; Cnidaria; Anthozoa; Hexacorallia; Actiniaria; Edwardsiidae; Nematostella	Sea anemones	Opisthokonts - Metazoa (Cnidaria)	https://www.ncbi.nlm.nih.gov/bioproject/847078	Ciliated	x
Neospora caninum	29176	Eukaryota; Sar; Alveolata; Apicomplexa; Conoidasida; Coccidia; Eucoccidiorida; Eimeriorina; Sarcocystidae; Neospora	Apicomplexans	Alveolates - Apicomplexans	ftp://ftp.sanger.ac.uk/pub/pathogens/Neospora/caninum/Sep2009/proteins/protein.fas	Ciliated (reduced complement of ciliary genes)	x	x	x
Nosema ceranae	40302	Eukaryota; Opisthokonta; Fungi; Fungi incertae sedis; Microsporidia; Apansporoblastina; Nosematidae; Nosema	Microsporidians	Opisthokonts - Microsporidia	https://www.ncbi.nlm.nih.gov/bioproject/32971	Non-ciliated	x
Oikopleura dioica	34765	Eukaryota; Opisthokonta; Metazoa; Eumetazoa; Bilateria; Deuterostomia; Chordata; Tunicata; Appendicularia; Copelata; Oikopleuridae; Oikopleura	Tunicates	Opisthokonts - Metazoa (Tunicates)	http://www.genoscope.cns.fr/externe/Download/Projets/Projet_HG/data/annotation/Oikopleura_peptide_v1.0.fa.gz	Ciliated	x	x
Oryza sativa	4530	Eukaryota; Viridiplantae; Streptophyta; Streptophytina; Embryophyta; Tracheophyta; Euphyllophyta; Spermatophyta; Magnoliopsida; Mesangiospermae; Liliopsida; Petrosaviidae; commelinids; Poales; Poaceae; BOP clade; Oryzoideae; Oryzeae; Oryzinae; Oryza	Monocots	Archaeplastidae - Land plants ( Angiosperms)	ftp://ftp.ensemblgenomes.org/pub/release-21/plants/fasta/oryza_sativa/pep/Oryza_sativa.IRGSP-1.0.21.pep.all.fa.gz	Non-ciliated	x	x
Ostreococcus lucimarinus	242159	Eukaryota; Viridiplantae; Chlorophyta; Mamiellophyceae; Mamiellales; Bathycoccaceae; Ostreococcus; unclassified Ostreococcus	Green algae	Archaeplastidae - Prasinophyte algae	https://phytozome-next.jgi.doe.gov/info/Olucimarinus_v2_0	Ciliated (highly reduced complement of ciliary genes)	x
Oxytricha trifallax	1172189	Eukaryota; Sar; Alveolata; Ciliophora; Intramacronucleata; Spirotrichea; Stichotrichia; Sporadotrichida; Oxytrichidae; Oxytrichinae; Oxytricha	Ciliates	Alveolates - Ciliates	https://www.ncbi.nlm.nih.gov/bioproject/?term=74629	Ciliated	x	x
Paramecium tetraurelia	5888	Eukaryota; Sar; Alveolata; Ciliophora; Intramacronucleata; Oligohymenophorea; Peniculida; Parameciidae; Paramecium	Ciliates	Alveolates - Ciliates	ftp://ftp.ensemblgenomes.org/pub/release-21/protists/fasta/paramecium_tetraurelia/pep/Paramecium_tetraurelia.GCA_000165425.1.21.pep.all.fa.gz	Ciliated	x	x	x
Pediculus humanus	121225	Eukaryota; Opisthokonta; Metazoa; Eumetazoa; Bilateria; Protostomia; Ecdysozoa; Panarthropoda; Arthropoda; Mandibulata; Pancrustacea; Hexapoda; Insecta; Dicondylia; Pterygota; Neoptera; Paraneoptera; Psocodea; Phthiraptera; Anoplura; Pediculidae; Pediculus	Lice	Opisthokonts - Metazoa (Arthropods)	https://vectorbase.org/common/downloads/Current_Release/PhumanusUSDA/fasta/data/VectorBase-59_PhumanusUSDA_AnnotatedProteins.fasta	Ciliated
Perkinsus marinus	31276	Eukaryota; Sar; Alveolata; Perkinsozoa; Perkinsea; Perkinsida; Perkinsidae; Perkinsus	Eukaryotes	Alveolates - Other (Perkinsus)	https://www.ncbi.nlm.nih.gov/bioproject/PRJNA46451	Ciliated	x
Phaeodactylum tricornutum	2850	Eukaryota; Sar; Stramenopiles; Ochrophyta; Bacillariophyta; Bacillariophyceae; Bacillariophycidae; Naviculales; Phaeodactylaceae; Phaeodactylum	Diatoms	Stramenopiles - Diatoms	https://genome.jgi.doe.gov/portal/pages/dynamicOrganismDownload.jsf?organism=Phatr2	Non-ciliated
Phoenix dactylifera	42345	Eukaryota; Viridiplantae; Streptophyta; Streptophytina; Embryophyta; Tracheophyta; Euphyllophyta; Spermatophyta; Magnoliopsida; Mesangiospermae; Liliopsida; Petrosaviidae; commelinids; Arecales; Arecaceae; Coryphoideae; Phoeniceae; Phoenix	Monocots	Archaeplastidae - Land plants ( Angiosperms)	https://qatar-weill.cornell.edu/research/research-highlights/date-palm-research-program/date-palm-draft-sequence	Non-ciliated	x	x	x
Physcomitrella patens	3218	Eukaryota; Viridiplantae; Streptophyta; Streptophytina; Embryophyta; Bryophyta; Bryophytina; Bryopsida; Funariidae; Funariales; Funariaceae; Physcomitrium	Mosses	Archaeplastidae - Land plants (Bryophytes)	https://phytozome-next.jgi.doe.gov/info/Ppatens_v3_3	Ciliated (reduced complement of ciliary genes)	x	x	x
Phytophthora ramorum	164328	Eukaryota; Sar; Stramenopiles; Oomycota; Peronosporales; Peronosporaceae; Phytophthora	Downy mildews	Stramenopiles - Oomycetes	https://genome.jgi.doe.gov/portal/pages/dynamicOrganismDownload.jsf?organism=Phyra1_1	Ciliated	x
Picea abies	3329	Eukaryota; Viridiplantae; Streptophyta; Streptophytina; Embryophyta; Tracheophyta; Euphyllophyta; Spermatophyta; Acrogymnospermae; Pinopsida; Pinidae; Conifers I; Pinales; Pinaceae; Picea	Seed plants	Archaeplastidae - Land plants (Gymnosperms)	ftp://congenie.org/Data/ConGenIE/Picea_abies/v1.0/FASTA/GenePrediction/Pabies1.0-all-pep.faa.gz	Non-ciliated	x	x
Plasmodium falciparum	5833	Eukaryota; Sar; Alveolata; Apicomplexa; Aconoidasida; Haemosporida; Plasmodiidae; Plasmodium; Plasmodium (Laverania)	Apicomplexans	Alveolates - Apicomplexans	https://plasmodb.org/common/downloads/release-9.2/Pfalciparum3D7/fasta/data/PlasmoDB-9.2_Pfalciparum3D7_AnnotatedProteins.fasta	Ciliated (highly reduced complement of ciliary genes)
Polysphondylium pallidum	13642	Eukaryota; Amoebozoa; Evosea; Eumycetozoa; Dictyostelia; Acytosteliales; Acytosteliaceae; Heterostelium	Cellular slime molds	Amoebozoa - Dictyostelid slime molds	http://genomes.dictybase.org/pallidum/	Non-ciliated	x
Porphyridium purpureum	35688	Eukaryota; Rhodophyta; Bangiophyceae; Porphyridiales; Porphyridiaceae; Porphyridium	Red algae	Archaeplastidae - Red algae	http://cyanophora.rutgers.edu/porphyridium/Porphyridium_genemodels_UPDATED.fasta	Non-ciliated	x	x
Pseudo-nitzschia multiseries	37319	Eukaryota; Sar; Stramenopiles; Ochrophyta; Bacillariophyta; Bacillariophyceae; Bacillariophycidae; Bacillariales; Bacillariaceae; Pseudo-nitzschia	Diatoms	Stramenopiles - Diatoms	https://genome.jgi.doe.gov/portal/Psemu1/download/Psemu1_GeneCatalog_proteins_20111011.aa.fasta.gz	Non-ciliated	x
Pyrobaculum aerophilum	13773	Archaea; TACK group; Crenarchaeota; Thermoprotei; Thermoproteales; Thermoproteaceae; Pyrobaculum	Crenarchaeotes	(Archaea)	https://www.uniprot.org/proteomes/UP000002439	Non-ciliated	x	x	x
Pyrococcus horikoshii	53953	Archaea; Euryarchaeota; Thermococci; Thermococcales; Thermococcaceae; Pyrococcus	Euryarchaeotes	(Archaea)	https://www.uniprot.org/proteomes/UP000000752	Non-ciliated	x	x
Pyropia yezoensis (Neopyropia yezoensis)	2788	Eukaryota; Rhodophyta; Bangiophyceae; Bangiales; Bangiaceae; Neopyropia	Red algae	Archaeplastidae - Red algae	http://nrifs.fra.affrc.go.jp/cgi-bin/lime_download/lime.cgi?nori_FASTA_AminoAcid	Non-ciliated
Pythium ultimum (Globisporangium ultimum)	2052682	Eukaryota; Sar; Stramenopiles; Oomycota; Pythiales; Pythiaceae; Globisporangium	Oomycetes	Stramenopiles - Oomycetes	ftp://ftp.ensemblgenomes.org/pub/release-21/protists/fasta/pythium_ultimum/pep/Pythium_ultimum.pug.21.pep.all.fa.gz	Ciliated
Reticulomyxa filosa	46433	Eukaryota; Sar; Rhizaria; Retaria; Foraminifera; Monothalamids; Reticulomyxidae; Reticulomyxa	Forams	Rhizaria - Foraminiferans	http://www.ncbi.nlm.nih.gov/protein?Db=protein&DbFrom=bioproject&Cmd=Link&LinkName=bioproject_protein&LinkReadableName=Protein&ordinalpos=1&IdsFromResult=29155	Ciliated (reduced complement of ciliary genes)	x	x	x
Rhizophagus irregularis	588596	Eukaryota; Opisthokonta; Fungi; Fungi incertae sedis; Mucoromycota; Glomeromycotina; Glomeromycetes; Glomerales; Glomeraceae; Rhizophagus	Glomeromycetes	Opisthokonts - Fungi (Basal fungi)	https://genome.jgi.doe.gov/portal/Gloin1/download/Gloin1_GeneCatalog_proteins_20120510.aa.fasta.gz	Non-ciliated	x	x	x
Rhizopus delemar	936053	Eukaryota; Opisthokonta; Fungi; Fungi incertae sedis; Mucoromycota; Mucoromycotina; Mucoromycetes; Mucorales; Mucorineae; Rhizopodaceae; Rhizopus	Fungi	Opisthokonts - Fungi (Basal fungi)	https://www.ncbi.nlm.nih.gov/bioproject/PRJNA13066	Non-ciliated
Saccharomyces cerevisiae	4932	Eukaryota; Opisthokonta; Fungi; Dikarya; Ascomycota; saccharomyceta; Saccharomycotina; Saccharomycetes; Saccharomycetales; Saccharomycetaceae; Saccharomyces	Budding yeasts	Opisthokonts - Fungi (Dikarya)	http://downloads.yeastgenome.org/sequence/S288C_reference/orf_protein/orf_trans_all.fasta.gz	Non-ciliated	x	x
Salpingoeca rosetta	946362	Eukaryota; Opisthokonta; Choanoflagellata; Craspedida; Salpingoecidae; Salpingoeca	Choanoflagellates	Opisthokonts - Choanoflagellates	https://www.ncbi.nlm.nih.gov/bioproject/37927	Ciliated	x	x
Saprolegnia diclina	112098	Eukaryota; Sar; Stramenopiles; Oomycota; Saprolegniales; Saprolegniaceae; Saprolegnia	Oomycetes	Stramenopiles - Oomycetes	https://www.ncbi.nlm.nih.gov/bioproject/168273	Ciliated	x	x	x
Schistosoma mansoni	6183	Eukaryota; Opisthokonta; Metazoa; Eumetazoa; Bilateria; Protostomia; Spiralia; Lophotrochozoa; Platyhelminthes; Trematoda; Digenea; Strigeidida; Schistosomatoidea; Schistosomatidae; Schistosoma	Flatworms	Opisthokonts - Metazoa (Platyhelminths)	ftp://ftp.ensemblgenomes.org/pub/release-21/metazoa/fasta/schistosoma_mansoni/pep/Schistosoma_mansoni.ASM23792v1.21.pep.all.fa.gz	Ciliated	x	x
Schizochytrium aggregatum	4773	Eukaryota; Sar; Stramenopiles; Bigyra; Labyrinthulomycetes; Thraustochytrida; Thraustochytriaceae; Schizochytrium	Slime nets	Stramenopiles - Labyrinthulids	https://genome.jgi.doe.gov/portal/Schag1/download/Schag1_GeneCatalog_proteins_20121220.aa.fasta.gz	Ciliated
Schizosaccharomyces pombe	4896	Eukaryota; Opisthokonta; Fungi; Dikarya; Ascomycota; Taphrinomycotina; Schizosaccharomycetes; Schizosaccharomycetales; Schizosaccharomycetaceae; Schizosaccharomyces	Ascomycete fungi	Opisthokonts - Fungi (Dikarya)	ftp://ftp.ensemblgenomes.org/pub/release-21/fungi/fasta/schizosaccharomyces_pombe/pep/Schizosaccharomyces_pombe.ASM294v2.21.pep.all.fa.gz	Non-ciliated	x
Selaginella moellendorffii	88036	Eukaryota; Viridiplantae; Streptophyta; Streptophytina; Embryophyta; Tracheophyta; Lycopodiopsida; Selaginellales; Selaginellaceae; Selaginella	Club-mosses	Archaeplastidae - Land plants (Lycophytes)	https://phytozome-next.jgi.doe.gov/info/Smoellendorffii_v1_0	Ciliated (reduced complement of ciliary genes)	x
Setaria italica	4555	Eukaryota; Viridiplantae; Streptophyta; Streptophytina; Embryophyta; Tracheophyta; Euphyllophyta; Spermatophyta; Magnoliopsida; Mesangiospermae; Liliopsida; Petrosaviidae; commelinids; Poales; Poaceae; PACMAD clade; Panicoideae; Panicodae; Paniceae; Cenchrinae; Setaria	Monocots	Archaeplastidae - Land plants ( Angiosperms)	https://phytozome-next.jgi.doe.gov/info/Sitalica_v2_2	Non-ciliated
Solanum lycopersicum	4081	Eukaryota; Viridiplantae; Streptophyta; Streptophytina; Embryophyta; Tracheophyta; Euphyllophyta; Spermatophyta; Magnoliopsida; Mesangiospermae; eudicotyledons; Gunneridae; Pentapetalae; asterids; lamiids; Solanales; Solanaceae; Solanoideae; Solaneae; Solanum; Solanum subgen. Lycopersicon	Eudicots	Archaeplastidae - Land plants ( Angiosperms)	ftp://ftp.sgn.cornell.edu/genomes/Solanum_lycopersicum/annotation/ITAG2.3_release/ITAG2.3_proteins.fasta	Non-ciliated	x	x	x
Sorghum bicolor	4558	Eukaryota; Viridiplantae; Streptophyta; Streptophytina; Embryophyta; Tracheophyta; Euphyllophyta; Spermatophyta; Magnoliopsida; Mesangiospermae; Liliopsida; Petrosaviidae; commelinids; Poales; Poaceae; PACMAD clade; Panicoideae; Andropogonodae; Andropogoneae; Sorghinae; Sorghum	Monocots	Archaeplastidae - Land plants ( Angiosperms)	https://phytozome-next.jgi.doe.gov/info/Sbicolor_v3_1_1	Non-ciliated	x	x
Sphaeroforma arctica	72019	Eukaryota; Opisthokonta; Ichthyosporea; Ichthyophonida; Sphaeroforma	Eukaryotes	Opisthokonts - Other (Ichthyosporea)	https://www.ncbi.nlm.nih.gov/bioproject/20463	Non-ciliated	x	x	x
Spizellomyces punctatus	109760	Eukaryota; Opisthokonta; Fungi; Fungi incertae sedis; Chytridiomycota; Chytridiomycota incertae sedis; Chytridiomycetes; Spizellomycetales; Spizellomycetaceae; Spizellomyces	Chytrids	Opisthokonts - Fungi (Basal fungi)	https://www.ncbi.nlm.nih.gov/bioproject/37881	Ciliated	x	x	x
Sporisorium reilianum	72558	Eukaryota; Opisthokonta; Fungi; Dikarya; Basidiomycota; Ustilaginomycotina; Ustilaginomycetes; Ustilaginales; Ustilaginaceae; Sporisorium	Smut fungi	Opisthokonts - Fungi (Dikarya)	ftp://ftp.ensemblgenomes.org/pub/fungi/release-21/fasta/sporisorium_reilianum/pep/Sporisorium_reilianum.GCA_000230245.1.21.pep.all.fa.gz	Non-ciliated	x	x	x
Strigamia maritima	126957	Eukaryota; Opisthokonta; Metazoa; Eumetazoa; Bilateria; Protostomia; Ecdysozoa; Panarthropoda; Arthropoda; Mandibulata; Myriapoda; Chilopoda; Pleurostigmophora; Epimorpha; Geophilomorpha; Linotaeniidae; Strigamia	Centipedes	Opisthokonts - Metazoa (Arthropods)	ftp://ftp.ensemblgenomes.org/pub/metazoa/release-21/fasta/strigamia_maritima/pep/Strigamia_maritima.Smar1.21.pep.all.fa.gz	Ciliated	x	x	x
Strigomonas culicis	28005	Eukaryota; Discoba; Euglenozoa; Kinetoplastea; Metakinetoplastina; Trypanosomatida; Trypanosomatidae; Strigomonadinae; Strigomonas	Kinetoplastids	Discicristates - Other kinetoplastids	https://www.ncbi.nlm.nih.gov/bioproject/170971	Ciliated (reduced complement of ciliary genes)	x	x
Strongylocentrotus purpuratus	7668	Eukaryota; Opisthokonta; Metazoa; Eumetazoa; Bilateria; Deuterostomia; Echinodermata; Eleutherozoa; Echinozoa; Echinoidea; Euechinoidea; Echinacea; Camarodonta; Echinidea; Strongylocentrotidae; Strongylocentrotus	Sea urchins	Opisthokonts - Metazoa (Echinoderms)	ftp://ftp.ensemblgenomes.org/pub/release-21/metazoa/fasta/strongylocentrotus_purpuratus/pep/Strongylocentrotus_purpuratus.GCA_000002235.2.21.pep.all.fa.gz	Ciliated
Sulfolobus islandicus	43080	Archaea; TACK group; Crenarchaeota; Thermoprotei; Sulfolobales; Sulfolobaceae; Sulfolobus	Crenarchaeotes	(Archaea)	https://www.uniprot.org/proteomes/UP000006395	Non-ciliated
Taeniopygia guttata	59729	Eukaryota; Opisthokonta; Metazoa; Eumetazoa; Bilateria; Deuterostomia; Chordata; Craniata; Vertebrata; Gnathostomata; Teleostomi; Euteleostomi; Sarcopterygii; Dipnotetrapodomorpha; Tetrapoda; Amniota; Sauropsida; Sauria; Archelosauria; Archosauria; Dinosauria; Saurischia; Theropoda; Coelurosauria; Aves; Neognathae; Passeriformes; Passeroidea; Estrildidae; Estrildinae; Taeniopygia	Birds	Opisthokonts - Metazoa (Vertebrates)	ftp://ftp.ensembl.org/pub/release-74/fasta/taeniopygia_guttata/pep/Taeniopygia_guttata.taeGut3.2.4.74.pep.all.fa.gz	Ciliated	x
Takifugu rubripes	31033	Eukaryota; Opisthokonta; Metazoa; Eumetazoa; Bilateria; Deuterostomia; Chordata; Craniata; Vertebrata; Gnathostomata; Teleostomi; Euteleostomi; Actinopterygii; Actinopteri; Neopterygii; Teleostei; Osteoglossocephalai; Clupeocephala; Euteleosteomorpha; Neoteleostei; Eurypterygia; Ctenosquamata; Acanthomorphata; Euacanthomorphacea; Percomorphaceae; Eupercaria; Tetraodontiformes; Tetraodontoidei; Te…	Bony fishes	Opisthokonts - Metazoa (Vertebrates)	https://www.uniprot.org/proteomes/UP000005226	Ciliated	x
Tetrahymena thermophila	5911	Eukaryota; Sar; Alveolata; Ciliophora; Intramacronucleata; Oligohymenophorea; Hymenostomatida; Tetrahymenina; Tetrahymenidae; Tetrahymena	Ciliates	Alveolates - Ciliates	http://www.ciliate.org/system/downloads/T_thermophila_oct2008_proteins.fasta	Ciliated
Tetranychus urticae	32264	Eukaryota; Opisthokonta; Metazoa; Eumetazoa; Bilateria; Protostomia; Ecdysozoa; Panarthropoda; Arthropoda; Chelicerata; Arachnida; Acari; Acariformes; Trombidiformes; Prostigmata; Eleutherengona; Raphignathae; Tetranychoidea; Tetranychidae; Tetranychus	Mites & ticks	Opisthokonts - Metazoa (Arthropods)	ftp://ftp.ensemblgenomes.org/pub/metazoa/release-21/fasta/tetranychus_urticae/pep/Tetranychus_urticae.GCA_000239435.1.21.pep.all.fa.gz	Ciliated (non-motile cilia only)	x
Thalassiosira pseudonana	35128	Eukaryota; Sar; Stramenopiles; Ochrophyta; Bacillariophyta; Coscinodiscophyceae; Thalassiosirophycidae; Thalassiosirales; Thalassiosiraceae; Thalassiosira	Diatoms	Stramenopiles - Diatoms	https://genome.jgi.doe.gov/portal/pages/dynamicOrganismDownload.jsf?organism=Thaps3	Ciliated (highly reduced complement of ciliary genes)	x	x	x
Thecamonas trahens	529818	Eukaryota; Apusozoa; Apusomonadida; Apusomonadidae; Thecamonas	Eukaryotes	Other - Apusozoa	https://www.ncbi.nlm.nih.gov/bioproject/20469	Ciliated	x	x	x
Theileria parva	5875	Eukaryota; Sar; Alveolata; Apicomplexa; Aconoidasida; Piroplasmida; Theileriidae; Theileria	Apicomplexans	Alveolates - Apicomplexans	https://piroplasmadb.org/common/downloads/Current_Release/TparvaMuguga/fasta/data/PiroplasmaDB-59_TparvaMuguga_AnnotatedProteins.fasta	Non-ciliated	x	x
Thermotoga maritima	2336	Bacteria; Thermotogae; Thermotogae; Thermotogales; Thermotogaceae; Thermotoga	Thermotogales	(Bacteria)	https://www.uniprot.org/proteomes/UP000008183	Non-ciliated
Thielavia arenaria (Canariomyces arenarius)	2609790	Eukaryota; Opisthokonta; Fungi; Dikarya; Ascomycota; saccharomyceta; Pezizomycotina; leotiomyceta; sordariomyceta; Sordariomycetes; Sordariomycetidae; Sordariales; Chaetomiaceae; Canariomyces	Ascomycete fungi	Opisthokonts - Fungi (Dikarya)	https://genome.jgi.doe.gov/portal/Thiar1/download/Thiar1_GeneCatalog_proteins_20131210.aa.fasta.gz	Non-ciliated	x
Toxoplasma gondii	5811	Eukaryota; Sar; Alveolata; Apicomplexa; Conoidasida; Coccidia; Eucoccidiorida; Eimeriorina; Sarcocystidae; Toxoplasma	Apicomplexans	Alveolates - Apicomplexans	https://toxodb.org/common/downloads/Current_Release/TgondiiGT1/fasta/data/ToxoDB-59_TgondiiGT1_AnnotatedProteins.fasta	Ciliated (reduced complement of ciliary genes)	x	x
Tribolium castaneum	7070	Eukaryota; Opisthokonta; Metazoa; Eumetazoa; Bilateria; Protostomia; Ecdysozoa; Panarthropoda; Arthropoda; Mandibulata; Pancrustacea; Hexapoda; Insecta; Dicondylia; Pterygota; Neoptera; Endopterygota; Coleoptera; Polyphaga; Cucujiformia; Tenebrionoidea; Tenebrionidae; Tenebrionidae incertae sedis; Tribolium	Beetles	Opisthokonts - Metazoa (Arthropods)	ftp://ftp.bioinformatics.ksu.edu/BeetleBase/3.0/Sequences/Tribolium_Official_Gene_Sequences/peptide.fa	Ciliated	x	x	x
Trichinella spiralis	6334	Eukaryota; Opisthokonta; Metazoa; Eumetazoa; Bilateria; Protostomia; Ecdysozoa; Nematoda; Enoplea; Dorylaimia; Trichinellida; Trichinellidae; Trichinella	Nematodes	Opisthokonts - Metazoa (Nematodes)	ftp://ftp.ensemblgenomes.org/pub/metazoa/release-16/fasta/trichinella_spiralis/pep/Trichinella_spiralis.Tspiralis1.16.pep.all.fa.gz	Ciliated (non-motile cilia only)	x	x
Trichomonas vaginalis	5722	Eukaryota; Metamonada; Parabasalia; Trichomonadida; Trichomonadidae; Trichomonas	Trichomonads	Excavates - Parabasalids	http://trichdb.org/common/downloads/release-1.3/Tvaginalis/fasta/TvaginalisAnnotatedProteins_TrichDB-1.3.fasta	Ciliated
Trichoplax adhaerens	10228	Eukaryota; Opisthokonta; Metazoa; Eumetazoa; Placozoa; Trichoplacidae; Trichoplax	Placozoans	Opisthokonts - Metazoa (Placozoans)	https://genome.jgi.doe.gov/portal/Triad1/download/Triad1_best_proteins.fasta.gz	Ciliated	x	x
Triticum aestivum	4565	Eukaryota; Viridiplantae; Streptophyta; Streptophytina; Embryophyta; Tracheophyta; Euphyllophyta; Spermatophyta; Magnoliopsida; Mesangiospermae; Liliopsida; Petrosaviidae; commelinids; Poales; Poaceae; BOP clade; Pooideae; Triticodae; Triticeae; Triticinae; Triticum	Monocots	Archaeplastidae - Land plants ( Angiosperms)	ftp://ftp.ensemblgenomes.org/pub/release-21/plants/fasta/triticum_aestivum/pep/Triticum_aestivum.IWGSP1.21.pep.all.fa.gz	Non-ciliated	x	x	x
Trypanosoma brucei	5691	Eukaryota; Discoba; Euglenozoa; Kinetoplastea; Metakinetoplastina; Trypanosomatida; Trypanosomatidae; Trypanosoma; Trypanozoon	Kinetoplastids	Discicristates - Trypanosomes (Kinetoplastids)	http://tritrypdb.org/common/downloads/release-7.0/TbruceiTREU927/fasta/data/TriTrypDB-7.0_TbruceiTREU927_AnnotatedProteins.fasta	Ciliated	x
Ustilago maydis	5270	Eukaryota; Opisthokonta; Fungi; Dikarya; Basidiomycota; Ustilaginomycotina; Ustilaginomycetes; Ustilaginales; Ustilaginaceae; Ustilago	Smut fungi	Opisthokonts - Fungi (Dikarya)	https://www.ncbi.nlm.nih.gov/bioproject/1446	Non-ciliated	x	x
Vavraia culicis subsp. floridensis	948595	Eukaryota; Opisthokonta; Fungi; Fungi incertae sedis; Microsporidia; Pansporoblastina; Pleistophoridae; Vavraia; Vavraia culicis	Microsporidians	Opisthokonts - Microsporidia	https://www.ncbi.nlm.nih.gov/bioproject/62117	Non-ciliated
Vittaforma corneae	42399	Eukaryota; Opisthokonta; Fungi; Fungi incertae sedis; Microsporidia; Apansporoblastina; Nosematidae; Vittaforma	Microsporidians	Opisthokonts - Microsporidia	https://www.ncbi.nlm.nih.gov/bioproject/63501	Non-ciliated
Volvox carteri	3067	Eukaryota; Viridiplantae; Chlorophyta; core chlorophytes; Chlorophyceae; CS clade; Chlamydomonadales; Volvocaceae; Volvox	Green algae	Archaeplastidae - Chlorophyte algae	https://phytozome-next.jgi.doe.gov/info/Vcarteri_v2_1	Ciliated	x
Wuchereria bancrofti	6293	Eukaryota; Opisthokonta; Metazoa; Eumetazoa; Bilateria; Protostomia; Ecdysozoa; Nematoda; Chromadorea; Rhabditida; Spirurina; Spiruromorpha; Filarioidea; Onchocercidae; Wuchereria	Nematodes	Opisthokonts - Metazoa (Nematodes)	https://www.ncbi.nlm.nih.gov/bioproject/37759	Ciliated (non-motile cilia only)
Xenopus tropicalis	8364	Eukaryota; Opisthokonta; Metazoa; Eumetazoa; Bilateria; Deuterostomia; Chordata; Craniata; Vertebrata; Gnathostomata; Teleostomi; Euteleostomi; Sarcopterygii; Dipnotetrapodomorpha; Tetrapoda; Amphibia; Batrachia; Anura; Pipoidea; Pipidae; Xenopodinae; Xenopus; Silurana	Frogs & toads	Opisthokonts - Metazoa (Vertebrates)	https://www.uniprot.org/proteomes/UP000008143	Ciliated	x	x	x
Zea mays	4577	Eukaryota; Viridiplantae; Streptophyta; Streptophytina; Embryophyta; Tracheophyta; Euphyllophyta; Spermatophyta; Magnoliopsida; Mesangiospermae; Liliopsida; Petrosaviidae; commelinids; Poales; Poaceae; PACMAD clade; Panicoideae; Andropogonodae; Andropogoneae; Tripsacinae; Zea	Monocots	Archaeplastidae - Land plants (Angiosperms)	ftp://ftp.ensemblgenomes.org/pub/release-21/plants/fasta/zea_mays/pep/Zea_mays.AGPv3.21.pep.all.fa.gz	Non-ciliated	x

## Sheet: B-Clustering output
Clustering output order	Ciliary cluster number	Retained in cluster with 25% reduction in number of genomes	Retained in cluster with 50% reduction in number of genomes	Retained in cluster with 75% reduction in number of genomes	Original UniProtKB Identifier	Gene name	Description	Sequence length	Mus_musculus	Anolis_carolinensis	Xenopus_tropicalis	Latimeria_chalumnae	Danio_rerio	Takifugu_rubripes	Taeniopygia_guttata	Ciona_intestinalis	Strongylocentrotus_purpuratus	Lottia_gigantea	Capitella_teleta	Branchiostoma_floridae	Nematostella_vectensis	Crassostrea_gigas	Trichoplax_adhaerens	Hydra_vulgaris	Amphimedon_queenslandica	Mnemiopsis_leidyi	Oikopleura_dioica	Helobdella_robusta	Strigamia_maritima	Pediculus_humanus	Apis_mellifera	Drosophila_melanogaster	Tribolium_castaneum	Dendroctonus_ponderosae	Bombyx_mori	Daphnia_pulex	Tetranychus_urticae	Ixodes_scapularis	Schistosoma_mansoni	Clonorchis_sinensis	Caenorhabditis_elegans	Wuchereria_bancrofti	Brugia_malayi	Loa_loa	Meloidogyne_hapla	Trichinella_spiralis	Salpingoeca_rosetta	Monosiga_brevicollis	Reticulomyxa_filosa
1					EIF1_HUMAN	EIF1	Eukaryotic translation initiation factor 1, Eukaryotic translation initiation factor 1 (Fragment), Eukaryotic translation initiation factor 1 (eIF1) (A121) (Protein translation factor SUI1 homolog) (Sui1iso1)	251	1	1	0	0	0	1	1	1	0	1	1	1	1	0	1	0	0	1	0	1	0	1	1	1	1	1	0	1	0	1	0	1	0	0	0	0	1	1	0	0	0
2					AMERL_HUMAN	AMMECR1L	AMMECR1-like protein	647	1	1	1	1	0	0	1	1	1	1	1	0	1	0	1	1	1	0	1	0	0	0	1	0	1	1	0	1	0	0	0	1	0	1	1	0	0	1	1	0	0
3					H0Y996_HUMAN	C15orf40	UPF0235 protein C15orf40, UPF0235 protein C15orf40 (Fragment)	301	1	1	1	1	0	0	1	0	1	0	1	1	1	0	1	1	0	0	0	0	1	1	1	1	0	1	0	0	0	1	0	0	1	0	1	1	0	0	0	0	1
4					Q5JR01_HUMAN	EEF1A1	Elongation factor 1-alpha 1 (Fragment), Elongation factor 1-alpha 1 (EF-1-alpha-1) (Elongation factor Tu) (EF-Tu) (Eukaryotic elongation factor 1 A-1) (eEF1A-1) (Leukocyte receptor cluster member 7)	950	1	1	1	1	1	1	1	1	0	1	1	1	0	0	1	0	1	0	0	0	0	1	1	1	0	1	1	1	0	0	0	1	1	1	1	1	1	0	0	0	0
5					C9J381_HUMAN	IMPDH1	Inosine-5'-monophosphate dehydrogenase 1, Inosine-5'-monophosphate dehydrogenase (EC 1.1.1.205), Inosine-5'-monophosphate dehydrogenase 1 (IMP dehydrogenase 1) (IMPD 1) (IMPDH 1) (EC 1.1.1.205) (IMPDH-I), Inosine-5'-monophosphate dehydrogenase 1 (Fragment)	1085	1	1	1	1	1	1	0	0	0	1	1	1	1	0	0	1	0	1	0	0	0	0	0	1	0	0	1	1	1	1	0	0	1	1	1	0	1	1	1	1	1
6					J3KR15_HUMAN	NAPEPLD	N-acyl-phosphatidylethanolamine-hydrolyzing phospholipase D (Fragment), N-acyl-phosphatidylethanolamine-hydrolyzing phospholipase D, N-acyl-phosphatidylethanolamine-hydrolyzing phospholipase D (N-acyl phosphatidylethanolamine phospholipase D) (NAPE-PLD) (NAPE-hydrolyzing phospholipase D) (EC 3.1.4.54)	970	1	1	1	1	1	1	1	0	1	0	1	0	1	1	1	1	0	1	0	0	1	0	0	0	0	0	0	0	1	1	0	0	1	0	0	0	1	1	1	0	0
7					J3KT65_HUMAN	ACTG1	Actin, cytoplasmic 2, N-terminally processed (Fragment), Actin, cytoplasmic 2, N-terminally processed, Actin, cytoplasmic 2 (Gamma-actin) [Cleaved into: Actin, cytoplasmic 2, N-terminally processed]	785	1	1	1	1	1	1	1	0	0	1	1	1	1	1	1	0	1	1	1	0	0	0	1	1	1	0	1	0	0	0	1	0	1	1	1	1	1	1	0	0	1
8					E7ESI2_HUMAN	CDK2	Cyclin-dependent kinase 2 (EC 2.7.11.22) (Cell division protein kinase 2) (p33 protein kinase), Cyclin-dependent kinase 2 (Cyclin-dependent kinase 2, isoform CRA_c), Cyclin-dependent kinase 2	720	1	1	1	1	1	1	0	1	1	1	1	0	1	1	1	1	1	1	1	0	1	0	1	0	0	0	0	1	1	0	0	0	0	0	0	0	0	0	1	0	1
9					F6XY72_HUMAN	NME2	Nucleoside diphosphate kinase (EC 2.7.4.6), Nucleoside diphosphate kinase B, Nucleoside diphosphate kinase B (NDK B) (NDP kinase B) (EC 2.7.4.6) (C-myc purine-binding transcription factor PUF) (Histidine protein kinase NDKB) (EC 2.7.13.3) (nm23-H2)	407	1	0	1	0	1	1	0	1	1	1	1	1	1	1	0	1	0	1	1	0	1	1	1	0	0	1	0	0	0	1	1	0	1	1	1	1	0	0	1	0	0
10					C9JIM8_HUMAN	SLC2A1	Solute carrier family 2, facilitated glucose transporter member 1 (Glucose transporter type 1, erythrocyte/brain) (GLUT-1) (HepG2 glucose transporter), Solute carrier family 2, facilitated glucose transporter member 1 (Fragment), Solute carrier family 2, facilitated glucose transporter member 1	993	1	0	1	1	1	1	1	1	0	1	1	1	1	1	0	0	0	0	1	1	0	1	1	1	1	1	1	1	0	1	0	0	1	1	0	1	0	0	0	0	0
11					M0R377_HUMAN	RAB11B	Ras-related protein Rab-11B, Ras-related protein Rab-11B (Fragment), Ras-related protein Rab-11B (cDNA FLJ61134, highly similar to Ras-related protein Rab-11B), Ras-related protein Rab-11B (GTP-binding protein YPT3)	452	1	0	1	1	1	1	1	1	1	0	1	1	0	1	1	0	1	1	1	0	1	0	0	0	0	0	0	0	0	0	0	1	0	1	1	1	1	1	1	1	0
12					H7C2D4_HUMAN	NCOR2	Nuclear receptor corepressor 2 (N-CoR2) (CTG repeat protein 26) (SMAP270) (Silencing mediator of retinoic acid and thyroid hormone receptor) (SMRT) (T3 receptor-associating factor) (TRAC) (Thyroid-, retinoic-acid-receptor-associated corepressor), Nuclear receptor corepressor 2 (Fragment), Nuclear receptor corepressor 2	5085	1	1	1	0	1	1	1	1	1	0	1	0	0	0	1	1	1	0	1	1	0	1	1	1	0	0	1	0	0	0	0	0	0	0	0	0	0	1	1	1	0
13					F6XG14_HUMAN	SMARCA2	Probable global transcription activator SNF2L2 (EC 3.6.4.-) (ATP-dependent helicase SMARCA2) (BRG1-associated factor 190B) (BAF190B) (Protein brahma homolog) (hBRM) (SNF2-alpha) (SWI/SNF-related matrix-associated actin-dependent regulator of chromatin subfamily A member 2), Probable global transcription activator SNF2L2 (Fragment), Probable global transcription activator SNF2L2 (cDNA FLJ59976, hi…	3276	1	1	1	1	1	1	1	1	0	0	0	1	0	0	0	0	1	0	1	1	1	1	0	0	0	0	0	0	0	1	0	1	0	0	0	0	0	0	1	0	0
14					LPIN2_HUMAN	LPIN2	Phosphatidate phosphatase LPIN2 (Fragment), Phosphatidate phosphatase LPIN2 (EC 3.1.3.4) (Lipin-2)	1854	1	1	1	1	1	1	1	0	1	1	0	0	1	0	0	1	1	1	1	0	0	1	0	1	0	0	1	0	0	0	0	1	0	1	1	0	0	0	1	0	0
15					RTL1_HUMAN	RTL1	Retrotransposon-like protein 1 (Mammalian retrotransposon derived protein 1) (Paternally expressed gene 11 protein) (Retrotransposon-derived protein PEG11)	2799	1	1	0	0	1	1	0	0	1	0	1	0	1	1	1	1	1	1	1	0	1	1	0	0	1	1	0	1	1	1	1	1	0	0	0	0	1	1	1	0	1
16					GIN1_HUMAN	GIN1	Gypsy retrotransposon integrase-like protein 1 (GIN-1) (Ty3/Gypsy integrase 1) (Zinc finger H2C2 domain-containing protein)	1089	1	1	1	1	1	1	1	1	1	0	1	0	0	0	0	1	1	1	1	0	1	0	0	0	1	1	1	1	1	1	1	1	1	1	1	1	1	1	1	0	1
17					D6RFG4_HUMAN	PPIP5K2	Inositol hexakisphosphate and diphosphoinositol-pentakisphosphate kinase 2 (EC 2.7.4.21) (EC 2.7.4.24) (Diphosphoinositol pentakisphosphate kinase 2) (Histidine acid phosphatase domain-containing protein 1) (InsP6 and PP-IP5 kinase 2) (VIP1 homolog 2) (hsVIP2), Inositol hexakisphosphate and diphosphoinositol-pentakisphosphate kinase 2 (Fragment), Inositol hexakisphosphate and diphosphoinositol-pe…	2583	1	1	1	1	1	0	1	0	1	1	0	1	0	1	1	0	1	1	0	1	1	1	1	1	1	1	1	1	1	0	1	1	1	1	0	1	0	1	0	0	1
18					M0R1B0_HUMAN	EMC8	ER membrane protein complex subunit 8 (Neighbor of COX4) (Protein FAM158B), ER membrane protein complex subunit 8 (Fragment)	442	1	1	1	1	1	1	1	1	1	1	1	1	1	0	1	1	1	0	0	1	1	1	1	0	1	1	0	0	1	1	0	1	0	1	0	1	1	0	0	0	1
19					LORF2_HUMAN	LORF2_HUMAN	LINE-1 retrotransposable element ORF2 protein (ORF2p) [Includes: Reverse transcriptase (EC 2.7.7.49); Endonuclease (EC 3.1.21.-)]	2625	1	1	1	1	1	0	0	0	1	1	1	1	1	0	0	1	1	1	1	1	1	1	0	0	1	1	0	1	1	1	0	1	0	0	0	0	1	1	0	0	1
20					CLIP1_HUMAN	CLIP1	CAP-Gly domain-containing linker protein 1, CAP-Gly domain-containing linker protein 1 (Fragment), CAP-Gly domain-containing linker protein 1 (Cytoplasmic linker protein 1) (Cytoplasmic linker protein 170 alpha-2) (CLIP-170) (Reed-Sternberg intermediate filament-associated protein) (Restin)	2905	1	1	1	1	1	1	1	1	1	1	1	1	1	1	0	1	1	1	1	1	1	1	1	1	1	1	0	1	1	0	0	1	0	1	0	1	1	1	1	0	1
21					E7EWN5_HUMAN	BRCA1	Breast cancer type 1 susceptibility protein (cDNA, FLJ79099, highly similar to Homo sapiens breast cancer 1, early onset (BRCA1), transcript variant BRCA1-delta 11b, mRNA) (Fragment), Breast cancer type 1 susceptibility protein (Uncharacterized protein), Breast cancer type 1 susceptibility protein (Fragment), BRCA1 isoform E1aA-&#8710;2-17 (Breast cancer type 1 susceptibility protein), Breast can…	3889	1	1	1	1	0	1	1	1	1	1	1	1	1	1	1	1	1	0	1	0	1	1	1	1	1	0	0	1	0	0	1	1	1	1	0	1	0	1	1	1	1
22					F8VZC1_HUMAN	ATXN2	ATXN2 protein (Ataxin-2), Ataxin-2, Ataxin-2 (Fragment), Ataxin-2 (Spinocerebellar ataxia type 2 protein) (Trinucleotide repeat-containing gene 13 protein)	2645	1	1	1	1	1	1	1	0	1	1	1	1	1	1	1	1	1	1	0	0	1	0	1	1	0	0	0	0	1	0	1	1	0	1	1	1	0	1	1	1	0
23					F5GZ99_HUMAN	KDM5A	Lysine-specific demethylase 5A (EC 1.14.11.-) (Histone demethylase JARID1A) (Jumonji/ARID domain-containing protein 1A) (Retinoblastoma-binding protein 2) (RBBP-2), Lysine-specific demethylase 5A, Lysine-specific demethylase 5A (Fragment)	3489	1	1	1	1	1	1	1	1	1	1	1	0	1	1	1	1	1	0	1	1	1	1	1	1	1	1	1	1	0	1	0	0	0	1	1	0	1	1	0	1	0
24					ZCHC9_HUMAN	ZCCHC9	Zinc finger CCHC domain-containing protein 9	567	1	1	1	1	1	1	1	1	0	1	0	1	1	1	1	1	1	1	1	1	1	1	1	0	1	1	1	0	1	1	0	0	1	0	0	1	0	1	0	1	1
25					TIM8A_HUMAN	TIMM8A	Mitochondrial import inner membrane translocase subunit Tim8 A (Deafness dystonia protein 1) (X-linked deafness dystonia protein)	201	1	1	0	0	1	1	1	1	0	1	1	0	0	1	1	0	1	0	1	1	1	1	0	0	0	0	0	1	0	0	0	0	1	1	1	1	1	0	1	1	0
26					G3V2P6_HUMAN	DDHD1	Phospholipase DDHD1 (EC 3.1.1.-) (DDHD domain-containing protein 1) (Phosphatidic acid-preferring phospholipase A1 homolog) (PA-PLA1), Phospholipase DDHD1 (Fragment)	1868	1	1	0	1	1	1	1	1	1	1	1	1	1	1	0	1	1	0	0	0	1	1	1	0	0	0	0	0	0	0	1	1	1	1	1	1	1	0	0	0	0
27					H0YFV1_HUMAN	CARS2	Probable cysteine--tRNA ligase, mitochondrial, Probable cysteine--tRNA ligase, mitochondrial (Fragment), Probable cysteine--tRNA ligase, mitochondrial (EC 6.1.1.16) (Cysteinyl-tRNA synthetase) (CysRS)	1170	1	1	1	1	1	1	1	1	1	1	1	1	0	1	1	0	0	0	0	0	1	1	0	1	1	1	1	0	1	1	0	0	0	0	0	0	0	0	1	1	0
28					Q5T111_HUMAN	C9orf156	Nef-associated protein 1 (EC 3.1.2.-) (Thioesterase NAP1), Chromosome 9 open reading frame 156, isoform CRA_b (Nef-associated protein 1), Nef-associated protein 1 (Fragment)	920	1	0	1	1	1	1	0	0	1	1	1	1	0	0	1	0	0	1	1	1	1	1	1	1	1	1	1	0	0	1	0	0	0	0	0	0	0	0	1	1	1
29					C9JC60_HUMAN	NAPRT1	Nicotinate phosphoribosyltransferase (Nicotinate phosphoribosyltransferase domain containing 1, isoform CRA_d) (Fragment), Nicotinate phosphoribosyltransferase (NAPRTase) (EC 6.3.4.21) (FHA-HIT-interacting protein) (Nicotinate phosphoribosyltransferase domain-containing protein 1), Nicotinate phosphoribosyltransferase (Nicotinate phosphoribosyltransferase domain containing 1, isoform CRA_e), Nico…	1155	1	1	1	1	1	0	1	1	1	1	1	1	1	1	1	1	0	1	0	1	1	1	1	1	1	1	1	1	1	1	1	1	1	0	0	0	0	0	1	1	1
30					F8WC73_HUMAN	ACSS2	Acetyl-coenzyme A synthetase, cytoplasmic (cDNA FLJ53719, highly similar to Acetyl-coenzyme A synthetase, cytoplasmic (EC6.2.1.1)), Acetyl-coenzyme A synthetase, cytoplasmic (EC 6.2.1.1) (Acetate--CoA ligase) (Acetyl-CoA synthetase) (ACS) (AceCS) (Acyl-CoA synthetase short-chain family member 2) (Acyl-activating enzyme), Acetyl-coenzyme A synthetase, cytoplasmic, Acetyl-coenzyme A synthetase, cyt…	1461	1	1	1	1	1	1	1	1	1	1	1	1	1	1	1	1	0	0	0	1	1	1	1	1	1	1	1	0	1	1	1	1	1	1	1	1	1	1	1	1	0
31					B8ZZE3_HUMAN	METTL5	Methyltransferase-like protein 5 (Fragment), Methyltransferase-like protein 5 (EC 2.1.1.-), Methyltransferase like 5, isoform CRA_b (Methyltransferase-like protein 5), Methyltransferase-like protein 5	510	1	1	1	1	1	1	1	1	1	1	1	1	1	1	1	1	1	0	1	1	1	1	1	1	1	1	1	0	1	0	1	0	1	1	1	1	0	1	1	1	1
32					GTPB6_HUMAN	GTPBP6	Putative GTP-binding protein 6, Putative GTP-binding protein 6 (Pseudoautosomal GTP-binding protein-like), Putative GTP-binding protein 6 (Fragment)	1048	1	1	1	1	1	1	1	1	1	1	1	1	1	1	1	1	0	0	0	1	1	1	1	1	1	1	0	1	1	1	1	1	1	1	1	1	0	1	1	1	0
33					H0Y9Z9_HUMAN	ACSL1	Long-chain-fatty-acid--CoA ligase 1, Long-chain-fatty-acid--CoA ligase 1 (Fragment), Long-chain-fatty-acid--CoA ligase 1 (cDNA FLJ59311, highly similar to Long-chain-fatty-acid--CoA ligase 1 (EC 6.2.1.3)), Long-chain-fatty-acid--CoA ligase 1 (EC 6.2.1.3) (Acyl-CoA synthetase 1) (ACS1) (Long-chain acyl-CoA synthetase 1) (LACS 1) (Long-chain acyl-CoA synthetase 2) (LACS 2) (Long-chain fatty acid-Co…	1450	1	1	1	1	1	1	1	1	1	1	1	1	1	1	1	0	1	1	1	1	0	1	1	0	0	1	0	1	0	0	1	1	1	0	1	0	1	0	1	1	1
34					CDKAL_HUMAN	CDKAL1	Threonylcarbamoyladenosine tRNA methylthiotransferase (EC 2.-.-.-) (CDK5 regulatory subunit-associated protein 1-like 1) (tRNA-t(6)A37 methylthiotransferase)	1211	1	1	1	1	1	1	1	1	1	1	1	1	1	1	1	1	1	1	1	1	1	1	1	1	1	1	1	1	1	1	1	1	1	1	1	1	1	1	1	1	1
35					E9PIX9_HUMAN	CPSF3L	Cleavage and polyadenylation specific factor 3-like, isoform CRA_g (Integrator complex subunit 11), Integrator complex subunit 11 (Int11) (EC 3.1.27.-) (Cleavage and polyadenylation-specific factor 3-like protein) (CPSF3-like protein) (Protein related to CPSF subunits of 68 kDa) (RC-68), Integrator complex subunit 11, Cleavage and polyadenylation specific factor 3-like, isoform CRA_i (Integrator …	1255	1	1	1	1	1	1	1	1	1	1	1	1	1	1	1	1	1	1	1	1	1	1	1	1	1	1	1	1	1	1	1	1	1	1	1	1	0	1	1	1	1
36					E9PNQ1_HUMAN	STT3A	Dolichyl-diphosphooligosaccharide--protein glycosyltransferase subunit STT3A, Dolichyl-diphosphooligosaccharide--protein glycosyltransferase subunit STT3A (Oligosaccharyl transferase subunit STT3A) (STT3-A) (EC 2.4.99.18) (B5) (Integral membrane protein 1) (Transmembrane protein TMC), Dolichyl-diphosphooligosaccharide--protein glycosyltransferase subunit STT3A (Fragment)	1460	1	1	1	1	1	1	1	1	0	1	1	1	1	1	1	1	1	1	0	1	1	1	1	1	1	1	1	1	1	0	1	1	0	1	1	1	1	0	1	0	1
37					DPOLQ_HUMAN	POLQ	DNA polymerase theta (EC 2.7.7.7) (DNA polymerase eta)	5376	1	1	1	1	1	0	1	1	1	1	1	1	1	1	1	1	1	1	1	1	1	1	1	1	1	1	1	1	1	1	1	0	1	0	0	1	1	1	0	0	1
38					CDC6_HUMAN	CDC6	Cell division control protein 6 homolog (Fragment), Cell division control protein 6 homolog (CDC6-related protein) (Cdc18-related protein) (HsCdc18) (p62(cdc6)) (HsCDC6)	1143	1	1	1	1	1	1	1	1	1	1	1	1	1	1	1	1	1	1	1	1	1	1	1	1	1	1	1	1	1	1	1	1	1	0	0	0	1	1	0	1	0
39					C9IZQ5_HUMAN	CUTA	Protein CutA, Protein CutA (Acetylcholinesterase-associated protein) (Brain acetylcholinesterase putative membrane anchor), Protein CutA (Fragment)	357	1	0	1	1	1	1	1	0	1	1	1	0	1	1	0	0	0	0	1	1	1	1	1	1	1	1	1	1	0	1	1	1	1	1	1	1	1	0	1	0	0
40					RHAG_HUMAN	RHAG	Ammonium transporter Rh type A (Erythrocyte membrane glycoprotein Rh50) (Erythrocyte plasma membrane 50 kDa glycoprotein) (Rh50A) (Rhesus blood group family type A glycoprotein) (Rh family type A glycoprotein) (Rh type A glycoprotein) (Rhesus blood group-associated ammonia channel) (Rhesus blood group-associated glycoprotein) (CD antigen CD241)	834	1	1	0	0	1	1	1	0	1	1	1	1	1	1	1	1	1	1	1	1	1	1	1	0	0	0	0	1	0	1	0	0	1	1	1	1	0	0	0	1	1
41					A6NP24_HUMAN	CRYZ	Quinone oxidoreductase (Fragment), Quinone oxidoreductase (EC 1.6.5.5) (NADPH:quinone reductase) (Zeta-crystallin)	669	1	1	1	1	1	0	1	1	1	1	1	1	1	1	1	1	1	0	1	1	0	1	0	0	0	0	1	1	0	1	0	0	1	0	0	0	0	0	1	1	0
42					CX6A1_HUMAN	COX6A1	Cytochrome c oxidase subunit 6A1, mitochondrial (Cytochrome c oxidase polypeptide VIa-liver) (Cytochrome c oxidase subunit VIA-liver) (COX VIa-L)	224	1	1	1	0	0	0	0	0	1	1	1	1	1	0	0	1	0	1	0	1	0	1	1	0	0	0	1	1	0	1	0	0	1	1	1	0	0	0	0	0	0
43					I3L3B0_HUMAN	C1QBP	Complement component 1 Q subcomponent-binding protein, mitochondrial (Fragment), Complement component 1 Q subcomponent-binding protein, mitochondrial (ASF/SF2-associated protein p32) (Glycoprotein gC1qBP) (C1qBP) (Hyaluronan-binding protein 1) (Mitochondrial matrix protein p32) (gC1q-R protein) (p33), Complement component 1 Q subcomponent-binding protein, mitochondrial (Complement component 1, q …	582	1	1	1	1	1	1	1	1	1	1	0	1	1	1	1	1	1	1	1	1	1	1	1	1	1	1	1	1	1	1	0	0	1	0	1	1	1	1	0	1	0
44					I3L0N9_HUMAN	SLC26A11	Sodium-independent sulfate anion transporter (Solute carrier family 26 member 11), Sodium-independent sulfate anion transporter (Fragment)	1216	1	1	1	1	1	1	1	1	1	1	1	1	1	1	1	1	1	1	1	1	1	1	1	1	1	1	1	1	1	1	0	0	0	0	0	0	0	0	1	1	1
45					F2Z2K2_HUMAN	ATF2	Cyclic AMP-dependent transcription factor ATF-2 (Fragment), Cyclic AMP-dependent transcription factor ATF-2, Cyclic AMP-dependent transcription factor ATF-2 (cAMP-dependent transcription factor ATF-2) (EC 2.3.1.48) (Activating transcription factor 2) (Cyclic AMP-responsive element-binding protein 2) (CREB-2) (cAMP-responsive element-binding protein 2) (HB16) (Histone acetyltransferase ATF2) (cAMP…	1023	1	1	1	1	1	1	1	0	1	0	1	1	1	1	1	1	1	1	1	1	1	1	1	1	1	1	1	1	1	1	0	0	1	0	0	0	0	0	1	1	0
46					U3KQL1_HUMAN	PDCD2L	Programmed cell death protein 2-like	738	1	1	1	1	1	1	1	1	1	1	0	1	1	1	1	1	1	1	1	1	1	1	1	1	1	1	0	1	1	1	1	1	0	0	0	0	0	0	0	0	0
47					B8ZZV9_HUMAN	COQ10B	Coenzyme Q-binding protein COQ10 homolog B, mitochondrial (cDNA FLJ52258, highly similar to Protein COQ10 B, mitochondrial), Coenzyme Q-binding protein COQ10 homolog B, mitochondrial	495	1	1	0	1	1	1	1	0	1	1	1	0	1	1	1	1	0	0	1	1	1	0	1	1	1	1	0	1	1	1	0	1	1	0	0	0	0	1	0	0	0
48					HDAC6_HUMAN	HDAC6	Histone deacetylase 6 (Fragment), Histone deacetylase 6, Histone deacetylase 6 (cDNA FLJ56474, highly similar to Histone deacetylase 6), Histone deacetylase 6 (HD6) (EC 3.5.1.98)	2542	1	1	1	1	1	1	1	0	1	1	1	1	0	1	1	1	1	1	0	1	0	0	1	1	1	1	1	1	1	0	1	1	1	0	0	0	0	0	0	0	0
49					G5E9B4_HUMAN	ADARB1	Double-stranded RNA-specific editase 1 (EC 3.5.4.37) (RNA-editing deaminase 1) (RNA-editing enzyme 1) (dsRNA adenosine deaminase), Adenosine deaminase, RNA-specific, B1 (RED1 homolog rat), isoform CRA_a (Double-stranded RNA-specific editase 1), Double-stranded RNA-specific editase 1 (Fragment)	1529	1	1	1	1	1	1	1	1	1	1	1	1	1	1	0	1	1	1	1	1	1	1	1	1	1	1	1	1	1	1	0	0	1	0	0	0	0	0	1	0	0
50					H7BYZ9_HUMAN	MARC1	MOSC domain-containing protein 1, mitochondrial (EC 1.-.-.-) (Mitochondrial amidoxime reducing component 1) (mARC1) (Moco sulfurase C-terminal domain-containing protein 1) (Molybdenum cofactor sulfurase C-terminal domain-containing protein 1), MOSC domain-containing protein 1, mitochondrial (Fragment)	695	1	0	1	1	1	0	0	1	0	1	1	1	1	1	0	1	1	1	0	1	1	1	1	1	1	1	1	1	0	1	0	0	0	0	0	0	0	0	0	0	0
51					I3L2W7_HUMAN	SAT2	Diamine acetyltransferase 2 (EC 2.3.1.57) (Polyamine N-acetyltransferase 2) (Spermidine/spermine N(1)-acetyltransferase 2) (Thialysine N-epsilon-acetyltransferase), Diamine acetyltransferase 2	349	1	0	1	0	1	1	0	1	1	1	1	1	1	1	0	1	1	0	1	0	1	1	1	1	1	1	1	1	1	1	0	1	1	0	0	0	1	0	1	0	0
52					ASGL1_HUMAN	ASRGL1	Isoaspartyl peptidase/L-asparaginase, Isoaspartyl peptidase/L-asparaginase (cDNA FLJ60034, moderately similar to Homo sapiens asparaginase like 1 (ASRGL1), mRNA), Isoaspartyl peptidase/L-asparaginase (EC 3.4.19.5) (EC 3.5.1.1) (Asparaginase-like protein 1) (Beta-aspartyl-peptidase) (Isoaspartyl dipeptidase) (L-asparagine amidohydrolase) [Cleaved into: Isoaspartyl peptidase/L-asparaginase alpha ch…	626	1	1	1	1	1	1	1	1	1	1	1	1	1	1	0	1	1	0	1	0	0	1	1	1	1	1	1	1	0	1	0	0	0	0	0	0	0	1	0	0	1
53					J3QL81_HUMAN	ENOSF1	Mitochondrial enolase superfamily member 1 (cDNA FLJ36554 fis, clone TRACH2008597, highly similar to Homo sapiens enolase superfamily member 1 (ENOSF1), transcript variant 2, mRNA), Mitochondrial enolase superfamily member 1 (Fragment), Mitochondrial enolase superfamily member 1 (EC 5.-.-.-) (Antisense RNA to thymidylate synthase) (rTS), Mitochondrial enolase superfamily member 1	920	0	1	1	1	1	1	0	1	1	1	1	1	1	1	0	0	1	1	1	0	1	1	1	0	1	1	1	0	1	0	0	0	0	0	0	0	0	0	1	1	1
54					F8W0V1_HUMAN	HAL	HAL protein (Histidine ammonia-lyase), Histidine ammonia-lyase (Histidase) (EC 4.3.1.3), Histidine ammonia-lyase (Fragment)	1355	1	1	1	1	1	1	1	1	1	1	1	1	1	1	1	1	1	1	1	1	1	0	0	0	1	0	0	1	1	1	0	1	1	0	0	0	1	0	0	0	1
55					C9JK74_HUMAN	SLC45A2	Membrane-associated transporter protein (Melanoma antigen AIM1) (Protein AIM-1) (Solute carrier family 45 member 2), Membrane-associated transporter protein, Membrane-associated transporter protein (Fragment)	1090	1	0	1	1	1	1	1	1	1	1	1	1	1	1	1	0	1	1	0	0	1	1	1	1	1	1	1	1	0	1	0	0	0	0	0	0	0	0	0	0	0
56					CIP1_HUMAN	CCNB1IP1	E3 ubiquitin-protein ligase CCNB1IP1 (Fragment), E3 ubiquitin-protein ligase CCNB1IP1, E3 ubiquitin-protein ligase CCNB1IP1 (EC 6.3.2.-) (Cyclin-B1-interacting protein 1) (Human enhancer of invasion 10)	580	1	1	1	1	0	0	0	1	1	1	1	1	1	0	0	1	1	0	0	0	1	1	0	0	0	0	0	1	0	0	1	1	0	0	0	0	0	1	1	0	0
57					G3V384_HUMAN	MLH3	DNA mismatch repair protein Mlh3 (cDNA FLJ52020, highly similar to DNA mismatch repair protein Mlh3), DNA mismatch repair protein Mlh3, DNA mismatch repair protein Mlh3 (Fragment), DNA mismatch repair protein Mlh3 (MutL protein homolog 3)	3022	1	1	1	1	1	1	1	1	0	1	1	1	1	1	1	0	1	0	0	1	1	1	0	0	1	1	1	1	0	1	0	1	0	0	0	0	0	1	1	0	1
58					TIGAR_HUMAN	TIGAR	Fructose-2,6-bisphosphatase TIGAR (EC 3.1.3.46) (TP53-induced glycolysis and apoptosis regulator)	561	1	0	1	1	1	1	1	1	1	1	1	1	1	1	1	0	1	0	0	0	1	0	0	0	0	0	0	1	1	1	1	1	0	0	0	0	0	0	0	0	0
59					TRA2B_HUMAN	TRA2B	Transformer-2 protein homolog beta (Fragment), Transformer-2 protein homolog beta (TRA-2 beta) (TRA2-beta) (hTRA2-beta) (Splicing factor, arginine/serine-rich 10) (Transformer-2 protein homolog B)	548	1	1	1	1	1	1	1	1	1	1	1	0	0	0	0	1	1	0	1	1	1	0	0	1	0	0	1	1	0	1	1	1	1	0	0	0	1	1	0	1	0
60					K7ERS6_HUMAN	KAT2A	Histone acetyltransferase KAT2A (Fragment), Histone acetyltransferase KAT2A (EC 2.3.1.48) (General control of amino acid synthesis protein 5-like 2) (Histone acetyltransferase GCN5) (HsGCN5) (Lysine acetyltransferase 2A) (STAF97)	1732	1	1	1	1	1	1	1	1	1	0	0	1	1	0	1	1	1	0	0	0	1	1	1	1	1	0	1	1	0	1	0	0	0	1	1	0	1	1	0	1	1
61					H0Y6A5_HUMAN	ZDHHC3	Palmitoyltransferase ZDHHC3 (EC 2.3.1.225) (Protein DHHC1) (Zinc finger DHHC domain-containing protein 3) (DHHC-3) (Zinc finger protein 373), Palmitoyltransferase ZDHHC3 (Fragment), Palmitoyltransferase (EC 2.3.1.-) (Fragment), Palmitoyltransferase (EC 2.3.1.-)	693	1	1	1	1	1	1	1	1	1	1	1	1	1	1	1	1	1	1	1	1	1	1	1	1	1	1	1	1	1	1	1	1	1	1	1	1	1	1	0	0	1
62					CBP_HUMAN	CREBBP	CREB-binding protein (Fragment), CREB-binding protein (EC 2.3.1.48)	4998	1	1	1	1	1	1	1	1	0	1	1	1	1	1	1	1	1	1	1	1	1	1	1	1	0	1	1	1	1	1	1	1	0	1	0	0	1	1	1	0	1
63					E9PPG3_HUMAN	GRINA	Protein lifeguard 1 (Fragment), Protein lifeguard 1 (Glutamate [NMDA] receptor-associated protein 1) (NMDA receptor glutamate-binding subunit) (Putative MAPK-activating protein PM02) (Transmembrane BAX inhibitor motif-containing protein 3)	744	1	1	0	1	1	1	1	1	1	1	1	0	1	0	1	1	1	1	0	1	1	1	1	1	1	1	1	1	1	1	1	1	1	1	0	0	1	1	0	0	1
64					B1AKT1_HUMAN	SPRTN	SprT-like domain-containing protein Spartan (Fragment), SprT-like domain-containing protein Spartan (DNA damage protein targeting VCP) (DVC1) (Protein with SprT-like domain at the N terminus) (Spartan)	1023	1	1	1	1	0	1	1	1	1	1	1	1	1	0	1	1	1	1	1	1	1	1	1	1	1	1	1	1	1	0	1	1	1	1	1	1	1	1	1	1	1
65					F8WEB7_HUMAN	UBR3	E3 ubiquitin-protein ligase UBR3, E3 ubiquitin-protein ligase UBR3 (Fragment), E3 ubiquitin-protein ligase UBR3 (EC 6.3.2.-) (N-recognin-3) (Ubiquitin-protein ligase E3-alpha-3) (Ubiquitin-protein ligase E3-alpha-III) (Zinc finger protein 650)	3943	1	1	1	1	1	1	1	1	1	1	1	1	1	1	0	1	0	1	1	1	1	1	1	1	1	1	1	1	0	1	1	1	1	1	1	1	0	1	1	0	1
66					D6RAQ7_HUMAN	GAK	Cyclin-G-associated kinase (EC 2.7.11.1), Cyclin G associated kinase, isoform CRA_c (Cyclin-G-associated kinase), Cyclin-G-associated kinase (Fragment), Cyclin-G-associated kinase	2704	1	1	1	1	1	1	1	1	1	1	1	1	1	1	1	1	1	0	1	1	1	1	1	1	1	1	1	1	1	0	1	1	1	1	1	1	1	1	1	1	1
67					URAD_HUMAN	URAD	Putative 2-oxo-4-hydroxy-4-carboxy-5-ureidoimidazoline decarboxylase (OHCU decarboxylase) (EC 4.1.1.n1) (Parahox neighbor) (Ureidoimidazoline (2-oxo-4-hydroxy-4-carboxy-5-) decarboxylase)	346	1	0	0	1	1	1	0	0	1	0	1	1	1	1	0	0	1	0	0	0	0	0	0	0	1	1	1	1	0	0	0	0	0	0	0	0	0	0	0	0	0
68					M0R192_HUMAN	BLVRB	Flavin reductase (NADPH) (FR) (EC 1.5.1.30) (Biliverdin reductase B) (BVR-B) (EC 1.3.1.24) (Biliverdin-IX beta-reductase) (Green heme-binding protein) (GHBP) (NADPH-dependent diaphorase) (NADPH-flavin reductase) (FLR), Flavin reductase (NADPH)	420	1	1	1	1	1	1	0	1	1	1	1	1	1	1	1	0	0	1	1	0	0	1	1	1	1	1	1	1	1	1	0	0	0	0	0	0	0	0	0	0	0
69					B4DX64_HUMAN	PXMP2	Peroxisomal membrane protein 2 (22 kDa peroxisomal membrane protein), Peroxisomal membrane protein 2, Peroxisomal membrane protein 2 (cDNA FLJ54922)	384	1	0	1	1	1	1	0	0	1	1	1	1	1	1	1	0	1	0	0	0	0	0	1	1	1	1	0	0	0	0	0	0	0	0	0	0	0	0	0	0	0
70					NDKA_HUMAN	NME1	Nucleoside diphosphate kinase A (NDK A) (NDP kinase A) (EC 2.7.4.6) (Granzyme A-activated DNase) (GAAD) (Metastasis inhibition factor nm23) (Tumor metastatic process-associated protein) (nm23-H1), Nucleoside diphosphate kinase A (Fragment), Nucleoside diphosphate kinase A	317	1	1	0	1	1	0	0	1	1	0	1	0	0	0	1	1	1	0	0	1	0	0	0	0	1	0	1	1	1	0	0	0	0	0	0	0	1	0	0	1	0
71					K7EQH8_HUMAN	ZNHIT3	Zinc finger HIT domain-containing protein 3 (Fragment), Zinc finger HIT domain-containing protein 3 (HNF-4a coactivator) (Thyroid hormone receptor interactor 3) (Thyroid receptor-interacting protein 3) (TR-interacting protein 3) (TRIP-3), Zinc finger HIT domain-containing protein 3	316	1	1	1	1	1	1	0	1	1	1	1	1	1	1	1	1	1	0	0	1	1	0	1	1	1	1	1	0	0	1	1	1	0	0	0	0	0	0	1	1	1
72					C9JBD7_HUMAN	PTCD1	Pentatricopeptide repeat-containing protein 1, mitochondrial (Fragment), Pentatricopeptide repeat-containing protein 1, mitochondrial	1446	1	0	1	1	1	1	1	1	1	1	1	1	1	1	0	0	0	0	0	1	0	1	1	1	1	1	0	1	1	1	1	0	0	0	0	0	0	0	0	0	1
73					H3BMJ5_HUMAN	ZFAND6	AN1-type zinc finger protein 6 (Associated with PRK1 protein) (Zinc finger A20 domain-containing protein 3), AN1-type zinc finger protein 6 (Fragment), AN1-type zinc finger protein 6	427	1	1	1	1	1	0	1	0	1	0	0	1	0	0	1	0	0	0	1	1	1	0	0	1	1	1	1	1	1	1	1	1	0	1	1	1	0	0	1	1	0
74					STX1B_HUMAN	STX1B	Syntaxin-1B (Syntaxin-1B1) (Syntaxin-1B2), Syntaxin-1B (Fragment)	584	1	1	1	1	1	1	0	1	0	1	0	0	0	0	0	1	0	1	1	1	1	0	0	1	1	0	1	1	1	1	1	1	0	1	0	0	0	0	1	1	0
75					H0YMV1_HUMAN	DPP8	Dipeptidyl peptidase 8 (DP8) (EC 3.4.14.5) (Dipeptidyl peptidase IV-related protein 1) (DPRP-1) (Dipeptidyl peptidase VIII) (DPP VIII) (Prolyl dipeptidase DPP8), Dipeptidyl peptidase 8, Dipeptidyl peptidase 8 (Fragment)	1872	1	1	1	1	0	0	1	1	0	0	0	0	0	0	1	1	1	1	1	1	0	0	0	1	0	0	1	0	1	0	0	1	0	1	0	1	1	1	1	1	1
76					AT8B4_HUMAN	ATP8B4	Probable phospholipid-transporting ATPase IM (EC 3.6.3.1) (ATPase class I type 8B member 4), Probable phospholipid-transporting ATPase IM (Fragment), Probable phospholipid-transporting ATPase IM	2480	1	0	1	1	0	0	0	0	1	0	0	0	0	1	1	0	1	0	0	1	0	0	0	0	0	1	1	0	0	0	0	0	0	1	1	0	1	0	1	1	1
77					TGFA1_HUMAN	TGFBRAP1	Transforming growth factor-beta receptor-associated protein 1 (TGF-beta receptor-associated protein 1) (TRAP-1) (TRAP1)	1785	1	1	1	1	1	1	1	1	1	1	1	1	1	1	1	1	1	1	0	0	1	0	0	0	0	0	0	1	0	1	1	1	0	1	1	1	1	0	1	1	1
78					PARP2_HUMAN	PARP2	Poly [ADP-ribose] polymerase 2 (PARP-2) (hPARP-2) (EC 2.4.2.30) (ADP-ribosyltransferase diphtheria toxin-like 2) (ARTD2) (NAD(+) ADP-ribosyltransferase 2) (ADPRT-2) (Poly[ADP-ribose] synthase 2) (pADPRT-2), Poly [ADP-ribose] polymerase 2 (Fragment), Poly (ADP-ribose) polymerase family, member 2, isoform CRA_a (Poly [ADP-ribose] polymerase 2), Poly [ADP-ribose] polymerase 2	1223	1	1	1	1	1	1	0	1	1	1	1	1	1	1	1	1	0	1	1	1	1	0	0	0	0	0	0	0	0	1	1	1	0	1	1	1	0	0	1	1	1
79					I3L2W1_HUMAN	ALDH3A2	Fatty aldehyde dehydrogenase (Fragment), Fatty aldehyde dehydrogenase (EC 1.2.1.3) (Aldehyde dehydrogenase 10) (Aldehyde dehydrogenase family 3 member A2) (Microsomal aldehyde dehydrogenase), Fatty aldehyde dehydrogenase	1002	1	1	1	1	1	1	1	1	1	0	1	1	1	1	0	1	1	1	0	0	0	0	0	0	1	0	0	0	0	1	1	1	0	1	1	1	0	0	1	1	1
80					HORM1_HUMAN	HORMAD1	HORMA domain-containing protein 1 (Cancer/testis antigen 46) (CT46) (Newborn ovary HORMA protein), HORMA domain-containing protein 1	816	1	1	1	1	1	1	1	0	1	1	1	1	1	1	1	1	1	1	1	1	1	0	0	0	0	0	0	0	0	0	1	0	1	1	0	1	0	1	1	0	1
81					PDIA4_HUMAN	PDIA4	Protein disulfide-isomerase A4 (Fragment), Protein disulfide-isomerase A4 (EC 5.3.4.1) (Endoplasmic reticulum resident protein 70) (ER protein 70) (ERp70) (Endoplasmic reticulum resident protein 72) (ER protein 72) (ERp-72) (ERp72)	1315	1	1	1	1	1	1	1	1	1	1	1	1	1	1	0	1	1	1	1	1	0	0	0	0	0	0	0	1	0	1	0	0	1	1	1	1	1	1	1	0	0
82					EKI1_HUMAN	ETNK1	Ethanolamine kinase 1 (EKI 1) (EC 2.7.1.82), Ethanolamine kinase 1 (Fragment)	943	1	1	0	1	1	1	1	1	1	1	0	1	1	1	1	1	1	1	0	0	1	1	1	1	0	1	0	0	0	1	1	0	1	1	1	1	0	0	1	0	0
83					B4DWS2_HUMAN	NSMCE4A	Non-structural maintenance of chromosomes element 4 homolog A (NS4EA) (Non-SMC element 4 homolog A), Non-structural maintenance of chromosomes element 4 homolog A (cDNA FLJ51359)	786	1	1	1	1	1	0	1	1	1	0	1	1	1	0	0	1	1	1	0	0	0	1	1	0	0	1	0	0	1	1	0	0	0	1	1	1	1	0	0	0	1
84					G3V4I0_HUMAN	ENTPD5	Ectonucleoside triphosphate diphosphohydrolase 5, Ectonucleoside triphosphate diphosphohydrolase 5 (Ectonucleoside triphosphate diphosphohydrolase 5, isoform CRA_a), Ectonucleoside triphosphate diphosphohydrolase 5 (Fragment), Ectonucleoside triphosphate diphosphohydrolase 5 (NTPDase 5) (EC 3.6.1.6) (CD39 antigen-like 4) (ER-UDPase) (Guanosine-diphosphatase ENTPD5) (GDPase ENTPD5) (EC 3.6.1.42) (…	887	1	1	1	1	1	1	1	1	1	0	1	1	1	1	1	0	0	0	0	0	1	1	0	1	1	1	1	1	1	0	0	0	1	0	0	0	0	1	1	1	1
85					H7C5F5_HUMAN	DHX36	Probable ATP-dependent RNA helicase DHX36, Probable ATP-dependent RNA helicase DHX36 (EC 3.6.4.13) (DEAH box protein 36) (MLE-like protein 1) (RNA helicase associated with AU-rich element ARE), Probable ATP-dependent RNA helicase DHX36 (Fragment)	2098	1	1	1	1	1	1	1	1	1	0	1	1	1	0	1	0	1	0	0	0	1	1	1	1	1	1	0	0	0	0	1	1	0	0	0	0	0	0	1	1	0
86					OCRL_HUMAN	OCRL	Inositol polyphosphate 5-phosphatase OCRL-1 (EC 3.1.3.36) (Lowe oculocerebrorenal syndrome protein)	1874	1	1	1	0	1	1	1	1	1	1	1	1	1	0	1	0	0	1	1	1	1	0	1	0	1	1	0	1	1	0	0	0	0	0	1	0	0	0	0	1	1
87					I5P2_HUMAN	INPP5B	Type II inositol 1,4,5-trisphosphate 5-phosphatase, Type II inositol 1,4,5-trisphosphate 5-phosphatase (EC 3.1.3.36) (75 kDa inositol polyphosphate-5-phosphatase) (Phosphoinositide 5-phosphatase) (5PTase)	2076	1	1	1	1	1	1	1	0	0	0	0	1	0	1	0	1	1	1	0	0	0	1	0	1	0	0	1	0	0	1	1	1	1	1	0	1	1	1	1	0	1
88					G3V2B1_HUMAN	PSEN1	Presenilin-1 (PS-1) (EC 3.4.23.-) (Protein S182) [Cleaved into: Presenilin-1 NTF subunit; Presenilin-1 CTF subunit; Presenilin-1 CTF12 (PS1-CTF12)], Presenilin-1 (Fragment), Presenilin-1	966	1	1	1	1	1	1	1	0	0	0	1	1	1	0	0	0	1	0	0	0	0	0	1	1	0	0	0	0	0	1	1	0	0	1	1	1	1	1	0	0	0
89					E2F3_HUMAN	E2F3	Transcription factor E2F3 (E2F-3)	938	1	1	1	1	1	1	1	1	1	1	1	1	0	1	1	0	1	0	1	0	1	1	1	1	0	0	0	0	1	1	0	0	0	1	1	1	0	0	0	0	0
90					D6RHG5_HUMAN	TGFBI	Transforming growth factor-beta-induced protein ig-h3 (Fragment), Transforming growth factor-beta-induced protein ig-h3 (Beta ig-h3) (Kerato-epithelin) (RGD-containing collagen-associated protein) (RGD-CAP), Transforming growth factor-beta-induced protein ig-h3	1407	1	1	1	1	1	0	1	1	1	1	0	1	1	1	0	0	1	0	0	0	1	1	1	1	0	0	1	1	1	1	1	0	0	1	0	1	0	1	1	1	0
91					B1AHF3_HUMAN	CYB5R3	NADH-cytochrome b5 reductase 3 membrane-bound form (Fragment), NADH-cytochrome b5 reductase 3 (B5R) (Cytochrome b5 reductase) (EC 1.6.2.2) (Diaphorase-1) [Cleaved into: NADH-cytochrome b5 reductase 3 membrane-bound form; NADH-cytochrome b5 reductase 3 soluble form]	621	1	1	1	1	1	1	1	1	0	1	1	1	1	0	1	1	1	1	0	0	0	1	0	1	0	0	0	1	1	1	0	0	1	1	1	1	1	1	0	1	0
92					TUB_HUMAN	TUB	Tubby protein homolog	1062	1	1	1	1	1	1	1	1	0	1	1	1	1	1	1	1	1	1	1	1	1	1	1	1	1	0	1	1	1	1	1	0	1	1	1	1	1	1	0	0	0
93					RM41_HUMAN	MRPL41	39S ribosomal protein L41, mitochondrial (L41mt) (MRP-L41) (39S ribosomal protein L27 homolog) (Bcl-2-interacting mitochondrial ribosomal protein L41) (Cell proliferation-inducing gene 3 protein) (MRP-L27 homolog)	279	1	0	1	1	1	1	1	1	1	1	1	0	1	1	1	1	1	0	0	0	0	1	1	1	1	1	1	1	1	1	1	0	1	1	1	1	1	0	0	0	0
94					I3L0T6_HUMAN	RNMTL1	RNA methyltransferase-like protein 1, RNA methyltransferase-like protein 1 (Fragment), RNA methyltransferase-like protein 1 (EC 2.1.1.-)	862	1	1	1	1	1	1	1	1	1	0	0	1	1	1	1	0	0	0	0	1	1	1	0	1	1	1	1	1	1	1	1	0	0	0	0	0	0	1	0	0	0
95					H0YAB5_HUMAN	MRPL1	39S ribosomal protein L1, mitochondrial (Fragment), 39S ribosomal protein L1, mitochondrial (L1mt) (MRP-L1)	668	1	1	1	1	1	1	1	1	1	1	1	1	1	0	1	1	1	0	0	0	1	1	1	1	1	1	1	1	1	1	1	1	1	1	1	1	1	1	0	1	0
96					H0Y4J6_HUMAN	AK1	Adenylate kinase isoenzyme 1 (AK 1) (EC 2.7.4.3) (EC 2.7.4.6) (ATP-AMP transphosphorylase 1) (ATP:AMP phosphotransferase) (Adenylate monophosphate kinase) (Myokinase), Adenylate kinase isoenzyme 1 (Fragment), Adenylate kinase isoenzyme 1	427	1	1	1	1	1	1	1	1	0	1	0	1	1	0	1	1	0	1	1	1	1	0	1	1	1	1	1	1	1	1	1	1	1	1	1	1	1	1	1	0	1
97					FUBP1_HUMAN	FUBP1	Far upstream element-binding protein 1 (Fragment), Far upstream element-binding protein 1, Far upstream element-binding protein 1 (FBP) (FUSE-binding protein 1) (DNA helicase V) (hDH V), Far upstream element-binding protein 1 (cDNA FLJ53425, highly similar to Far upstream element-binding protein 1)	1323	1	1	1	1	1	1	1	1	0	1	0	1	0	0	0	1	0	0	0	0	1	0	1	0	1	0	1	1	1	0	0	1	1	0	1	1	1	0	1	1	0
98					I3L3K2_HUMAN	XYLT2	Xylosyltransferase 2 (cDNA FLJ58089, highly similar to Xylosyltransferase 2 (EC 2.4.2.26)), Xylosyltransferase 2 (EC 2.4.2.26) (Peptide O-xylosyltransferase 1) (Xylosyltransferase II) (XT-II) (XylT-II), Xylosyltransferase 2 (Fragment)	1786	1	1	1	1	1	1	1	1	0	0	0	1	1	0	0	0	1	0	0	0	0	0	0	0	0	1	1	1	1	1	1	1	1	1	1	1	1	0	1	1	0
99					F8WBQ6_HUMAN	ABHD10	Mycophenolic acid acyl-glucuronide esterase, mitochondrial (cDNA FLJ50858, highly similar to Homo sapiens abhydrolase domain containing 10 (ABHD10), mRNA), Mycophenolic acid acyl-glucuronide esterase, mitochondrial, Mycophenolic acid acyl-glucuronide esterase, mitochondrial (EC 3.1.1.93) (Alpha/beta hydrolase domain-containing protein 10) (Abhydrolase domain-containing protein 10)	630	1	1	1	1	1	1	1	1	1	0	1	1	1	0	0	0	0	0	1	0	1	0	0	0	0	0	0	0	0	1	0	0	1	1	0	0	1	0	0	0	0
100					PMGT2_HUMAN	POMGNT2	Protein O-linked-mannose beta-1,4-N-acetylglucosaminyltransferase 2 (POMGnT2) (EC 2.4.1.-) (Extracellular O-linked N-acetylglucosamine transferase-like) (Glycosyltransferase-like domain-containing protein 2)	1206	1	1	1	1	1	1	1	0	1	1	1	1	1	0	1	1	0	0	0	1	1	1	0	0	0	0	0	0	1	1	0	0	0	0	0	0	0	0	1	1	0
101					AT2A1_HUMAN	ATP2A1	Sarcoplasmic/endoplasmic reticulum calcium ATPase 1 (Fragment), Sarcoplasmic/endoplasmic reticulum calcium ATPase 1 (cDNA FLJ46599 fis, clone THYMU3047115, highly similar to Sarcoplasmic/endoplasmic reticulum calcium ATPase 1 (EC 3.6.3.8)), Sarcoplasmic/endoplasmic reticulum calcium ATPase 1 (SERCA1) (SR Ca(2+)-ATPase 1) (EC 3.6.3.8) (Calcium pump 1) (Calcium-transporting ATPase sarcoplasmic reti…	2059	1	1	1	1	1	1	0	1	1	0	0	1	0	0	0	0	1	0	1	1	0	1	0	0	0	0	0	1	0	1	1	1	1	1	0	0	1	1	0	1	1
102					C9JAQ0_HUMAN	SSUH2	HCG1994835 (Protein SSUH2 homolog), Protein SSUH2 homolog (Fragment), Protein SSUH2 homolog (Protein ssu-2 homolog), Protein SSUH2 homolog	730	1	1	1	1	1	1	0	1	1	1	1	1	1	1	0	1	1	0	1	1	1	0	0	0	0	0	0	1	1	1	0	0	1	1	1	1	1	1	1	1	0
103					F5GWD8_HUMAN	GOLT1B	Golgi transport 1 homolog B (S. cerevisiae), isoform CRA_c (Vesicle transport protein GOT1B), Vesicle transport protein GOT1B, Vesicle transport protein GOT1B (Germ cell tumor 2) (Golgi transport 1 homolog B) (Putative NF-kappa-B-activating protein 470) (hGOT1a)	259	1	1	1	1	1	1	1	0	1	1	1	0	1	1	1	0	1	0	1	1	0	1	1	0	0	0	1	0	1	1	1	1	1	1	1	1	1	0	0	1	0
104					D6RFW9_HUMAN	ACSL4	Long-chain-fatty-acid--CoA ligase 4 (EC 6.2.1.3) (Long-chain acyl-CoA synthetase 4) (LACS 4), Long-chain-fatty-acid--CoA ligase 4 (Fragment)	1473	1	1	1	1	1	1	1	0	0	1	1	1	1	1	0	1	0	0	1	1	0	1	0	0	1	1	1	1	1	1	1	1	1	1	1	1	1	1	0	0	0
105					E9PJ53_HUMAN	NAALAD2	N-acetylated-alpha-linked acidic dipeptidase 2 (Fragment), N-acetylated-alpha-linked acidic dipeptidase 2 (NAALAD2 protein), N-acetylated-alpha-linked acidic dipeptidase 2, N-acetylated-alpha-linked acidic dipeptidase 2 (EC 3.4.17.21) (Glutamate carboxypeptidase III) (GCPIII) (N-acetylated-alpha-linked acidic dipeptidase II) (NAALADase II)	1528	1	1	1	1	1	1	1	1	1	0	1	1	1	1	0	1	1	1	0	1	1	1	0	0	0	0	0	1	1	1	1	0	0	1	0	1	1	0	0	0	0
106					F5H0U5_HUMAN	GLTP	Glycolipid transfer protein (GLTP), Glycolipid transfer protein (Glycolipid transfer protein isoform 1), Glycolipid transfer protein (Fragment), Glycolipid transfer protein	435	1	0	1	1	1	1	1	1	0	1	1	1	1	1	0	1	0	0	0	1	1	1	1	1	0	0	0	1	1	0	1	0	1	1	1	0	1	0	0	0	0
107					H0YEU7_HUMAN	CREB3L1	Cyclic AMP-responsive element-binding protein 3-like protein 1 (cAMP-responsive element-binding protein 3-like protein 1) (Old astrocyte specifically-induced substance) (OASIS) [Cleaved into: Processed cyclic AMP-responsive element-binding protein 3-like protein 1], Processed cyclic AMP-responsive element-binding protein 3-like protein 1 (Fragment)	1060	1	1	1	1	1	1	1	1	0	1	0	1	1	1	1	1	1	0	0	1	0	1	1	1	1	0	1	1	1	1	1	1	1	0	0	1	1	0	0	0	0
108					B4DF73_HUMAN	PTCD3	Pentatricopeptide repeat domain-containing protein 3, mitochondrial (28S ribosomal protein S39, mitochondrial) (MRP-S39) (Transformation-related gene 15 protein) (TRG-15), Pentatricopeptide repeat domain-containing protein 3, mitochondrial, Pentatricopeptide repeat domain-containing protein 3, mitochondrial (cDNA FLJ57349), Pentatricopeptide repeat domain-containing protein 3, mitochondrial (Frag…	1440	1	1	1	1	1	1	1	1	1	1	1	1	1	0	1	1	1	0	1	1	0	1	1	1	1	0	1	1	1	1	1	0	1	1	1	1	1	1	0	1	0
109					E7EPA6_HUMAN	LAMB1	Laminin subunit beta-1 (Laminin B1 chain) (Laminin-1 subunit beta) (Laminin-10 subunit beta) (Laminin-12 subunit beta) (Laminin-2 subunit beta) (Laminin-6 subunit beta) (Laminin-8 subunit beta), Laminin subunit beta-1, Laminin subunit beta-1 (Laminin, beta 1, isoform CRA_a), Laminin subunit beta-1 (Fragment)	3750	1	1	1	1	1	1	1	1	1	1	1	1	1	1	1	1	1	0	1	1	1	1	1	1	1	0	1	1	1	1	1	1	1	1	1	1	1	1	0	0	0
110					RAE1_HUMAN	CHM	Rab proteins geranylgeranyltransferase component A 1 (cDNA FLJ58404, highly similar to Rab proteins geranylgeranyltransferase component A 1), Rab proteins geranylgeranyltransferase component A 1 (Choroideremia protein) (Rab escort protein 1) (REP-1) (TCD protein)	1357	1	0	0	1	0	1	0	0	1	1	1	1	1	1	1	1	1	0	0	0	1	1	1	1	1	0	1	1	1	0	0	1	1	0	1	1	0	0	1	0	0
111					EXT2_HUMAN	EXT2	Exostosin-2 (Fragment), Exostosin-2 (EC 2.4.1.224) (EC 2.4.1.225) (Glucuronosyl-N-acetylglucosaminyl-proteoglycan/N-acetylglucosaminyl-proteoglycan 4-alpha-N-acetylglucosaminyltransferase) (Multiple exostoses protein 2) (Putative tumor suppressor protein EXT2)	1493	1	1	1	1	1	1	1	1	1	1	1	1	1	1	1	1	1	0	0	1	1	1	1	1	1	0	1	1	1	1	0	1	0	1	1	1	0	0	0	0	0
112					FKBP4_HUMAN	FKBP4	Peptidyl-prolyl cis-trans isomerase FKBP4, N-terminally processed (Fragment), Peptidyl-prolyl cis-trans isomerase FKBP4 (PPIase FKBP4) (EC 5.2.1.8) (51 kDa FK506-binding protein) (FKBP51) (52 kDa FK506-binding protein) (52 kDa FKBP) (FKBP-52) (59 kDa immunophilin) (p59) (FK506-binding protein 4) (FKBP-4) (FKBP59) (HSP-binding immunophilin) (HBI) (Immunophilin FKBP52) (Rotamase) [Cleaved into: Pep…	946	1	1	1	1	1	1	1	1	1	1	1	0	1	1	1	0	1	1	1	1	0	1	1	1	1	1	1	1	1	1	1	0	1	1	1	1	1	1	1	1	1
113					C9JS37_HUMAN	SMARCAL1	SWI/SNF-related matrix-associated actin-dependent regulator of chromatin subfamily A-like protein 1 (Fragment), SWI/SNF-related matrix-associated actin-dependent regulator of chromatin subfamily A-like protein 1 (EC 3.6.4.-) (HepA-related protein) (hHARP) (Sucrose nonfermenting protein 2-like 1)	1969	1	1	1	1	1	1	1	1	1	0	1	1	1	0	1	0	1	1	1	1	1	1	1	1	1	1	1	1	1	1	1	0	1	1	1	1	1	1	1	1	1
114					E9PN91_HUMAN	EEF1D	Elongation factor 1-delta (Fragment), Elongation factor 1-delta, Elongation factor 1-delta (EF-1-delta) (Antigen NY-CO-4)	1421	1	1	1	1	1	1	1	1	1	1	1	1	1	1	0	1	1	1	1	0	1	1	1	1	0	0	1	0	1	1	1	1	0	0	1	1	0	0	0	0	0
115					D6R938_HUMAN	CAMK2D	Calcium/calmodulin-dependent protein kinase (CaM kinase) II delta, isoform CRA_e (Calcium/calmodulin-dependent protein kinase type II subunit delta), Calcium/calmodulin-dependent protein kinase type II subunit delta, Calcium/calmodulin-dependent protein kinase type II subunit delta (Fragment), Calcium/calmodulin-dependent protein kinase type II subunit delta (CaM kinase II subunit delta) (CaMK-II…	1120	1	1	1	1	1	1	0	1	0	1	1	1	1	1	1	0	1	1	1	1	1	1	1	1	1	1	1	1	1	1	1	1	1	1	1	1	0	1	0	0	0
116					H2AV_HUMAN	H2AFV	Histone H2A, Histone H2A.V, Histone H2A.V (H2A.F/Z)	251	1	1	1	1	1	1	1	1	1	1	1	1	1	1	1	0	1	0	0	1	0	1	1	1	0	1	1	1	1	0	1	1	0	1	1	1	0	0	0	0	0
117					H7BYF1_HUMAN	ATAD2B	ATPase family AAA domain-containing protein 2B (Fragment), ATPase family AAA domain-containing protein 2B	3013	1	1	1	1	1	1	1	1	1	0	1	0	1	1	1	1	1	1	1	1	1	1	1	0	1	1	1	1	1	0	1	1	1	1	1	0	0	0	1	0	0
118					H7C3D8_HUMAN	CMC1	COX assembly mitochondrial protein homolog (Putative uncharacterized protein MGC61571), COX assembly mitochondrial protein homolog (Cmc1p), COX assembly mitochondrial protein homolog, COX assembly mitochondrial protein homolog (Fragment)	231	1	1	1	1	1	1	1	0	0	1	0	1	1	1	1	1	1	1	1	1	1	1	1	1	1	1	1	1	1	0	1	1	1	1	1	1	1	1	1	0	0
119					CDK12_HUMAN	CDK12	Cyclin-dependent kinase 12 (EC 2.7.11.22) (EC 2.7.11.23) (Cdc2-related kinase, arginine/serine-rich) (CrkRS) (Cell division cycle 2-related protein kinase 7) (CDC2-related protein kinase 7) (Cell division protein kinase 12) (hCDK12), Cyclin-dependent kinase 12 (Fragment)	3014	1	1	1	1	1	1	1	1	1	1	1	1	0	1	1	1	1	1	1	1	0	1	1	1	1	1	1	1	1	0	1	0	1	1	1	1	0	1	0	1	0
120					D6R9J8_HUMAN	MEF2C	Myocyte-specific enhancer factor 2C, Myocyte-specific enhancer factor 2C (Fragment)	968	1	1	1	1	1	1	1	0	1	1	0	0	1	1	1	1	0	1	1	1	0	1	0	0	0	0	0	0	1	0	1	1	1	1	1	1	1	0	0	0	0
121					H7C0Z6_HUMAN	POT1	Protection of telomeres protein 1 (hPot1) (POT1-like telomere end-binding protein), POT1 protection of telomeres 1 homolog (S. pombe), isoform CRA_a (Protection of telomeres protein 1), Protection of telomeres protein 1 (Fragment), Protection of telomeres protein 1 (Protection of telomeres protein 1 variant 4)	1315	1	1	1	1	1	1	1	1	1	1	1	1	1	1	1	0	1	1	0	1	0	0	0	0	0	0	0	1	1	0	1	1	1	1	0	1	0	1	1	1	0
122					H0YB88_HUMAN	ESCO2	N-acetyltransferase ESCO2, N-acetyltransferase ESCO2 (Fragment), ESCO2 protein (N-acetyltransferase ESCO2), N-acetyltransferase ESCO2 (EC 2.3.1.-) (Establishment of cohesion 1 homolog 2) (ECO1 homolog 2)	1239	1	1	1	1	1	1	0	1	0	1	1	1	1	0	0	1	1	1	0	1	0	0	0	0	1	1	1	1	0	1	1	1	1	0	0	0	1	1	1	0	0
123					D6RA56_HUMAN	NDUFAF2	Mimitin, mitochondrial (Fragment), Mimitin, mitochondrial (B17.2-like) (B17.2L) (Myc-induced mitochondrial protein) (MMTN) (NADH dehydrogenase [ubiquinone] 1 alpha subcomplex assembly factor 2) (NDUFA12-like protein), Mimitin, mitochondrial	349	1	1	1	1	1	1	1	1	1	1	0	1	1	0	1	1	1	1	0	0	1	0	0	1	1	0	0	1	1	1	0	1	0	1	1	1	1	1	1	1	1
124					F5H1U2_HUMAN	RNF4	E3 ubiquitin-protein ligase RNF4 (EC 6.3.2.-) (RING finger protein 4) (Small nuclear ring finger protein) (Protein SNURF), E3 ubiquitin-protein ligase RNF4 (Fragment), E3 ubiquitin-protein ligase RNF4	387	1	1	1	0	1	1	1	1	0	1	0	0	0	0	1	1	1	0	1	0	1	0	0	1	1	1	0	1	1	0	0	0	1	0	0	0	0	1	0	0	0
125					E7ER40_HUMAN	PHF3	PHD finger protein 3 (Fragment), PHD finger protein 3, PHD finger protein 3 (cDNA FLJ31116 fis, clone IMR322000604, highly similar to PHD finger protein 3) (Fragment)	4212	1	1	1	1	1	1	1	1	0	1	0	0	0	0	1	1	1	1	1	0	1	1	1	1	0	0	0	1	1	0	0	0	0	0	0	0	0	0	1	0	1
126					M0R1L3_HUMAN	HAS1	Hyaluronan synthase 1, Hyaluronan synthase 1 (Fragment), Hyaluronan synthase 1 (EC 2.4.1.212) (Hyaluronate synthase 1) (Hyaluronic acid synthase 1) (HA synthase 1) (HuHAS1), Hyaluronan synthase 1 (Hyaluronan synthase 1, isoform CRA_b)	1180	1	1	1	1	1	1	0	0	0	1	1	0	1	1	0	0	0	0	1	1	0	1	1	0	0	0	0	1	1	0	0	0	0	0	0	0	0	0	1	0	0
127					NEU1B_HUMAN	NEURL1B	E3 ubiquitin-protein ligase NEURL1B (EC 6.3.2.-) (Neuralized-2) (NEUR2) (Neuralized-like protein 1B) (Neuralized-like protein 3)	1115	1	1	1	1	1	1	1	1	0	1	1	0	0	0	0	0	0	0	0	1	0	1	1	1	1	0	1	0	0	1	0	0	0	0	0	0	1	0	1	0	1
128					PPAC2_HUMAN	PPAPDC2	Presqualene diphosphate phosphatase (EC 3.1.3.-) (Phosphatidic acid phosphatase type 2 domain-containing protein 2) (PPAP2 domain-containing protein 2)	586	1	1	1	1	1	1	1	1	0	1	1	1	1	0	1	1	0	0	1	1	1	1	1	1	0	0	0	0	1	1	0	0	0	0	0	1	1	0	0	0	0
129					M0QZL8_HUMAN	JOSD2	Josephin-2 (EC 3.4.19.12) (Josephin domain-containing protein 2), Josephin-2 (Fragment)	377	1	1	1	1	1	1	0	0	0	0	0	0	0	1	0	1	0	0	1	1	0	1	1	1	0	0	0	1	1	0	1	1	1	1	1	1	1	1	1	0	1
130					E2F7_HUMAN	E2F7	Transcription factor E2F7 (Fragment), Transcription factor E2F7 (E2F-7)	1848	1	1	1	1	1	1	1	0	1	0	1	0	1	0	0	1	0	0	1	0	0	0	0	0	0	0	1	0	0	0	0	0	1	0	0	1	1	0	0	0	0
131					E9PQV2_HUMAN	RNF141	RING finger protein 141 (Fragment), RING finger protein 141 (Zinc finger protein 230), RING finger protein 141	481	1	1	1	1	1	1	1	0	0	0	1	0	1	1	1	1	0	0	0	1	1	1	0	0	1	1	0	0	0	1	0	0	1	1	1	1	1	0	1	0	0
132					Q5QPB1_HUMAN	ZFAND5	AN1-type zinc finger protein 5 (Zinc finger A20 domain-containing protein 2) (Zinc finger protein 216), AN1-type zinc finger protein 5 (Fragment)	441	1	1	1	1	1	1	1	1	0	0	1	0	1	0	0	1	1	1	0	1	0	1	1	0	0	0	0	0	0	0	0	0	1	0	0	0	1	1	0	0	0
133					H0YAC6_HUMAN	LRBA	Lipopolysaccharide-responsive and beige-like anchor protein (Beige-like protein) (CDC4-like protein), Lipopolysaccharide-responsive and beige-like anchor protein (Fragment), Lipopolysaccharide-responsive and beige-like anchor protein	5959	1	1	1	1	1	1	1	0	1	1	1	0	1	0	0	1	1	1	0	1	1	0	1	0	1	0	1	1	1	1	0	1	0	1	1	1	1	1	0	0	0
134					PAPS2_HUMAN	PAPSS2	Sulfate adenylyltransferase, Bifunctional 3'-phosphoadenosine 5'-phosphosulfate synthase 2 (PAPS synthase 2) (PAPSS 2) (Sulfurylase kinase 2) (SK 2) (SK2) [Includes: Sulfate adenylyltransferase (EC 2.7.7.4) (ATP-sulfurylase) (Sulfate adenylate transferase) (SAT); Adenylyl-sulfate kinase (EC 2.7.1.25) (3'-phosphoadenosine-5'-phosphosulfate synthase) (APS kinase) (Adenosine-5'-phosphosulfate 3'-pho…	1287	1	1	0	1	1	1	1	1	0	0	1	0	0	0	1	0	0	1	0	1	0	0	1	1	1	1	1	1	0	1	0	1	1	1	1	1	0	1	0	1	0
135					B4DFZ9_HUMAN	PIGX	Phosphatidylinositol-glycan biosynthesis class X protein (PIG-X), HCG40298, isoform CRA_d (Phosphatidylinositol-glycan biosynthesis class X protein), Phosphatidylinositol-glycan biosynthesis class X protein (Fragment), Phosphatidylinositol-glycan biosynthesis class X protein (cDNA FLJ58312, highly similar to Phosphatidylinositol-glycan biosynthesis classX protein), Phosphatidylinositol-glycan bio…	571	1	1	0	1	1	0	1	0	1	1	0	1	0	1	1	0	0	0	0	0	0	0	1	1	1	1	0	0	0	0	1	0	1	1	1	1	0	0	0	0	0
136					C9JT95_HUMAN	NABP2	SOSS complex subunit B1 (Fragment), SOSS complex subunit B1 (Nucleic acid-binding protein 2) (Oligonucleotide/oligosaccharide-binding fold-containing protein 2B) (Sensor of single-strand DNA complex subunit B1) (Sensor of ssDNA subunit B1) (SOSS-B1) (Single-stranded DNA-binding protein 1) (hSSB1)	430	1	1	1	1	1	0	0	1	0	1	0	1	0	1	0	0	1	1	1	0	1	1	1	1	1	1	0	1	1	1	1	1	1	1	1	1	0	0	1	0	0
137					K7ES79_HUMAN	PSENEN	Gamma-secretase subunit PEN-2 (Presenilin enhancer protein 2), Gamma-secretase subunit PEN-2	205	1	1	1	1	1	1	0	1	1	1	1	1	1	0	1	1	1	0	1	1	1	1	1	1	0	1	0	1	0	1	0	0	1	1	1	1	0	0	1	0	0
138					TM258_HUMAN	TMEM258	Transmembrane protein 258	157	1	1	1	1	1	1	0	0	0	1	1	1	1	1	1	1	0	0	1	0	0	1	1	1	0	0	0	1	0	1	0	0	1	1	1	1	1	0	1	0	0
139					S4R354_HUMAN	USP30	Ubiquitin carboxyl-terminal hydrolase (EC 3.4.19.12), Ubiquitin carboxyl-terminal hydrolase 30, Ubiquitin carboxyl-terminal hydrolase 30 (Fragment), Ubiquitin carboxyl-terminal hydrolase 30 (EC 3.4.19.12) (Deubiquitinating enzyme 30) (Ubiquitin thioesterase 30) (Ubiquitin-specific-processing protease 30) (Ub-specific protease 30)	1078	1	1	1	1	1	1	1	1	1	1	1	1	1	1	1	0	1	1	0	1	1	1	1	1	1	1	1	1	1	0	1	1	1	1	1	1	0	1	0	0	0
140					D6RIE5_HUMAN	RNF150	RING finger protein 150, RING finger protein 150 (Fragment)	914	1	1	1	1	1	1	1	1	1	1	1	1	1	0	0	1	1	1	0	1	0	1	0	1	1	1	0	1	1	1	1	1	1	1	1	1	1	1	0	1	0
141					H0YCP5_HUMAN	RNASEH2C	Ribonuclease H2 subunit C, Ribonuclease H2 subunit C (Fragment), Ribonuclease H2 subunit C (RNase H2 subunit C) (Aicardi-Goutieres syndrome 3 protein) (AGS3) (RNase H1 small subunit) (Ribonuclease HI subunit C)	493	1	0	1	1	1	0	0	1	1	1	1	1	1	1	1	1	1	0	0	1	0	1	1	1	1	1	1	1	0	1	0	0	1	1	1	1	1	1	1	1	1
142					H7C2T5_HUMAN	POFUT2	GDP-fucose protein O-fucosyltransferase 2 (Fragment), GDP-fucose protein O-fucosyltransferase 2 (EC 2.4.1.221) (Peptide-O-fucosyltransferase 2) (O-FucT-2)	888	1	1	1	1	1	1	1	1	1	1	1	1	1	1	1	1	1	0	1	1	0	1	1	1	1	1	1	1	0	1	1	1	1	1	1	1	1	1	0	1	1
143					Q4VXH0_HUMAN	PSMD5	26S proteasome non-ATPase regulatory subunit 5, 26S proteasome non-ATPase regulatory subunit 5 (Fragment), 26S proteasome non-ATPase regulatory subunit 5 (26S protease subunit S5 basic) (26S proteasome subunit S5B)	1032	1	1	1	1	1	1	1	1	1	1	1	1	1	1	1	1	1	1	0	1	1	1	1	1	1	1	1	1	0	1	1	1	1	1	1	1	1	1	0	0	1
144					E9PP51_HUMAN	FMO5	Dimethylaniline monooxygenase [N-oxide-forming] 5, Dimethylaniline monooxygenase [N-oxide-forming] 5 (EC 1.14.13.8) (Dimethylaniline oxidase 5) (Hepatic flavin-containing monooxygenase 5) (FMO 5), Dimethylaniline monooxygenase [N-oxide-forming] 5 (Fragment)	1111	1	1	1	1	1	1	1	1	1	1	1	1	1	1	1	0	0	0	0	0	1	0	0	0	0	0	0	0	1	1	0	0	1	1	1	1	1	1	0	1	0
145					E5RJ76_HUMAN	SREK1	Splicing regulatory glutamine/lysine-rich protein 1, Splicing regulatory glutamine/lysine-rich protein 1 (Fragment), Splicing regulatory glutamine/lysine-rich protein 1 (Serine/arginine-rich-splicing regulatory protein 86) (SRrp86) (Splicing factor, arginine/serine-rich 12) (Splicing regulatory protein 508) (SRrp508)	994	1	0	1	1	1	1	1	1	1	1	1	1	1	1	0	1	1	0	0	1	0	0	0	0	0	0	0	0	1	0	0	0	1	1	1	1	0	1	0	1	1
146					K7EPW0_HUMAN	SKA1	Spindle and kinetochore-associated protein 1, Spindle and kinetochore-associated protein 1 (Fragment)	518	1	1	1	1	1	1	1	1	1	1	1	0	1	1	1	0	0	1	1	1	0	0	0	0	0	0	0	0	1	1	0	0	1	0	1	1	0	0	0	1	1
147					E5RJD7_HUMAN	RBPMS	RNA-binding protein with multiple-splicing (Fragment), RNA-binding protein with multiple splicing (RBP-MS) (Heart and RRM expressed sequence) (Hermes), RNA-binding protein with multiple-splicing, HCG2043421, isoform CRA_c (RNA-binding protein with multiple-splicing) (cDNA FLJ61582, highly similar to RNA-binding protein with multiple splicing)	454	1	1	1	0	0	1	1	1	0	1	0	0	1	1	1	1	0	0	1	1	1	1	0	1	0	0	1	1	1	0	1	0	1	1	1	1	0	1	0	0	0
148					F5H577_HUMAN	BRK1	Protein BRICK1, Protein BRICK1 (BRK1)	222	1	0	1	1	1	1	0	1	0	1	1	0	1	0	0	0	1	1	1	1	1	1	0	1	0	0	0	1	1	1	0	0	1	1	1	1	0	1	1	1	1
149					E7ETI7_HUMAN	ENPP3	Ectonucleotide pyrophosphatase/phosphodiesterase family member 3 (E-NPP 3) (Phosphodiesterase I beta) (PD-Ibeta) (Phosphodiesterase I/nucleotide pyrophosphatase 3) (CD antigen CD203c) [Includes: Alkaline phosphodiesterase I (EC 3.1.4.1); Nucleotide pyrophosphatase (NPPase) (EC 3.6.1.9)], Alkaline phosphodiesterase I (cDNA, FLJ79542, highly similar to Ectonucleotidepyrophosphatase/phosphodiesteras…	1840	1	1	1	1	0	1	1	1	0	0	0	0	1	1	1	0	1	0	1	1	0	0	0	0	0	0	0	0	0	1	0	1	1	1	1	1	1	0	0	0	0
150					B4DUS4_HUMAN	USP16	Ubiquitin carboxyl-terminal hydrolase 16 (cDNA FLJ57202, highly similar to Ubiquitin carboxyl-terminal hydrolase 16 (EC 3.1.2.15)), Ubiquitin carboxyl-terminal hydrolase 16 (Fragment), Ubiquitin carboxyl-terminal hydrolase 16 (EC 3.4.19.12) (Deubiquitinating enzyme 16) (Ubiquitin thioesterase 16) (Ubiquitin-processing protease UBP-M) (Ubiquitin-specific-processing protease 16)	1709	1	1	1	1	1	1	1	1	1	1	0	0	1	1	1	0	0	0	0	0	0	0	0	0	1	1	1	0	0	1	1	0	0	1	1	1	0	1	1	1	0
151					TEX11_HUMAN	TEX11	Testis-expressed sequence 11 protein	1947	1	1	1	1	1	1	1	1	1	1	1	1	1	1	1	0	1	0	0	0	1	0	0	0	0	0	0	1	0	1	0	0	0	0	0	1	0	0	1	1	0
152					FXL12_HUMAN	FBXL12	F-box/LRR-repeat protein 12 (F-box and leucine-rich repeat protein 12) (F-box protein FBL12), F-box/LRR-repeat protein 12 (Fragment), F-box/LRR-repeat protein 12	650	1	1	1	1	0	0	0	1	1	1	1	1	0	0	1	0	1	0	0	1	0	1	0	0	0	0	0	1	0	1	0	0	0	1	0	0	0	0	0	0	0
153					E5RJC6_HUMAN	C5orf45	UPF0544 protein C5orf45 (cDNA FLJ56341), UPF0544 protein C5orf45	691	1	1	0	1	1	0	0	0	0	1	1	1	1	1	1	1	0	0	0	1	1	1	0	1	0	0	1	0	1	0	0	0	0	0	0	0	0	0	1	0	0
154					ZN511_HUMAN	ZNF511	Zinc finger protein 511	637	1	1	0	1	1	1	1	0	1	1	1	1	1	0	1	1	0	0	0	1	1	1	1	1	0	0	1	1	0	1	0	0	0	1	1	0	0	0	0	1	0
155					K7EN92_HUMAN	RAD51D	DNA repair protein RAD51 homolog 4, DNA repair protein RAD51 homolog 4 (Fragment), DNA repair protein RAD51 homolog 4 (R51H3) (RAD51 homolog D) (RAD51-like protein 3) (TRAD)	657	1	0	1	1	1	1	1	1	1	1	1	1	0	1	0	1	0	0	0	0	1	1	0	1	1	0	1	1	1	1	1	0	0	1	1	1	1	1	0	0	0
156					Q4VBA9_HUMAN	PFKFB1	6-phosphofructo-2-kinase/fructose-2,6-bisphosphatase 1 (cDNA FLJ56883, highly similar to 6-phosphofructo-2-kinase/fructose-2,6-biphosphatase 1), 6-phosphofructo-2-kinase/fructose-2,6-bisphosphatase 1 (PFKFB1 protein), 6-phosphofructo-2-kinase/fructose-2,6-bisphosphatase 1 (6PF-2-K/Fru-2,6-P2ase 1) (PFK/FBPase 1) (6PF-2-K/Fru-2,6-P2ase liver isozyme) [Includes: 6-phosphofructo-2-kinase (EC 2.7.1.1…	984	1	1	1	1	1	1	0	1	1	0	0	1	1	0	1	1	0	1	1	0	1	0	1	1	0	0	0	1	1	1	1	1	0	0	1	0	0	1	0	0	0
157					I3L306_HUMAN	KIF22	Kinesin-like protein KIF22, Kinesin-like protein KIF22 (Kinesin-like DNA-binding protein) (Kinesin-like protein 4), Kinesin-like protein KIF22 (Fragment)	1347	1	1	1	1	1	1	0	1	1	1	1	1	1	0	1	0	0	0	1	0	0	0	0	0	0	0	0	0	0	0	0	0	0	0	0	0	0	0	1	0	0
158					A2AB09_HUMAN	FLOT1	Flotillin-1 (Fragment), Flotillin-1 (cDNA FLJ54943, highly similar to Flotillin-1), Flotillin-1	865	1	1	1	1	1	1	0	1	1	1	1	1	1	0	1	1	0	0	1	1	1	1	1	1	1	1	1	1	1	0	1	1	0	0	0	0	0	0	1	1	0
159					ELYS_HUMAN	AHCTF1	Protein ELYS (Embryonic large molecule derived from yolk sac) (Protein MEL-28) (Putative AT-hook-containing transcription factor 1), Protein ELYS (Fragment)	4665	1	1	1	1	1	1	1	1	1	1	0	1	1	1	1	1	1	0	1	1	0	0	1	1	0	0	1	1	1	0	1	1	0	1	1	1	1	1	1	0	0
160					C9JEK5_HUMAN	STAMBP	STAM-binding protein (Fragment), STAM-binding protein, STAM-binding protein (EC 3.4.19.-) (Associated molecule with the SH3 domain of STAM) (Endosome-associated ubiquitin isopeptidase)	877	1	1	1	1	1	1	1	1	1	1	1	1	1	0	1	1	0	0	0	0	0	0	1	1	1	1	1	1	1	1	1	1	0	1	1	1	0	0	0	0	0
161					K7ER37_HUMAN	STX8	Syntaxin-8 (Fragment), Syntaxin-8	477	1	1	1	1	1	1	1	1	1	1	1	1	1	0	1	1	1	0	1	0	1	1	1	1	1	1	0	1	1	0	0	0	0	0	0	0	0	0	0	1	1
162					PELP1_HUMAN	PELP1	Proline-, glutamic acid- and leucine-rich protein 1, Proline-, glutamic acid- and leucine-rich protein 1 (Fragment), Proline-, glutamic acid- and leucine-rich protein 1 (Modulator of non-genomic activity of estrogen receptor) (Transcription factor HMX3)	2473	1	1	1	1	1	1	0	1	1	1	1	1	1	1	1	1	0	0	0	0	1	1	1	0	1	0	0	1	1	1	0	0	0	0	0	0	0	0	0	0	1
163					B4DJ47_HUMAN	CCDC115	Coiled-coil domain-containing protein 115 (Uncharacterized protein), Coiled-coil domain-containing protein 115 (cDNA FLJ55215, moderately similar to Mus musculus coiled-coil domain containing 115 (Ccdc115), mRNA), Coiled-coil domain-containing protein 115	388	1	1	0	1	1	1	0	0	1	1	1	1	1	1	1	0	1	1	0	1	0	0	1	1	1	1	1	0	0	1	1	1	0	0	0	0	0	0	0	0	1
164					CCS_HUMAN	CCS	Copper chaperone for superoxide dismutase, Copper chaperone for superoxide dismutase (Superoxide dismutase copper chaperone), Superoxide dismutase [Cu-Zn] (EC 1.15.1.1) (Fragment)	556	1	1	1	1	1	1	1	1	1	1	1	1	0	1	1	1	1	1	0	0	1	0	1	1	1	1	1	1	1	0	0	1	0	0	0	0	0	0	0	0	0
165					K7EMT8_HUMAN	SREBF1	Sterol regulatory element-binding protein 1 (SREBP-1) (Class D basic helix-loop-helix protein 1) (bHLHd1) (Sterol regulatory element-binding transcription factor 1) [Cleaved into: Processed sterol regulatory element-binding protein 1], Sterol regulatory element-binding protein 1 (Fragment), Sterol regulatory element-binding protein 1	2289	1	1	1	1	1	1	1	1	1	1	1	1	1	1	1	0	1	0	0	1	1	1	1	0	1	1	1	1	0	0	0	1	0	0	0	0	0	0	0	0	0
166					EFR3B_HUMAN	EFR3B	Protein EFR3 homolog B, Protein EFR3 homolog B (Fragment)	1687	1	1	1	1	1	1	0	0	0	0	0	1	1	0	1	1	1	1	1	0	0	0	1	1	1	1	1	0	1	1	0	1	0	1	0	0	0	0	1	1	0
167					F8WAE6_HUMAN	MED12L	Mediator of RNA polymerase II transcription subunit 12-like protein (Mediator complex subunit 12-like protein) (Thyroid hormone receptor-associated-like protein) (Trinucleotide repeat-containing gene 11 protein-like), Mediator of RNA polymerase II transcription subunit 12-like protein, Mediator of RNA polymerase II transcription subunit 12-like protein (Fragment)	4459	1	1	0	1	0	0	0	1	1	1	1	1	0	1	1	1	1	0	1	1	0	1	1	1	1	1	1	1	1	0	1	0	0	0	1	1	0	1	0	0	0
168					NB5R5_HUMAN	CYB5RL	NADH-cytochrome b5 reductase-like (EC 1.6.2.2), NADH-cytochrome b5 reductase-like (Uncharacterized protein), NADH-cytochrome b5 reductase-like (Fragment), NADH-cytochrome b5 reductase-like	656	1	1	0	1	0	0	1	0	1	1	1	1	1	1	1	0	1	0	0	0	0	1	1	1	1	1	1	1	0	1	0	0	0	0	0	0	0	0	0	0	1
169					CDT1_HUMAN	CDT1	DNA replication factor Cdt1 (Fragment), DNA replication factor Cdt1 (Double parked homolog) (DUP)	1090	1	1	1	1	1	1	1	1	1	0	0	0	0	0	0	1	1	1	1	0	1	1	1	1	1	1	1	0	1	1	1	1	1	1	1	1	1	1	1	1	0
170					E9PDH6_HUMAN	EZH2	Enhancer of zeste homolog 2 (Drosophila), isoform CRA_b (Histone-lysine N-methyltransferase EZH2), Histone-lysine N-methyltransferase EZH2, Histone-lysine N-methyltransferase EZH2 (EC 2.1.1.43) (ENX-1) (Enhancer of zeste homolog 2) (Lysine N-methyltransferase 6), Histone-lysine N-methyltransferase EZH2 (cDNA FLJ52824, highly similar to Enhancer of zeste homolog 2)	1559	1	1	1	1	1	1	1	1	1	1	0	1	1	1	0	1	1	1	1	0	1	1	1	1	1	1	1	1	1	1	0	1	1	1	0	0	0	1	0	1	0
171					J3QLW4_HUMAN	BPTF	Nucleosome-remodeling factor subunit BPTF (Bromodomain and PHD finger-containing transcription factor) (Fetal Alz-50 clone 1 protein) (Fetal Alzheimer antigen), Nucleosome-remodeling factor subunit BPTF, Nucleosome-remodeling factor subunit BPTF (Fragment)	6288	1	1	1	1	1	1	1	1	1	1	1	1	1	1	0	1	0	1	1	1	1	1	1	1	1	1	1	1	1	1	1	1	1	1	1	1	0	0	1	1	1
172					H7C2V8_HUMAN	KMT2C	Histone-lysine N-methyltransferase 2C (Fragment), Histone-lysine N-methyltransferase 2C (Lysine N-methyltransferase 2C) (EC 2.1.1.43) (Homologous to ALR protein) (Myeloid/lymphoid or mixed-lineage leukemia protein 3), Histone-lysine N-methyltransferase 2C	10140	1	1	1	1	1	1	1	1	1	1	1	1	1	1	1	1	0	1	0	1	1	1	1	1	1	1	1	1	1	1	1	1	1	1	1	1	1	1	1	0	0
173					ESYT2_HUMAN	ESYT2	Extended synaptotagmin-2 (Fragment), Extended synaptotagmin-2, Extended synaptotagmin-2 (E-Syt2) (Chr2Syt)	1882	1	1	1	1	1	1	1	1	1	1	1	1	1	1	1	1	0	0	1	1	1	1	1	1	1	1	1	1	0	1	1	1	1	0	1	1	1	0	1	1	1
174					H7C2B5_HUMAN	RIF1	Telomere-associated protein RIF1 (Fragment), Telomere-associated protein RIF1 (Rap1-interacting factor 1 homolog), Telomere-associated protein RIF1 (cDNA FLJ60845, highly similar to Telomere-associated protein RIF1)	5068	1	1	1	1	1	1	1	1	1	1	1	0	1	1	1	1	0	1	0	0	1	0	1	1	0	1	1	1	0	1	1	1	1	0	1	1	0	0	0	0	0
175					H0YEX0_HUMAN	RSF1	Remodeling and spacing factor 1 (Rsf-1) (HBV pX-associated protein 8) (Hepatitis B virus X-associated protein) (p325 subunit of RSF chromatin-remodeling complex), Remodeling and spacing factor 1 (Fragment)	2892	1	1	1	1	1	1	1	0	1	0	1	1	0	1	1	1	1	1	0	1	0	1	1	1	1	1	1	1	1	0	1	1	0	1	1	1	1	0	0	0	0
176					S4R3J8_HUMAN	YTHDF2	YTH domain family protein 2 (CLL-associated antigen KW-14) (High-glucose-regulated protein 8) (Renal carcinoma antigen NY-REN-2), YTH domain family protein 2 (Fragment)	1189	1	1	1	1	1	1	1	1	1	0	1	1	0	0	0	1	1	1	0	1	0	0	0	1	1	0	1	1	1	0	0	1	0	0	0	0	0	0	1	0	0
177					U3KQR9_HUMAN	MEIS1	Homeobox protein Meis1 (Meis1, myeloid ecotropic viral integration site 1 homolog (Mouse), isoform CRA_b), Homeobox protein Meis1, Homeobox protein Meis1 (cDNA FLJ52704, highly similar to Homeobox protein Meis1), Homeobox protein Meis1 (Fragment)	962	1	1	1	1	1	1	1	1	1	1	0	0	0	1	0	1	0	1	1	0	1	1	0	1	0	0	1	0	0	1	1	1	1	0	0	0	1	1	0	0	0
178					D6RAK0_HUMAN	RAPGEF2	Rap guanine nucleotide exchange factor 2 (Fragment), Rap guanine nucleotide exchange factor 2 (Cyclic nucleotide ras GEF) (CNrasGEF) (Neural RAP guanine nucleotide exchange protein) (nRap GEP) (PDZ domain-containing guanine nucleotide exchange factor 1) (PDZ-GEF1) (RA-GEF-1) (Ras/Rap1-associating GEF-1)	3108	1	1	1	1	1	1	1	1	1	1	1	1	0	1	1	0	0	1	1	1	1	1	1	1	1	1	1	1	0	1	1	1	0	1	1	1	1	1	1	1	0
179					H7C5K3_HUMAN	BRAF	Serine/threonine-protein kinase B-raf (EC 2.7.11.1) (Proto-oncogene B-Raf) (p94) (v-Raf murine sarcoma viral oncogene homolog B1), Serine/threonine-protein kinase B-raf (Fragment)	1592	1	1	1	1	1	1	1	1	1	1	1	0	0	1	1	1	1	1	0	1	1	1	1	1	1	1	1	1	1	1	1	1	1	1	1	0	1	1	0	0	0
180					F5GX29_HUMAN	CHP1	Calcineurin B homologous protein 1 (Fragment), Calcineurin B homologous protein 1 (Calcineurin B-like protein) (Calcium-binding protein CHP) (Calcium-binding protein p22) (EF-hand calcium-binding domain-containing protein p22), Calcineurin B homologous protein 1	395	1	1	1	1	1	1	1	1	1	0	1	1	1	1	1	0	1	1	1	1	1	1	1	1	1	1	1	1	1	1	1	1	1	1	1	1	1	1	1	0	0
181					H0Y7Q3_HUMAN	DIP2C	Disco-interacting protein 2 homolog C (DIP2 homolog C), Disco-interacting protein 2 homolog C (Fragment), Disco-interacting protein 2 homolog C, Disco-interacting protein 2 homolog C (cDNA FLJ50825, highly similar to Disco-interacting protein 2 homolog C)	3219	1	1	1	1	1	1	1	1	1	1	1	1	1	1	1	1	1	1	0	1	1	1	1	1	1	1	1	1	1	1	1	1	1	1	1	1	1	1	0	0	0
182					C9JDI6_HUMAN	ARHGEF7	Rho guanine nucleotide exchange factor 7 (cDNA FLJ52750, highly similar to Rho guanine nucleotide exchange factor 7), Rho guanine nucleotide exchange factor 7, Rho guanine nucleotide exchange factor 7 (Fragment), Rho guanine nucleotide exchange factor 7 (Beta-Pix) (COOL-1) (PAK-interacting exchange factor beta) (p85), Rho guanine nucleotide exchange factor 7 (cDNA FLJ56152, highly similar to Rho …	1664	1	1	1	1	1	1	1	1	1	1	1	1	1	1	1	1	1	1	1	1	1	1	1	1	1	1	1	1	1	1	1	1	1	1	0	1	1	1	0	0	0
183					F6UXX1_HUMAN	SYNCRIP	Heterogeneous nuclear ribonucleoprotein Q (hnRNP Q) (Glycine- and tyrosine-rich RNA-binding protein) (GRY-RBP) (NS1-associated protein 1) (Synaptotagmin-binding, cytoplasmic RNA-interacting protein), Heterogeneous nuclear ribonucleoprotein Q (Fragment)	1283	1	1	1	1	1	1	0	1	1	1	1	1	1	1	0	1	0	0	1	1	1	0	1	1	1	1	1	1	0	1	0	0	1	1	1	1	0	1	0	0	0
184					IPMK_HUMAN	IPMK	Inositol polyphosphate multikinase (EC 2.7.1.151) (Inositol 1,3,4,6-tetrakisphosphate 5-kinase)	869	1	1	1	1	1	1	1	1	1	1	1	1	1	1	1	1	1	1	1	1	0	1	1	1	1	0	1	1	1	1	1	1	1	0	1	1	0	1	0	0	0
185					LRC57_HUMAN	LRRC57	Leucine-rich repeat-containing protein 57 (Fragment), Leucine-rich repeat-containing protein 57	474	1	1	1	1	1	1	1	1	1	1	1	1	1	1	1	1	1	1	1	1	1	1	1	1	1	1	1	1	0	1	0	1	1	1	1	1	1	1	1	0	0
186					TAF3_HUMAN	TAF3	Transcription initiation factor TFIID subunit 3 (140 kDa TATA box-binding protein-associated factor) (TBP-associated factor 3) (Transcription initiation factor TFIID 140 kDa subunit) (TAF(II)140) (TAF140) (TAFII-140) (TAFII140)	1856	1	1	1	1	1	1	1	1	1	1	1	1	1	1	1	1	1	0	0	1	0	1	1	1	1	0	1	1	1	0	1	1	1	1	1	1	1	1	0	0	0
187					B4DE08_HUMAN	MED20	Mediator of RNA polymerase II transcription subunit 20 (Fragment), Mediator of RNA polymerase II transcription subunit 20 (cDNA FLJ53711, highly similar to TRF-proximal protein homolog), Mediator of RNA polymerase II transcription subunit 20 (Mediator complex subunit 20) (TRF-proximal protein homolog) (hTRFP), Mediator of RNA polymerase II transcription subunit 20	443	1	1	1	1	1	1	1	1	1	1	1	1	1	1	1	1	1	0	1	1	1	1	1	1	1	1	1	1	1	1	1	1	1	1	1	1	0	1	0	0	0
188					B7Z6A5_HUMAN	TMEM161B	Transmembrane protein 161B, Transmembrane protein 161B (cDNA FLJ59764), Transmembrane protein 161B (cDNA FLJ51081)	1039	1	1	1	1	1	1	1	1	1	1	1	1	1	1	1	1	1	1	1	1	1	1	1	1	0	0	1	1	1	1	1	1	1	1	1	1	1	1	0	0	0
189					C9K084_HUMAN	NT5C3A	Cytosolic 5'-nucleotidase 3A, Cytosolic 5'-nucleotidase 3A (EC 3.1.3.5) (Cytosolic 5'-nucleotidase 3) (Cytosolic 5'-nucleotidase III) (cN-III) (Pyrimidine 5'-nucleotidase 1) (P5'N-1) (P5N-1) (PN-I) (Uridine 5'-monophosphate hydrolase 1) (p36), Cytosolic 5'-nucleotidase 3A (Fragment)	692	1	1	1	1	1	1	1	1	1	1	1	1	0	1	1	0	1	0	0	0	1	0	0	0	1	0	1	1	0	1	1	1	1	1	0	0	1	0	0	0	1
190					J3QLR8_HUMAN	MRPS23	28S ribosomal protein S23, mitochondrial (MRP-S23) (S23mt), 28S ribosomal protein S23, mitochondrial (Fragment), 28S ribosomal protein S23, mitochondrial	392	1	1	1	1	1	1	1	1	1	1	1	1	0	1	1	0	1	1	1	0	1	1	1	1	1	0	1	1	0	1	1	0	1	0	1	0	1	1	0	0	0
191					MLX_HUMAN	MLX	Max-like protein X (Fragment), Max-like protein X (Class D basic helix-loop-helix protein 13) (bHLHd13) (Max-like bHLHZip protein) (Protein BigMax) (Transcription factor-like protein 4)	620	1	1	1	1	0	1	1	1	1	1	1	1	1	1	1	0	1	1	1	1	1	1	1	1	1	1	1	1	1	1	1	1	1	0	1	1	1	0	0	0	0
192					F1LLU6_HUMAN	BAG1	BAG family molecular chaperone regulator 1 (BAG-1) (Bcl-2-associated athanogene 1), BAG family molecular chaperone regulator 1 (Fragment), BAG family molecular chaperone regulator 1	692	1	0	1	1	1	1	1	1	1	1	1	1	1	1	1	1	1	1	1	1	1	0	0	0	0	0	0	1	0	0	1	1	1	0	1	1	1	0	1	0	0
193					D6RJ89_HUMAN	ACOX3	Peroxisomal acyl-coenzyme A oxidase 3 (EC 1.3.3.6) (Branched-chain acyl-CoA oxidase) (BRCACox) (Pristanoyl-CoA oxidase), Peroxisomal acyl-coenzyme A oxidase 3 (Fragment)	1442	1	1	1	1	1	1	1	1	1	1	1	1	1	1	1	1	1	1	1	0	1	1	1	1	1	1	1	1	1	1	0	1	1	0	0	1	0	0	0	0	0
194					FHDC1_HUMAN	FHDC1	FH2 domain-containing protein 1	2314	0	1	1	1	1	1	1	1	1	0	0	1	1	1	0	1	1	0	0	1	1	1	1	1	1	1	1	1	1	1	1	0	1	0	0	0	0	1	0	0	0
195					H0YKI4_HUMAN	RNF31	E3 ubiquitin-protein ligase RNF31, E3 ubiquitin-protein ligase RNF31 (EC 6.3.2.-) (HOIL-1-interacting protein) (HOIP) (RING finger protein 31) (Zinc in-between-RING-finger ubiquitin-associated domain protein), E3 ubiquitin-protein ligase RNF31 (Fragment)	2190	1	1	1	1	1	1	0	1	1	1	0	1	1	1	1	1	1	0	0	1	1	1	1	1	1	1	1	1	1	1	1	0	0	0	0	0	0	0	0	0	1
196					E7EMX4_HUMAN	TPH1	Tryptophan 5-hydroxylase 1, Tryptophan 5-hydroxylase 1 (EC 1.14.16.4) (Tryptophan 5-monooxygenase 1), Tryptophan 5-hydroxylase 1 (Fragment)	923	1	1	1	1	1	1	1	1	1	1	1	0	0	1	0	0	0	0	0	0	1	1	1	1	1	1	1	1	1	0	1	0	0	0	0	0	0	0	0	0	0
197					LYSM2_HUMAN	LYSMD2	LysM and putative peptidoglycan-binding domain-containing protein 2	432	1	1	1	1	1	1	1	1	1	1	0	1	1	1	1	0	1	0	0	0	1	1	1	0	1	1	1	1	1	0	0	0	1	1	1	1	0	1	0	1	0
198					KIF4A_HUMAN	KIF4A	Chromosome-associated kinesin KIF4A (Chromokinesin-A)	2516	1	1	1	1	1	1	1	1	1	0	1	1	1	1	0	0	0	0	1	0	0	1	1	1	0	1	1	1	0	0	1	0	1	1	0	1	0	1	0	0	0
199					SPG20_HUMAN	SPG20	Spartin (Spastic paraplegia 20 protein) (Trans-activated by hepatitis C virus core protein 1)	1376	1	1	1	1	1	1	1	1	1	1	1	1	1	1	0	1	1	1	0	0	1	1	0	1	1	1	0	0	0	1	0	0	1	1	1	1	1	1	1	1	1
200					Q5TBP5_HUMAN	TAF4	Transcription initiation factor TFIID subunit 4 (RNA polymerase II TBP-associated factor subunit C) (TBP-associated factor 4) (Transcription initiation factor TFIID 130 kDa subunit) (TAF(II)130) (TAFII-130) (TAFII130) (Transcription initiation factor TFIID 135 kDa subunit) (TAF(II)135) (TAFII-135) (TAFII135), Transcription initiation factor TFIID subunit 4 (Fragment)	2088	1	1	1	1	1	1	1	1	1	1	1	1	1	1	0	0	1	1	1	1	0	1	1	1	1	1	1	1	1	1	1	1	0	1	0	0	0	0	0	0	0
201					H0YK19_HUMAN	DUOX1	Dual oxidase 1, Dual oxidase 1 (Fragment), Dual oxidase 1 (EC 1.11.1.-) (EC 1.6.3.1) (Large NOX 1) (Long NOX 1) (NADPH thyroid oxidase 1) (Thyroid oxidase 1)	3203	1	1	1	1	1	1	0	1	0	1	0	1	0	1	0	0	1	0	0	0	1	1	1	1	1	1	1	1	1	1	0	0	0	1	0	0	0	1	0	0	0
202					SNX16_HUMAN	SNX16	Sorting nexin-16, Sorting nexin-16 (Fragment)	704	1	1	1	1	1	1	1	0	1	1	1	1	1	1	0	0	0	0	0	0	1	0	1	1	1	1	1	0	0	1	0	0	0	0	0	0	0	0	0	0	0
203					E5RGI2_HUMAN	GDAP1	Ganglioside-induced differentiation-associated protein 1, Ganglioside-induced differentiation-associated protein 1 (GDAP1)	743	1	1	1	1	1	1	1	0	1	1	1	1	0	1	0	0	0	0	0	0	1	1	0	1	1	1	1	0	0	1	0	0	0	0	0	0	0	0	0	0	0
204					MA2A2_HUMAN	MAN2A2	Alpha-mannosidase 2x (Mannosidase, alpha, class 2A, member 2, isoform CRA_d), Alpha-mannosidase 2x (cDNA FLJ50120, highly similar to Homo sapiens mannosidase, alpha, class 2A, member 2 (MAN2A2), mRNA), Alpha-mannosidase 2x (cDNA FLJ51745, highly similar to Homo sapiens mannosidase, alpha, class 2A, member 2 (MAN2A2), mRNA), Alpha-mannosidase 2x (EC 3.2.1.114) (Alpha-mannosidase IIx) (Man IIx) (Ma…	2378	1	1	1	1	1	1	1	0	1	1	1	1	0	1	0	0	0	1	1	1	0	0	1	1	1	1	1	1	0	0	0	1	0	1	1	0	0	0	0	0	0
205					BMAL1_HUMAN	ARNTL	Aryl hydrocarbon receptor nuclear translocator-like protein 1 (Basic-helix-loop-helix-PAS protein MOP3) (Brain and muscle ARNT-like 1) (Class E basic helix-loop-helix protein 5) (bHLHe5) (Member of PAS protein 3) (PAS domain-containing protein 3) (bHLH-PAS protein JAP3), Aryl hydrocarbon receptor nuclear translocator-like protein 1 (Fragment), Aryl hydrocarbon receptor nuclear translocator-like p…	1299	1	1	1	1	1	1	1	0	1	0	1	1	1	1	0	0	0	1	1	0	0	1	1	1	1	1	1	1	1	0	0	0	0	0	0	0	0	0	0	0	0
206					DJC28_HUMAN	DNAJC28	DnaJ homolog subfamily C member 28	808	1	1	1	1	1	1	1	0	1	1	1	1	1	1	1	0	0	0	1	0	0	1	1	1	1	1	1	0	0	1	1	1	0	0	0	0	0	0	0	1	0
207					H0YCF8_HUMAN	EIF4G2	Eukaryotic translation initiation factor 4 gamma 2 (Eukaryotic translation initiation factor 4 gamma, 2, isoform CRA_b) (Fragment), Eukaryotic translation initiation factor 4 gamma 2 (eIF-4-gamma 2) (eIF-4G 2) (eIF4G 2) (Death-associated protein 5) (DAP-5) (p97), Eukaryotic translation initiation factor 4 gamma 2, Eukaryotic translation initiation factor 4 gamma 2 (Fragment)	1861	1	1	1	1	1	1	1	1	1	1	1	1	1	1	1	1	1	0	1	1	1	1	1	1	1	1	1	1	1	1	1	1	0	0	0	0	0	0	0	0	1
208					F8WDB6_HUMAN	NUB1	NEDD8 ultimate buster 1 (NEDD8 ultimate buster-1, isoform CRA_d), NEDD8 ultimate buster 1 (Fragment), NEDD8 ultimate buster 1 (Negative regulator of ubiquitin-like proteins 1) (Renal carcinoma antigen NY-REN-18), NEDD8 ultimate buster 1	1319	1	1	1	1	1	1	1	1	1	1	1	1	1	1	1	0	0	0	0	1	1	0	0	1	1	1	1	1	0	1	0	0	0	0	0	0	0	0	0	0	1
209					CCNA1_HUMAN	CCNA1	Cyclin-A1	963	1	1	1	1	1	0	1	1	0	1	1	1	0	0	1	0	1	0	1	0	0	0	1	1	1	1	1	1	1	0	0	0	1	0	0	0	0	0	0	0	0
210					S4R3J2_HUMAN	SLC25A27	Mitochondrial uncoupling protein 4 (UCP 4) (Solute carrier family 25 member 27), Mitochondrial uncoupling protein 4 (Fragment), Mitochondrial uncoupling protein 4 (cDNA FLJ60996, highly similar to Mitochondrial uncoupling protein 4)	666	1	0	1	1	1	0	1	1	1	1	1	1	1	1	1	1	1	0	1	0	1	1	0	1	1	1	1	1	0	1	1	0	1	0	1	1	0	0	1	1	1
211					H3BTI6_HUMAN	METTL22	Methyltransferase-like protein 22, Methyltransferase-like protein 22 (Fragment), Methyltransferase-like protein 22 (EC 2.1.1.-)	832	1	1	1	1	1	0	1	1	1	1	0	1	1	0	1	0	1	0	1	1	0	1	1	1	1	1	1	1	0	1	0	0	0	0	0	0	0	1	1	1	1
212					C9J2G0_HUMAN	BRE	BRCA1-A complex subunit BRE (Fragment), BRCA1-A complex subunit BRE (BRCA1/BRCA2-containing complex subunit 45) (Brain and reproductive organ-expressed protein)	798	1	1	1	1	1	1	1	0	1	1	1	1	1	1	1	0	1	0	0	1	1	0	1	0	1	1	1	1	0	1	0	0	0	0	0	0	0	1	1	0	0
213					H9KVA9_HUMAN	BRCC3	Lys-63-specific deubiquitinase BRCC36 (Fragment), Lys-63-specific deubiquitinase BRCC36, Lys-63-specific deubiquitinase BRCC36 (EC 3.4.19.-) (BRCA1-A complex subunit BRCC36) (BRCA1/BRCA2-containing complex subunit 3) (BRCA1/BRCA2-containing complex subunit 36) (BRISC complex subunit BRCC36)	654	1	1	1	1	1	1	0	1	1	1	1	1	1	1	0	1	1	0	0	1	1	1	1	0	1	1	1	1	0	1	0	0	0	0	0	0	0	0	0	0	0
214					M0R193_HUMAN	BABAM1	BRISC and BRCA1-A complex member 1 (Mediator of RAP80 interactions and targeting subunit of 40 kDa) (New component of the BRCA1-A complex), BRISC and BRCA1-A complex member 1, BRISC and BRCA1-A complex member 1 (Fragment)	681	1	0	1	1	1	1	0	1	1	1	1	1	1	1	0	1	1	0	0	1	1	0	1	0	1	1	1	0	0	1	0	0	0	0	0	0	0	0	1	1	0
215					TM230_HUMAN	TMEM230	Transmembrane protein 230 (Fragment), Transmembrane protein 230	233	1	0	1	1	1	1	1	1	1	1	1	1	1	0	1	1	1	0	0	1	1	1	1	0	1	1	1	1	0	1	0	0	1	0	0	0	0	1	0	0	0
216					G3V4I9_HUMAN	NEDD1	Protein NEDD1, Protein NEDD1 (Fragment), Protein NEDD1 (Neural precursor cell expressed developmentally down-regulated protein 1) (NEDD-1), Neural cell expressed, developmentally down-regulated 1, isoform CRA_c (Protein NEDD1)	1379	1	1	1	1	1	1	1	1	0	1	1	1	0	0	1	1	1	0	0	1	1	1	0	0	1	0	1	1	0	0	0	0	0	0	0	0	0	0	1	0	0
217					FOXK1_HUMAN	FOXK1	Forkhead box protein K1 (Myocyte nuclear factor) (MNF), Forkhead box protein K1 (Fragment)	1451	1	1	0	1	1	1	1	1	1	0	0	0	0	1	0	1	0	1	0	1	1	1	0	1	1	1	1	0	0	1	0	0	0	0	1	0	0	0	0	0	0
218					SRXN1_HUMAN	SRXN1	Sulfiredoxin-1 (EC 1.8.98.2)	273	1	0	0	1	1	1	1	1	1	1	0	1	1	1	0	0	0	0	0	0	1	1	1	1	1	1	1	1	1	1	0	0	0	0	0	0	0	0	0	0	0
219					PPM1L_HUMAN	PPM1L	Protein phosphatase 1L (EC 3.1.3.16) (Protein phosphatase 1-like) (Protein phosphatase 2C isoform epsilon) (PP2C-epsilon)	746	1	1	1	1	1	1	1	0	1	1	1	1	0	1	0	0	0	0	0	1	1	1	1	1	1	1	1	0	1	1	0	0	0	0	0	0	0	0	0	0	1
220					H0YNI2_HUMAN	MEF2A	Myocyte-specific enhancer factor 2A, Myocyte-specific enhancer factor 2A (Fragment), Myocyte-specific enhancer factor 2A (Serum response factor-like protein 1)	1030	1	1	1	1	1	1	1	0	0	0	1	1	0	0	0	0	0	0	0	0	1	0	0	1	1	1	0	1	0	1	0	0	0	0	0	0	0	0	0	1	0
221					H3BTQ7_HUMAN	ORC6	Origin recognition complex subunit 6	513	1	1	1	1	1	0	1	0	1	0	1	1	0	0	1	0	1	1	0	1	1	1	0	1	1	1	1	1	0	0	0	0	0	0	0	0	0	0	0	0	0
222					H0YJG5_HUMAN	CAMTA1	Calmodulin-binding transcription activator 1, Calmodulin-binding transcription activator 1 (Fragment)	3484	1	1	1	1	1	1	1	0	1	0	1	1	0	0	0	0	0	1	0	1	1	0	1	1	1	1	1	1	0	1	0	1	0	0	0	0	0	1	0	0	0
223					H3BVA4_HUMAN	FBXO22	F-box only protein 22 (Fragment), F-box only protein 22, F-box only protein 22 (F-box protein FBX22p44)	830	1	1	1	1	1	1	1	0	1	1	1	1	1	1	1	0	0	0	0	1	1	1	1	0	1	1	0	1	1	1	0	0	0	0	0	0	0	0	1	0	0
224					KCNH7_HUMAN	KCNH7	Potassium voltage-gated channel subfamily H member 7 (Ether-a-go-go-related gene potassium channel 3) (ERG-3) (Eag-related protein 3) (Ether-a-go-go-related protein 3) (hERG-3) (Voltage-gated potassium channel subunit Kv11.3)	2492	1	1	1	1	1	1	1	0	0	0	1	0	0	1	1	0	0	0	1	1	1	0	1	0	1	1	1	1	1	1	0	1	0	0	0	0	0	0	0	0	1
225					F5H296_HUMAN	CMAS	N-acylneuraminate cytidylyltransferase (EC 2.7.7.43) (CMP-N-acetylneuraminic acid synthase) (CMP-NeuNAc synthase), N-acylneuraminate cytidylyltransferase, N-acylneuraminate cytidylyltransferase (Fragment)	895	1	1	1	1	1	1	1	1	1	0	0	1	0	0	0	0	1	0	0	0	1	1	1	1	1	1	0	1	1	1	0	0	0	0	0	0	0	0	0	0	0
226					H0Y6R6_HUMAN	TTC5	Tetratricopeptide repeat protein 5 (Fragment), Tetratricopeptide repeat protein 5 (TPR repeat protein 5) (Stress-responsive activator of p300) (Strap), Tetratricopeptide repeat protein 5	910	1	1	1	1	1	1	0	1	1	1	1	1	1	1	1	1	1	1	1	1	1	1	1	0	1	1	1	1	0	1	1	1	1	1	1	1	0	0	1	0	1
227					H3BTY2_HUMAN	SCAPER	S phase cyclin A-associated protein in the endoplasmic reticulum (S phase cyclin A-associated protein in the ER) (Zinc finger protein 291), S phase cyclin A-associated protein in the endoplasmic reticulum (Fragment), S phase cyclin A-associated protein in the endoplasmic reticulum	2918	1	1	1	1	1	1	1	1	1	1	1	1	1	1	1	1	1	1	1	1	1	1	1	1	1	1	1	1	0	1	1	1	1	1	1	1	0	0	1	0	0
228					E9PSC2_HUMAN	CTSF	Cathepsin F (Fragment), Cathepsin F (CATSF) (EC 3.4.22.41)	1005	1	1	1	1	1	1	0	1	1	1	1	1	1	1	1	0	0	1	1	1	0	1	1	1	1	0	1	1	0	0	1	1	1	1	1	1	1	1	0	0	0
229					TM147_HUMAN	TMEM147	Transmembrane protein 147 (Protein NIFIE 14), Transmembrane protein 147	459	1	1	1	1	1	1	0	1	1	1	1	1	1	1	1	1	1	1	1	1	1	1	1	1	1	1	1	1	1	1	1	0	1	1	1	1	1	0	0	0	0
230					K7ELZ9_HUMAN	NCLN	Nicalin (Nicalin homolog (Zebrafish), isoform CRA_e), Nicalin (Fragment), Nicalin (Nicastrin-like protein)	1160	1	1	1	1	1	1	1	1	1	1	1	1	1	1	1	1	1	1	1	1	1	1	1	1	1	1	1	1	1	1	1	1	1	1	1	1	1	1	1	0	1
231					E7ER68_HUMAN	FAM91A1	Family with sequence similarity 91, member A1, isoform CRA_c (Protein FAM91A1), Protein FAM91A1 (Fragment), Protein FAM91A1	1738	1	1	1	1	1	1	1	1	1	1	1	1	1	1	1	1	1	1	1	1	1	1	0	1	1	1	1	1	1	1	1	1	1	1	1	1	1	1	1	1	0
232					S4R451_HUMAN	WDR11	WD repeat-containing protein 11 (Bromodomain and WD repeat-containing protein 2) (WD repeat-containing protein 15), WD repeat-containing protein 11 (Fragment), WD repeat-containing protein 11	2537	1	1	1	1	1	1	1	0	1	1	1	1	1	1	1	1	1	1	1	1	1	1	0	0	0	0	0	1	0	1	1	1	1	1	1	1	1	1	1	1	0
233					OSTC_HUMAN	OSTC	Oligosaccharyltransferase complex subunit OSTC (Hydrophobic protein HSF-28)	302	1	1	1	1	1	1	1	1	1	1	1	1	1	1	1	1	1	1	1	1	1	0	1	1	0	1	1	1	1	1	1	0	0	1	1	1	1	1	1	0	0
234					E9PJ35_HUMAN	SSR2	Translocon-associated protein subunit beta, Translocon-associated protein subunit beta (TRAP-beta) (Signal sequence receptor subunit beta) (SSR-beta), Translocon-associated protein subunit beta (Fragment)	374	1	0	1	1	1	1	1	1	1	1	1	1	1	1	1	1	1	1	1	1	0	1	1	1	1	1	1	1	0	1	1	1	1	0	1	1	1	0	1	1	0
235					H0YEV7_HUMAN	DPYS	Dihydropyrimidinase (Fragment), Dihydropyrimidinase (DHP) (DHPase) (EC 3.5.2.2) (Dihydropyrimidine amidohydrolase) (Hydantoinase)	1078	1	1	1	1	1	1	1	1	1	1	1	0	1	1	1	1	1	0	1	1	1	1	1	1	1	1	1	1	0	1	0	1	1	0	0	0	1	1	0	0	0
236					K1468_HUMAN	KIAA1468	LisH domain and HEAT repeat-containing protein KIAA1468	2498	1	1	1	1	1	1	1	1	1	1	1	1	1	1	1	1	1	1	1	1	1	1	1	0	1	0	1	1	0	1	1	1	0	0	0	0	0	0	0	0	0
237					E7EUZ5_HUMAN	UPB1	Beta-ureidopropionase (EC 3.5.1.6) (BUP-1) (Beta-alanine synthase) (N-carbamoyl-beta-alanine amidohydrolase), Beta-ureidopropionase	805	1	1	1	1	1	1	1	1	1	1	1	1	1	1	1	1	1	0	1	1	1	1	1	1	1	1	1	1	1	1	0	1	1	0	0	0	1	0	0	0	0
238					SNP25_HUMAN	SNAP25	Synaptosomal-associated protein 25 (SNAP-25) (Super protein) (SUP) (Synaptosomal-associated 25 kDa protein)	416	1	1	1	1	1	1	1	1	1	1	1	1	1	1	1	1	1	1	1	1	1	1	1	1	1	1	1	1	1	1	1	1	1	1	1	1	1	1	0	0	0
239					WDTC1_HUMAN	WDTC1	WD and tetratricopeptide repeats protein 1 (Fragment), WD and tetratricopeptide repeats protein 1	1424	1	1	1	1	1	1	1	1	1	1	1	1	1	1	1	1	1	1	1	1	1	1	1	1	1	1	1	1	1	1	1	1	1	1	1	1	1	0	0	0	1
240					B2REB7_HUMAN	SET	Protein SET (Fragment), Protein SET (HLA-DR-associated protein II) (Inhibitor of granzyme A-activated DNase) (IGAAD) (PHAPII) (Phosphatase 2A inhibitor I2PP2A) (I-2PP2A) (Template-activating factor I) (TAF-I)	578	1	0	1	1	1	1	1	1	1	1	1	1	1	1	1	1	1	1	1	1	1	1	0	1	1	1	0	1	1	1	1	1	1	1	1	1	1	1	0	0	0
241					SRAC1_HUMAN	SERAC1	Protein SERAC1 (Fragment), Protein SERAC1 (Serine active site-containing protein 1), Protein SERAC1	1360	1	1	1	1	1	1	1	1	1	1	1	0	1	1	0	1	0	0	1	1	1	1	1	1	1	1	1	1	1	1	1	1	1	1	1	1	0	1	0	0	0
242					PHAX_HUMAN	PHAX	Phosphorylated adapter RNA export protein (RNA U small nuclear RNA export adapter protein)	816	1	1	1	1	1	1	1	1	1	1	1	1	1	0	1	0	1	1	1	1	0	1	1	1	1	1	1	1	1	1	1	1	1	1	1	1	1	1	0	0	0
243					C9JSD5_HUMAN	DGCR8	Microprocessor complex subunit DGCR8 (DiGeorge syndrome critical region 8), Microprocessor complex subunit DGCR8 (Fragment)	1590	1	1	1	1	1	1	1	1	1	1	1	1	1	1	0	1	1	0	1	1	1	1	1	1	1	1	1	1	1	1	1	1	1	1	1	1	1	1	0	0	0
244					K7EQ94_HUMAN	TMEM259	Membralin (Fragment), Membralin (Transmembrane protein 259)	1264	1	1	1	1	1	1	1	1	1	1	1	1	1	1	1	1	0	1	1	1	1	1	1	1	1	1	1	1	1	1	1	1	1	1	1	1	1	1	0	0	0
245					ASPG_HUMAN	AGA	N(4)-(beta-N-acetylglucosaminyl)-L-asparaginase (Fragment), N(4)-(beta-N-acetylglucosaminyl)-L-asparaginase (EC 3.5.1.26) (Aspartylglucosaminidase) (Glycosylasparaginase) (N4-(N-acetyl-beta-glucosaminyl)-L-asparagine amidase) [Cleaved into: Glycosylasparaginase alpha chain; Glycosylasparaginase beta chain]	724	1	1	1	1	1	1	1	1	1	1	1	1	1	1	1	1	1	1	1	1	1	1	1	1	1	0	1	1	1	1	1	1	1	1	1	1	1	1	0	0	0
246					J3KSW7_HUMAN	SRSF1	Serine/arginine-rich splicing factor 1 (Alternative-splicing factor 1) (ASF-1) (Splicing factor, arginine/serine-rich 1) (pre-mRNA-splicing factor SF2, P33 subunit), Serine/arginine-rich-splicing factor 1, Serine/arginine-rich-splicing factor 1 (Splicing factor, arginine/serine-rich 1 (Splicing factor 2, alternate splicing factor), isoform CRA_f), Serine/arginine-rich-splicing factor 1 (Fragment)…	493	1	1	1	1	1	1	1	1	1	1	1	1	1	1	1	1	0	1	0	1	1	1	1	1	1	1	1	1	1	1	1	0	1	1	1	1	1	1	0	0	0
247					PP1R8_HUMAN	PPP1R8	Nuclear inhibitor of protein phosphatase 1 (NIPP-1) (Protein phosphatase 1 regulatory inhibitor subunit 8) [Includes: Activator of RNA decay (EC 3.1.4.-) (ARD-1)]	721	1	1	1	1	1	1	1	1	1	1	1	1	1	1	1	1	0	1	1	1	1	1	1	1	1	1	1	1	1	1	1	1	1	1	1	1	1	1	0	0	1
248					E9PJE1_HUMAN	NFRKB	Nuclear factor-related to kappa-B-binding protein, Nuclear factor-related to kappa-B-binding protein (Fragment), Nuclear factor related to kappa-B-binding protein (DNA-binding protein R kappa-B) (INO80 complex subunit G)	2626	1	1	1	1	1	1	1	1	1	1	1	1	1	1	1	1	1	1	0	1	1	1	1	1	1	1	0	1	1	1	1	1	0	1	1	1	1	1	1	0	0
249					MFS12_HUMAN	MFSD12	Major facilitator superfamily domain-containing protein 12 (Fragment), Major facilitator superfamily domain-containing protein 12	970	1	0	1	1	1	1	1	1	1	1	1	1	1	1	1	1	1	1	1	1	1	1	1	0	1	1	0	1	1	1	1	1	1	0	1	1	0	1	0	0	0
250					MTX2_HUMAN	MTX2	Metaxin-2, Metaxin-2 (Mitochondrial outer membrane import complex protein 2), Metaxin-2 (Fragment), Metaxin 2 (Metaxin 2, isoform CRA_c) (Metaxin-2) (cDNA FLJ51595, highly similar to Metaxin-2)	550	1	1	1	1	1	1	1	1	1	1	1	1	1	1	1	0	1	1	1	1	1	1	1	1	1	1	0	1	1	1	0	0	1	1	1	1	1	1	1	0	0
251					FUCO2_HUMAN	FUCA2	Plasma alpha-L-fucosidase (Fragment), Plasma alpha-L-fucosidase (EC 3.2.1.51) (Alpha-L-fucoside fucohydrolase 2) (Alpha-L-fucosidase 2), Plasma alpha-L-fucosidase (cDNA FLJ50101, highly similar to Plasma alpha-L-fucosidase (EC3.2.1.51))	964	1	1	1	1	1	1	1	1	1	1	1	1	1	1	1	1	1	0	0	1	1	1	1	1	1	1	0	1	1	0	0	0	1	1	1	0	0	1	1	1	0
252					I3NI27_HUMAN	GLOD4	Glyoxalase domain-containing protein 4 (cDNA FLJ55095), Glyoxalase domain-containing protein 4, Glyoxalase domain-containing protein 4 (Fragment)	652	1	1	1	1	1	1	1	1	1	1	1	1	1	1	0	1	1	1	0	0	1	1	1	1	1	1	1	1	1	1	1	1	1	1	1	1	1	1	1	1	0
253					E9PNH7_HUMAN	CRYAB	Alpha-crystallin B chain, Alpha-crystallin B chain (Fragment), Alpha-crystallin B chain (Alpha(B)-crystallin) (Heat shock protein beta-5) (HspB5) (Renal carcinoma antigen NY-REN-27) (Rosenthal fiber component)	352	1	1	1	1	1	0	1	0	1	1	1	1	1	1	0	1	0	0	0	0	1	1	1	1	1	1	1	0	1	1	0	1	1	1	1	1	1	1	1	0	0
254					Q6NX59_HUMAN	CERK	CERK protein (Ceramide kinase) (Ceramide kinase, isoform CRA_c), Ceramide kinase (hCERK) (EC 2.7.1.138) (Acylsphingosine kinase) (Lipid kinase 4) (LK4), Ceramide kinase	1118	1	1	1	1	1	1	1	1	1	1	1	1	1	1	0	1	1	1	0	0	1	1	1	1	1	1	0	0	1	1	1	1	1	1	1	1	1	0	1	1	1
255					THAP4_HUMAN	THAP4	THAP domain-containing protein 4	1192	1	1	1	1	1	1	1	1	1	1	0	1	1	1	1	0	1	0	0	0	1	1	1	0	1	1	1	0	0	1	0	0	1	1	1	1	1	1	0	0	1
256					D6RFH7_HUMAN	UNC93A	Protein unc-93 homolog A (Fragment), Protein unc-93 homolog A (HmUnc-93A) (Unc-93A)	930	1	1	1	1	1	1	1	1	1	1	1	1	1	1	0	1	1	1	1	1	1	1	1	1	1	1	1	1	0	1	0	0	1	1	1	1	0	1	0	0	1
257					B3GLT_HUMAN	B3GALTL	Beta-1,3-glucosyltransferase (Beta3Glc-T) (EC 2.4.1.-) (Beta-3-glycosyltransferase-like)	1034	1	1	1	1	1	1	1	0	1	1	1	1	1	1	0	1	1	0	1	1	1	1	1	1	1	0	1	1	0	1	0	0	1	1	1	1	0	0	0	0	0
258					DONS_HUMAN	DONSON	Protein downstream neighbor of Son (Fragment), Protein downstream neighbor of Son (B17), Protein downstream neighbor of Son	1163	1	1	1	1	0	1	1	1	1	1	1	1	1	1	1	1	0	1	0	1	1	1	1	1	1	1	1	1	1	1	0	0	1	1	1	1	1	0	1	0	0
259					H0YC64_HUMAN	TMEM68	Transmembrane protein 68, Transmembrane protein 68 (Fragment)	670	1	1	1	1	1	1	1	1	1	1	1	1	1	0	0	1	0	1	1	1	1	1	1	1	1	1	1	1	1	1	1	1	1	1	1	1	1	0	0	0	0
260					GBA2_HUMAN	GBA2	Non-lysosomal glucosylceramidase (NLGase) (EC 3.2.1.45) (Beta-glucocerebrosidase 2) (Beta-glucosidase 2) (Glucosylceramidase 2), Non-lysosomal glucosylceramidase (NLGase) (EC 3.2.1.45)	1947	1	1	1	1	1	1	1	1	1	1	1	1	1	1	1	1	0	1	0	1	1	1	0	1	1	1	1	0	0	0	1	1	1	1	1	1	0	0	1	1	0
261					F5GZB4_HUMAN	LOXHD1	Lipoxygenase homology domain-containing protein 1, Lipoxygenase homology domain-containing protein 1 (Fragment), Lipoxygenase homology domain-containing protein 1 (Lipoxygenase homology domains 1, isoform CRA_b)	4559	1	1	1	1	1	1	1	1	1	1	1	1	1	1	1	1	0	1	1	1	1	0	0	0	0	0	0	0	0	0	1	1	1	1	1	1	1	1	1	1	0
262					E5RHW4_HUMAN	ERLIN2	Erlin-2 (Fragment), Erlin-2 (Endoplasmic reticulum lipid raft-associated protein 2) (Stomatin-prohibitin-flotillin-HflC/K domain-containing protein 2) (SPFH domain-containing protein 2)	696	1	1	1	1	1	1	1	1	1	0	1	0	1	0	1	1	0	1	0	0	1	0	0	0	1	1	1	0	1	1	1	0	1	1	1	1	0	1	1	1	0
263					SR1IP_HUMAN	SREK1IP1	Protein SREK1IP1 (SFRS12-interacting protein 1) (SREK1-interacting protein 1) (Splicing regulatory protein of 18 kDa) (p18SRP)	296	1	1	1	1	1	1	1	1	1	0	1	1	1	1	0	1	0	0	1	1	1	1	0	1	1	1	0	0	1	1	1	1	1	0	1	1	1	0	1	0	1
264					EXTL3_HUMAN	EXTL3	Exostosin-like 3 (Fragment), Exostosin-like 3 (EC 2.4.1.223) (EXT-related protein 1) (Glucuronyl-galactosyl-proteoglycan 4-alpha-N-acetylglucosaminyltransferase) (Hereditary multiple exostoses gene isolog) (Multiple exostosis-like protein 3) (Putative tumor suppressor protein EXTL3), Exostosin-like 3	1915	1	1	1	1	1	1	1	1	1	1	1	1	1	1	1	1	1	1	1	1	1	1	1	1	1	1	1	1	1	1	1	1	1	0	1	1	1	1	1	1	1
265					MED17_HUMAN	MED17	Mediator of RNA polymerase II transcription subunit 17, Mediator of RNA polymerase II transcription subunit 17 (Fragment), Mediator of RNA polymerase II transcription subunit 17 (Activator-recruited cofactor 77 kDa component) (ARC77) (Cofactor required for Sp1 transcriptional activation subunit 6) (CRSP complex subunit 6) (Mediator complex subunit 17) (Thyroid hormone receptor-associated protein …	1341	1	1	1	1	1	1	1	1	1	1	1	1	1	1	1	1	1	1	1	1	1	1	1	1	1	1	1	1	1	1	1	1	1	1	1	1	1	1	0	0	1
266					K7EIQ4_HUMAN	RERE	Arginine-glutamic acid dipeptide (RE) repeats, isoform CRA_b (Arginine-glutamic acid dipeptide repeats protein), Arginine-glutamic acid dipeptide repeats protein, Arginine-glutamic acid dipeptide repeats protein (Fragment), Arginine-glutamic acid dipeptide repeats protein (Atrophin-1-like protein) (Atrophin-1-related protein)	3174	1	1	1	1	1	1	1	1	1	1	1	1	1	1	1	1	1	1	1	1	1	1	1	1	1	1	0	1	1	1	1	1	1	1	1	1	0	1	1	0	0
267					ELOB_HUMAN	TCEB2	Transcription elongation factor B (SIII), polypeptide 2 (18kDa, elongin B), isoform CRA_b (Transcription elongation factor B polypeptide 2), Transcription elongation factor B polypeptide 2 (Fragment), Transcription elongation factor B polypeptide 2 (Elongin 18 kDa subunit) (Elongin-B) (EloB) (RNA polymerase II transcription factor SIII subunit B) (SIII p18)	286	1	1	1	0	1	1	0	1	1	1	1	1	1	1	1	1	1	0	1	1	1	1	1	1	1	1	1	1	0	1	1	1	1	1	1	1	1	0	0	0	0
268					C9JCA6_HUMAN	BAZ2B	Bromodomain adjacent to zinc finger domain protein 2B (Fragment), Bromodomain adjacent to zinc finger domain protein 2B (hWALp4)	4475	1	1	1	1	1	1	1	1	1	1	1	1	1	1	1	1	1	1	0	1	1	1	1	1	1	1	1	1	1	1	1	1	1	1	1	0	0	0	0	0	0
269					GON4L_HUMAN	GON4L	GON-4-like protein (GON-4 homolog)	4583	1	1	1	1	1	1	1	1	1	1	1	1	1	1	1	1	1	1	0	0	1	1	0	1	1	1	1	1	1	1	1	1	1	0	1	0	0	0	0	0	0
270					PURA_HUMAN	PURA	Transcriptional activator protein Pur-alpha (Purine-rich single-stranded DNA-binding protein alpha)	652	1	0	1	1	1	1	1	1	1	1	1	1	1	1	1	1	1	1	1	1	1	1	1	1	1	1	1	1	0	1	1	1	1	1	1	1	1	0	0	0	0
271					H7C0J9_HUMAN	PLEKHM3	Pleckstrin homology domain-containing family M member 3 (PH domain-containing family M member 3), Pleckstrin homology domain-containing family M member 3 (Fragment), Pleckstrin homology domain-containing family M member 3	1594	1	1	1	1	1	1	1	1	0	1	1	1	1	1	1	1	0	1	0	0	0	1	1	1	1	1	1	1	1	1	0	1	1	1	1	1	0	1	0	0	0
272					F2Z3L9_HUMAN	NUP50	Nuclear pore complex protein Nup50, Nuclear pore complex protein Nup50 (cDNA FLJ54237, highly similar to Nucleoporin 50 kDa), Nuclear pore complex protein Nup50 (Fragment), Nuclear pore complex protein Nup50 (50 kDa nucleoporin) (Nuclear pore-associated protein 60 kDa-like) (Nucleoporin Nup50)	954	1	1	1	1	1	1	1	1	1	1	1	1	1	0	1	1	1	1	1	1	1	1	1	1	1	1	1	1	0	1	1	1	1	1	1	1	0	1	1	1	0
273					J9JIE4_HUMAN	C19orf47	Uncharacterized protein C19orf47 (Fragment), Uncharacterized protein C19orf47	852	1	1	1	1	1	1	0	1	1	1	1	1	1	1	1	1	0	1	1	1	1	1	1	1	0	0	1	1	1	0	1	1	1	1	1	1	0	0	1	1	0
274					TOM22_HUMAN	TOMM22	Mitochondrial import receptor subunit TOM22 homolog (hTom22) (1C9-2) (Translocase of outer membrane 22 kDa subunit homolog)	281	1	1	1	1	1	1	1	1	1	1	1	1	1	0	1	1	0	1	0	1	1	1	1	1	1	1	0	1	1	0	1	1	1	0	1	1	1	0	1	1	0
275					F8WD76_HUMAN	KANSL3	KAT8 regulatory NSL complex subunit 3 (Fragment), KAT8 regulatory NSL complex subunit 3 (NSL complex protein NSL3) (Non-specific lethal 3 homolog) (Serum inhibited-related protein) (Testis development protein PRTD), KAT8 regulatory NSL complex subunit 3	1823	1	1	1	1	1	1	1	1	1	1	1	1	1	1	1	1	1	1	1	1	1	1	1	1	1	1	0	1	1	0	1	1	1	1	1	1	1	1	1	1	0
276					H0YFD1_HUMAN	MRPS35	28S ribosomal protein S35, mitochondrial (Fragment), 28S ribosomal protein S35, mitochondrial (MRP-S35) (S35mt) (28S ribosomal protein S28, mitochondrial) (MRP-S28) (S28mt), 28S ribosomal protein S35, mitochondrial	660	1	1	1	1	1	1	1	1	1	1	1	1	1	0	1	1	1	1	1	1	1	1	1	1	1	1	1	1	1	1	1	1	1	1	1	1	1	1	1	0	0
277					F5H685_HUMAN	MED23	Mediator of RNA polymerase II transcription subunit 23, Mediator of RNA polymerase II transcription subunit 23 (Activator-recruited cofactor 130 kDa component) (ARC130) (Cofactor required for Sp1 transcriptional activation subunit 3) (CRSP complex subunit 3) (Mediator complex subunit 23) (Protein sur-2 homolog) (hSur-2) (Transcriptional coactivator CRSP130) (Vitamin D3 receptor-interacting protei…	2858	1	1	1	1	1	1	1	1	1	1	1	1	1	1	1	1	1	1	1	1	1	1	1	1	1	1	1	1	1	0	1	1	1	1	1	1	1	1	0	0	0
278					ATMIN_HUMAN	ATMIN	ATM interactor (Fragment), ATM interactor (ATM/ATR-substrate CHK2-interacting zinc finger protein) (ASCIZ) (Zinc finger protein 822)	1695	1	1	1	1	1	1	1	1	1	1	1	1	1	1	1	1	1	0	0	1	1	1	1	1	1	0	1	1	1	1	1	0	0	1	1	1	0	0	1	0	0
279					J3KR07_HUMAN	CRAMP1L	Protein cramped-like (Fragment), Protein cramped-like (Hematological and neurological expressed 1-like protein), Protein cramped-like	2545	1	1	1	1	1	1	1	1	1	1	1	0	1	1	1	1	0	0	1	1	1	1	1	1	1	1	1	1	1	1	1	1	1	0	1	1	0	1	0	0	0
280					KCMF1_HUMAN	KCMF1	E3 ubiquitin-protein ligase KCMF1 (EC 6.3.2.-) (FGF-induced in gastric cancer) (Potassium channel modulatory factor) (PCMF) (ZZ-type zinc finger-containing protein 1), E3 ubiquitin-protein ligase KCMF1 (Fragment)	788	1	1	1	1	1	1	1	1	1	1	1	0	1	1	1	1	1	0	1	1	1	1	1	1	1	1	1	1	1	1	1	1	1	1	1	1	0	1	0	0	0
281					AK17A_HUMAN	AKAP17A	A-kinase anchor protein 17A (AKAP-17A) (721P) (B-lymphocyte antigen) (Protein XE7) (Protein kinase A-anchoring protein 17A) (PRKA17A) (Splicing factor, arginine/serine-rich 17A)	1413	1	1	1	1	1	1	1	1	1	1	1	1	1	1	1	1	1	1	1	1	1	1	1	1	1	1	1	1	1	1	1	1	1	1	1	1	1	0	0	1	0
282					CALU_HUMAN	CALU	Calumenin (Fragment), Calumenin (Crocalbin) (IEF SSP 9302)	644	1	1	1	1	1	1	0	1	1	1	1	1	1	1	1	1	1	1	1	1	1	1	1	1	1	1	1	1	1	1	1	1	1	1	1	1	1	1	0	0	0
283					RBM38_HUMAN	RBM38	RNA-binding protein 38, RNA-binding protein 38 (CLL-associated antigen KW-5) (HSRNASEB) (RNA-binding motif protein 38) (RNA-binding region-containing protein 1) (ssDNA-binding protein SEB4)	476	1	1	1	1	1	1	1	0	1	1	1	1	1	1	0	1	1	1	1	1	1	1	1	0	0	1	1	1	1	1	0	1	1	1	1	1	1	1	0	1	1
284					QKI_HUMAN	QKI	Protein quaking (Fragment), Protein quaking, Protein quaking (Hqk) (HqkI)	696	1	1	1	1	1	1	1	1	1	1	1	1	1	1	1	1	0	1	1	1	0	1	1	1	1	1	1	1	1	1	1	1	1	1	1	1	1	1	0	0	1
285					H3BU09_HUMAN	SIAH1	E3 ubiquitin-protein ligase SIAH1 (Fragment), E3 ubiquitin-protein ligase SIAH1 (EC 6.3.2.-) (Seven in absentia homolog 1) (Siah-1) (Siah-1a)	591	1	1	1	1	1	1	1	1	1	1	1	1	1	1	0	1	1	1	1	1	1	1	1	1	1	1	1	1	1	1	1	1	1	1	1	1	1	1	0	0	1
286					MGAT2_HUMAN	MGAT2	Alpha-1,6-mannosyl-glycoprotein 2-beta-N-acetylglucosaminyltransferase (EC 2.4.1.143) (Beta-1,2-N-acetylglucosaminyltransferase II) (GlcNAc-T II) (GNT-II) (Mannoside acetylglucosaminyltransferase 2) (N-glycosyl-oligosaccharide-glycoprotein N-acetylglucosaminyltransferase II)	936	1	0	1	1	1	1	0	0	1	1	1	1	1	1	1	1	0	0	1	1	1	1	1	1	1	1	1	1	1	1	1	1	1	1	1	1	1	1	1	0	0
287					C9IZX9_HUMAN	GAPVD1	GTPase-activating protein and VPS9 domain-containing protein 1 (GAPex-5) (Rab5-activating protein 6), GTPase-activating protein and VPS9 domain-containing protein 1, GTPase-activating protein and VPS9 domain-containing protein 1 (Fragment), GTPase-activating protein and VPS9 domain-containing protein 1 (cDNA FLJ52111, highly similar to Homo sapiens GTPase activating protein and VPS9 domains 1 (GA…	3056	1	1	1	1	1	1	1	1	1	1	1	1	1	1	1	1	1	1	1	1	1	1	1	1	1	1	1	1	1	1	1	1	1	1	1	1	1	1	0	0	1
288					G3XAD3_HUMAN	GRIK2	Glutamate receptor ionotropic, kainate 2, Glutamate receptor ionotropic, kainate 2 (GluK2) (Excitatory amino acid receptor 4) (EAA4) (Glutamate receptor 6) (GluR-6) (GluR6), Glutamate receptor ionotropic, kainate 2 (Fragment), Glutamate receptor ionotropic, kainate 2 (Glutamate receptor, ionotropic, kainate 2, isoform CRA_b)	1894	1	1	1	1	1	1	1	1	1	1	1	1	1	1	1	0	0	1	1	0	1	1	1	1	1	1	1	1	1	1	1	1	1	0	1	1	1	1	0	0	1
289					C9JQ75_HUMAN	BCAP31	B-cell receptor-associated protein 31 (BCR-associated protein 31) (Bap31) (6C6-AG tumor-associated antigen) (Protein CDM) (p28), B-cell receptor-associated protein 31 (Fragment)	496	1	1	1	0	1	1	0	1	1	1	1	1	0	1	1	1	1	1	1	1	0	1	1	1	1	1	1	1	1	1	1	0	1	1	1	1	1	1	0	0	0
290					D3YTC1_HUMAN	MRPL35	39S ribosomal protein L35, mitochondrial (L35mt) (MRP-L35), 39S ribosomal protein L35, mitochondrial	384	1	1	1	1	1	1	1	1	1	1	1	0	1	1	0	0	0	0	0	0	0	1	1	1	1	1	1	1	1	0	1	0	1	1	1	1	1	0	0	0	0
291					B4DS52_HUMAN	TXNDC15	Thioredoxin domain-containing protein 15 (cDNA FLJ56237, highly similar to Homo sapiens thioredoxin domain containing 15 (TXNDC15), mRNA), Thioredoxin domain-containing protein 15, Thioredoxin domain-containing protein 15 (Fragment)	743	1	1	1	1	1	1	1	1	1	1	1	1	1	1	1	1	0	1	1	0	1	1	1	1	1	1	1	1	1	1	0	0	1	1	1	1	0	0	0	0	0
292					HHEX_HUMAN	HHEX	Hematopoietically-expressed homeobox protein HHEX (Homeobox protein HEX) (Homeobox protein PRH), Hematopoietically-expressed homeobox protein HHEX	552	1	1	1	1	1	1	1	1	1	1	1	1	1	1	1	1	0	0	1	1	1	0	0	1	1	0	1	1	1	0	0	0	1	1	1	1	1	0	0	0	0
293					Q9BS22_HUMAN	PLA2G1B	Phospholipase A2 (EC 3.1.1.4) (Group IB phospholipase A2) (Phosphatidylcholine 2-acylhydrolase 1B), Phospholipase A2, PLA2G1B protein (Phospholipase A2)	306	1	1	1	1	1	1	1	1	1	0	0	1	1	1	1	1	0	0	1	0	0	0	0	1	1	0	1	1	1	0	0	0	1	1	1	1	1	1	0	0	0
294					G3V5K2_HUMAN	TMEM194A	Transmembrane protein 194A	911	1	1	1	1	1	1	1	1	1	1	1	1	1	1	1	1	1	0	1	1	1	1	1	1	1	0	1	1	1	1	0	0	1	1	1	1	1	0	0	0	0
295					GMCL1_HUMAN	GMCL1	Germ cell-less protein-like 1	1072	1	1	1	1	1	1	1	1	1	1	1	1	1	1	0	1	1	0	1	1	1	1	1	1	1	1	0	1	0	1	0	0	1	1	1	1	1	0	0	0	0
296					WAPL_HUMAN	WAPAL	WAPAL protein (Wings apart-like protein homolog), Wings apart-like protein homolog (Friend of EBNA2 protein)	2468	1	1	1	1	1	1	1	1	1	1	1	1	1	1	1	1	1	1	0	1	1	1	1	1	1	1	1	1	1	1	1	1	1	1	1	1	1	0	1	0	0
297					YTDC2_HUMAN	YTHDC2	Probable ATP-dependent RNA helicase YTHDC2 (EC 3.6.4.13), Probable ATP-dependent RNA helicase YTHDC2 (Fragment), Probable ATP-dependent RNA helicase YTHDC2	2973	1	1	1	1	0	1	1	1	1	1	1	1	1	1	1	1	0	1	0	1	1	1	1	0	1	1	1	1	1	1	1	1	1	1	1	1	1	0	1	0	0
298					C9JQA1_HUMAN	PQBP1	Polyglutamine-binding protein 1 (PQBP-1) (38 kDa nuclear protein containing a WW domain) (Npw38) (Polyglutamine tract-binding protein 1), Polyglutamine-binding protein 1 (Fragment)	530	1	1	0	1	1	1	0	0	1	1	1	1	1	1	1	1	1	1	1	1	1	1	1	1	1	0	1	1	1	1	1	1	1	1	1	1	1	1	1	0	0
299					F5GXK8_HUMAN	DNAJB11	DnaJ homolog subfamily B member 11, DnaJ homolog subfamily B member 11 (Fragment), DnaJ homolog subfamily B member 11 (APOBEC1-binding protein 2) (ABBP-2) (DnaJ protein homolog 9) (ER-associated DNAJ) (ER-associated Hsp40 co-chaperone) (Endoplasmic reticulum DNA J domain-containing protein 3) (ER-resident protein ERdj3) (ERdj3) (ERj3p) (HEDJ) (Human DnaJ protein 9) (hDj-9) (PWP1-interacting prote…	737	1	1	1	1	1	1	1	1	1	1	1	1	1	1	1	1	1	1	1	1	1	1	1	1	1	1	1	1	1	1	1	1	1	1	1	1	1	1	1	1	0
300					RM18_HUMAN	MRPL18	39S ribosomal protein L18, mitochondrial (L18mt) (MRP-L18)	371	1	1	1	1	1	0	1	1	1	1	1	1	1	1	1	0	1	1	1	1	1	1	1	1	0	1	1	1	1	1	1	1	1	1	1	1	1	1	1	1	0
301					H7C1U5_HUMAN	KIAA0930	Uncharacterized protein KIAA0930, Uncharacterized protein KIAA0930 (cDNA FLJ55491) (cDNA, FLJ79532), Uncharacterized protein KIAA0930 (Fragment)	845	1	1	1	1	1	1	1	1	1	1	1	1	1	1	1	1	1	1	0	1	1	1	1	1	1	1	1	1	1	1	1	0	1	1	1	1	1	1	1	1	0
302					G3V3E4_HUMAN	TTC7B	TTC7B protein (Tetratricopeptide repeat protein 7B) (Fragment), Tetratricopeptide repeat protein 7B (Fragment), Tetratricopeptide repeat protein 7B (TPR repeat protein 7B) (Tetratricopeptide repeat protein 7-like-1) (TPR repeat protein 7-like-1)	1732	1	1	1	1	1	1	1	1	1	1	1	1	1	1	1	1	1	1	1	1	1	1	1	1	1	1	1	1	1	1	1	1	1	1	1	1	1	1	1	0	0
303					G8JL95_HUMAN	MAU2	MAU2 chromatid cohesion factor homolog, MAU2 chromatid cohesion factor homolog (MAU-2) (Cohesin loading complex subunit SCC4 homolog)	1266	1	1	1	1	1	1	1	0	1	1	1	1	1	1	1	1	1	1	1	1	1	1	1	1	1	1	1	1	1	1	1	1	1	1	1	1	0	1	0	0	0
304					F8WCC9_HUMAN	SLC22A5	Solute carrier family 22 member 5, Solute carrier family 22 member 5 (Fragment), Solute carrier family 22 member 5 (High-affinity sodium-dependent carnitine cotransporter) (Organic cation/carnitine transporter 2)	1136	1	1	1	1	1	1	1	1	1	1	1	1	1	1	0	0	0	0	1	1	1	1	0	1	1	1	1	1	1	0	0	1	1	1	1	1	1	0	0	0	0
305					MED27_HUMAN	MED27	Mediator of RNA polymerase II transcription subunit 27 (Cofactor required for Sp1 transcriptional activation subunit 8) (CRSP complex subunit 8) (Mediator complex subunit 27) (P37 TRAP/SMCC/PC2 subunit) (Transcriptional coactivator CRSP34)	649	1	1	1	1	1	1	1	1	1	1	1	1	1	1	1	0	0	1	1	1	1	1	1	1	1	1	1	1	1	1	0	1	1	0	1	1	0	1	0	0	0
306					K7EIM2_HUMAN	RPS6KB1	Ribosomal protein S6 kinase (EC 2.7.11.1), Ribosomal protein S6 kinase beta-1 (S6K-beta-1) (S6K1) (EC 2.7.11.1) (70 kDa ribosomal protein S6 kinase 1) (P70S6K1) (p70-S6K 1) (Ribosomal protein S6 kinase I) (Serine/threonine-protein kinase 14A) (p70 ribosomal S6 kinase alpha) (p70 S6 kinase alpha) (p70 S6K-alpha) (p70 S6KA), Ribosomal protein S6 kinase beta-1, Ribosomal protein S6 kinase beta-1 (Fr…	1091	1	1	1	1	1	1	1	1	1	1	1	1	1	1	1	1	1	1	1	1	1	1	1	1	1	1	1	1	0	1	1	1	1	1	1	1	0	1	0	1	1
307					F8WAA7_HUMAN	INTS4	Integrator complex subunit 4 (Int4), Integrator complex subunit 4	1985	1	1	1	1	1	1	1	1	1	1	1	1	1	1	1	1	1	1	1	1	0	1	1	1	1	1	1	1	1	1	1	1	1	1	1	1	0	0	0	1	1
308					SMG8_HUMAN	SMG8	Protein SMG8 (Fragment), Protein SMG8 (Amplified in breast cancer gene 2 protein) (Protein smg-8 homolog)	2053	1	1	1	1	1	1	1	1	1	1	1	1	1	1	1	1	0	1	1	1	1	1	1	1	1	1	1	1	1	1	1	1	1	1	1	1	0	1	1	1	1
309					SNPC1_HUMAN	SNAPC1	snRNA-activating protein complex subunit 1 (SNAPc subunit 1) (Proximal sequence element-binding transcription factor subunit gamma) (PSE-binding factor subunit gamma) (PTF subunit gamma) (Small nuclear RNA-activating complex polypeptide 1) (snRNA-activating protein complex 43 kDa subunit) (SNAPc 43 kDa subunit)	768	1	1	1	1	1	1	1	1	1	1	1	1	1	1	1	1	1	0	1	1	1	0	1	1	1	1	0	1	1	1	0	0	1	1	1	1	0	1	0	0	0
310					M0QX74_HUMAN	KXD1	KxDL motif-containing protein 1 (Fragment), KxDL motif-containing protein 1	403	1	0	1	1	1	1	1	1	1	1	1	1	1	0	1	1	1	1	1	1	1	0	1	1	1	1	0	1	1	1	0	1	1	1	1	1	1	1	0	0	1
311					MROH1_HUMAN	MROH1	Maestro heat-like repeat-containing protein family member 1, Maestro heat-like repeat-containing protein family member 1 (HEAT repeat-containing protein 7A)	3331	1	1	1	1	1	1	1	1	1	1	1	1	1	1	1	1	1	0	0	1	1	0	0	1	1	1	1	1	1	1	0	1	1	1	1	1	1	1	1	1	1
312					NCKP1_HUMAN	NCKAP1	Nck-associated protein 1 (NAP 1) (Membrane-associated protein HEM-2) (p125Nap1)	2348	1	1	1	1	1	1	1	1	1	1	1	1	1	1	1	1	1	1	1	1	1	1	1	1	1	1	1	1	1	1	1	1	1	1	1	1	1	0	1	1	1
313					E9PJX1_HUMAN	ZFPL1	Zinc finger protein-like 1 (Zinc finger protein MCG4), Zinc finger protein-like 1, Zinc finger protein-like 1 (Fragment)	633	1	0	1	1	1	1	0	1	1	1	1	1	1	1	1	1	1	1	1	1	0	1	1	1	1	1	1	1	1	1	1	0	1	1	1	1	1	1	1	1	1
314					H7C4U2_HUMAN	SCAI	Protein SCAI (Fragment), Protein SCAI (Suppressor of cancer cell invasion protein)	1263	1	0	1	1	1	0	1	1	1	1	1	1	1	1	1	0	0	0	0	1	1	1	1	1	1	1	1	1	1	1	1	1	0	0	0	0	0	1	0	1	0
315					U3KPZ4_HUMAN	MEF2BNB	Protein MEF2BNB (Fragment), Protein MEF2BNB (MEF2B neighbor gene protein), Protein MEF2BNB	247	1	0	0	1	1	0	1	1	1	1	1	1	1	0	0	1	1	1	1	1	1	1	1	1	1	1	1	1	1	1	1	1	1	1	1	1	0	1	0	1	1
316					E7EW33_HUMAN	CYFIP2	Cytoplasmic FMR1-interacting protein 2 (Uncharacterized protein), Cytoplasmic FMR1-interacting protein 2, Cytoplasmic FMR1-interacting protein 2 (p53-inducible protein 121)	2672	1	1	1	1	1	1	1	0	1	1	1	1	1	1	1	1	1	1	0	1	1	1	1	1	1	1	1	0	1	1	1	1	1	1	0	1	1	0	1	1	1
317					F8WAZ8_HUMAN	ABI2	Abl interactor 2 (Fragment), Abl interactor 2, Abl interactor 2 (Abelson interactor 2) (Abi-2) (Abl-binding protein 3) (AblBP3) (Arg-binding protein 1) (ArgBP1)	1036	1	1	1	1	1	1	1	0	1	0	0	1	1	0	1	1	1	1	0	1	0	1	1	1	1	1	1	0	1	1	1	1	0	1	1	1	1	1	1	1	0
318					K7ER32_HUMAN	R3HDM4	R3H domain-containing protein 4	546	1	0	1	1	1	1	1	0	1	1	1	0	1	1	1	0	0	0	0	0	1	1	0	0	1	1	0	1	0	1	0	0	1	1	1	1	1	1	1	1	0
319					J3QRH5_HUMAN	CYB561	Cytochrome b-561, isoform CRA_c (Cytochrome b561), Cytochrome b561, Cytochrome b561 (cDNA FLJ52875, highly similar to Cytochrome b561 domain-containing protein 1), Cytochrome b561 (Cytochrome b-561), Cytochrome b561 (Fragment)	642	1	0	1	1	1	1	1	1	1	1	1	1	1	1	1	0	0	1	0	1	1	1	1	0	1	0	0	0	0	1	1	1	1	1	1	1	1	1	0	1	0
320					PRAF3_HUMAN	ARL6IP5	PRA1 family protein 3, PRA1 family protein 3 (ADP-ribosylation factor-like protein 6-interacting protein 5) (ARL-6-interacting protein 5) (Aip-5) (Cytoskeleton-related vitamin A-responsive protein) (Dermal papilla-derived protein 11) (GTRAP3-18) (Glutamate transporter EAAC1-interacting protein) (JM5) (Prenylated Rab acceptor protein 2) (Protein JWa) (Putative MAPK-activating protein PM27)	382	1	1	1	1	1	1	1	0	1	1	1	1	1	1	0	0	0	1	0	1	1	1	1	1	1	1	0	1	1	0	1	0	1	1	1	1	0	1	0	0	1
321					ATF6A_HUMAN	ATF6	Cyclic AMP-dependent transcription factor ATF-6 alpha (cAMP-dependent transcription factor ATF-6 alpha) (Activating transcription factor 6 alpha) (ATF6-alpha) [Cleaved into: Processed cyclic AMP-dependent transcription factor ATF-6 alpha]	1380	1	1	1	1	1	1	1	0	0	0	1	1	1	0	1	0	0	0	0	0	1	1	1	1	1	0	1	1	0	0	1	0	1	0	1	1	0	0	0	0	0
322					H0YIH9_HUMAN	CNPY2	Protein canopy homolog 2 (Fragment), Protein canopy homolog 2 (MIR-interacting saposin-like protein) (Putative secreted protein Zsig9) (Transmembrane protein 4)	375	1	1	1	1	1	1	0	1	1	1	1	1	1	1	0	1	1	1	1	0	1	1	1	1	1	1	1	1	0	1	0	0	1	1	1	1	0	0	0	0	0
323					NDUS5_HUMAN	NDUFS5	NADH dehydrogenase [ubiquinone] iron-sulfur protein 5 (Complex I-15 kDa) (CI-15 kDa) (NADH-ubiquinone oxidoreductase 15 kDa subunit)	222	1	1	1	1	1	1	1	0	1	1	1	1	0	0	0	1	1	1	0	1	1	1	1	1	1	1	1	1	0	1	1	0	1	1	1	1	1	0	0	0	0
324					F5GXQ0_HUMAN	BROX	BRO1 domain-containing protein BROX (BRO1 domain- and CAAX motif-containing protein), BRO1 domain-containing protein BROX, BRO1 domain-containing protein BROX (Fragment)	855	1	1	1	1	1	1	1	1	1	1	1	1	1	0	1	0	1	1	1	1	1	1	1	0	0	0	0	0	1	1	1	1	1	1	1	1	0	0	1	1	0
325					RN170_HUMAN	RNF170	E3 ubiquitin-protein ligase RNF170 (Fragment), E3 ubiquitin-protein ligase RNF170 (EC 6.3.2.-) (Putative LAG1-interacting protein) (RING finger protein 170)	531	1	1	1	1	1	1	1	1	1	1	1	1	1	1	1	1	1	1	1	1	1	1	0	0	0	0	0	1	1	1	1	1	1	1	1	1	0	0	0	1	0
326					C9J6M1_HUMAN	BARD1	BRCA1-associated RING domain protein 1 (BARD-1) (EC 6.3.2.-), BRCA1-associated RING domain protein 1 (Fragment), BRCA1-associated RING domain protein 1	1607	1	1	1	1	1	1	1	1	1	1	1	1	1	1	0	1	1	1	0	1	1	1	1	0	0	0	1	1	0	1	1	1	0	1	1	1	0	0	0	1	0
327					D42E1_HUMAN	SDR42E1	Short-chain dehydrogenase/reductase family 42E member 1 (Fragment), Short-chain dehydrogenase/reductase family 42E member 1 (EC 1.1.1.-)	811	1	1	1	1	1	1	1	1	1	1	1	1	1	1	1	0	1	0	1	0	0	0	0	0	0	0	0	1	0	0	0	0	1	1	1	1	1	0	1	1	0
328					F8WCC7_HUMAN	TBL2	Transducin beta-like protein 2, Transducin beta-like protein 2 (WS beta-transducin repeats protein) (WS-betaTRP) (Williams-Beuren syndrome chromosomal region 13 protein)	936	1	1	1	1	1	1	1	1	1	1	1	1	1	1	1	1	1	1	1	1	1	0	1	0	0	0	1	1	0	1	0	0	1	1	1	1	0	0	1	1	0
329					A2IDA3_HUMAN	MPG	DNA-3-methyladenine glycosylase (EC 3.2.2.21) (3-alkyladenine DNA glycosylase) (3-methyladenine DNA glycosidase) (ADPG) (N-methylpurine-DNA glycosylase), DNA-3-methyladenine glycosylase (N-methylpurine-DNA glycosylase) (Fragment)	611	1	1	1	1	1	1	1	1	1	0	1	1	1	1	1	0	1	0	1	0	1	1	1	0	1	0	0	1	1	1	0	0	0	0	0	0	0	1	0	0	0
330					C9J0L0_HUMAN	ZC3H11A	Zinc finger CCCH domain-containing protein 11A, Zinc finger CCCH domain-containing protein 11A (Fragment)	1638	1	1	1	1	1	1	1	0	1	1	1	0	1	1	0	0	1	0	0	1	1	1	1	0	1	1	1	1	1	0	0	0	0	0	0	0	0	1	0	0	0
331					F5GZ15_HUMAN	PKNOX2	Homeobox protein PKNOX2, Homeobox protein PKNOX2 (Homeobox protein PREP-2) (PBX/knotted homeobox 2), Homeobox protein PKNOX2 (Fragment)	974	1	1	1	1	1	1	1	1	1	0	1	0	1	1	1	0	1	0	0	1	1	1	0	0	1	1	1	1	1	1	0	1	0	0	0	0	0	0	0	0	0
332					I3L369_HUMAN	COIL	Coilin (p80), Coilin (Fragment)	1172	1	1	0	1	1	1	1	1	1	1	1	1	1	1	1	1	0	1	0	1	0	0	0	0	1	0	0	0	0	1	0	0	0	0	0	0	0	0	1	0	0
333					UBAP1_HUMAN	UBAP1	Ubiquitin-associated protein 1 (UBAP-1) (Nasopharyngeal carcinoma-associated gene 20 protein)	1027	1	1	1	1	1	1	1	1	1	1	1	1	1	1	1	0	1	0	1	1	0	1	1	0	1	0	0	1	0	1	1	1	0	1	1	0	0	0	0	0	0
334					FL2D_HUMAN	WTAP	Pre-mRNA-splicing regulator WTAP (Female-lethal(2)D homolog) (hFL(2)D) (WT1-associated protein) (Wilms tumor 1-associating protein)	809	1	1	1	1	1	1	1	1	1	1	1	1	1	1	0	1	1	1	0	1	1	1	1	1	1	1	1	1	1	1	1	1	0	1	1	1	0	0	0	0	0
335					K7ELR6_HUMAN	SUGP1	SURP and G-patch domain-containing protein 1 (Fragment), SURP and G-patch domain-containing protein 1 (cDNA FLJ57089, highly similar to Splicing factor 4), SURP and G-patch domain-containing protein 1 (RNA-binding protein RBP) (Splicing factor 4), SURP and G-patch domain-containing protein 1	1329	1	1	1	1	1	1	1	1	1	1	1	1	1	1	1	1	1	1	0	1	1	1	1	1	1	1	1	1	1	1	1	1	0	0	0	0	0	0	0	0	1
336					Q0P5T2_HUMAN	C6orf136	Uncharacterized protein C6orf136 (Fragment), C6orf136 protein (Uncharacterized protein C6orf136) (Fragment), Uncharacterized protein C6orf136	864	1	1	1	1	1	1	0	1	0	1	1	1	1	1	1	0	1	1	0	1	1	1	1	1	1	1	1	1	1	0	1	0	0	1	1	1	1	1	1	0	0
337					F8VVZ1_HUMAN	IRAK4	Interleukin-1 receptor-associated kinase 4, Interleukin-1 receptor-associated kinase 4 (IRAK-4) (EC 2.7.11.1) (Renal carcinoma antigen NY-REN-64), Interleukin-1 receptor-associated kinase 4 (Fragment)	961	1	1	1	1	1	1	1	1	1	1	1	1	0	1	1	0	1	1	0	1	0	1	1	0	1	1	1	1	1	1	0	0	0	0	0	1	1	0	0	0	0
338					U3KQT9_HUMAN	YLPM1	YLP motif-containing protein 1 (Nuclear protein ZAP3) (ZAP113), YLP motif-containing protein 1, YLP motif-containing protein 1 (Fragment)	3912	1	1	1	1	1	1	1	1	1	1	1	1	0	1	1	1	1	1	0	1	1	1	1	1	1	1	1	1	1	0	0	0	0	0	0	0	0	0	0	0	0
339					F5H6I1_HUMAN	SPPL3	Signal peptide peptidase-like 3 (Fragment), Signal peptide peptidase-like 3 (SPP-like 3) (EC 3.4.23.-) (Intramembrane protease 2) (IMP-2) (Presenilin homologous protein 1) (PSH1) (Presenilin-like protein 4)	785	1	1	1	1	1	1	1	1	1	1	1	1	1	1	1	1	1	0	0	0	1	1	1	1	1	1	1	1	1	1	0	0	0	0	0	0	0	1	1	1	0
340					NFXL1_HUMAN	NFXL1	NF-X1-type zinc finger protein NFXL1 (Ovarian zinc finger protein) (hOZFP)	1831	1	1	1	1	1	1	1	1	1	1	1	1	1	1	1	1	1	0	0	1	1	1	1	1	1	1	0	1	0	1	0	0	0	0	0	0	0	1	1	1	0
341					CL049_HUMAN	C12orf49	UPF0454 protein C12orf49, UPF0454 protein C12orf49 (Fragment)	427	1	1	1	1	1	1	1	1	1	1	1	1	1	1	1	1	1	0	0	1	0	1	1	1	1	1	1	1	1	1	1	0	0	1	0	1	0	0	1	0	0
342					ODR4_HUMAN	ODR4	Protein odr-4 homolog (hODR-4) (LAG1-interacting protein) (Transactivated by transforming growth factor beta protein 1)	948	1	1	1	1	1	0	1	1	1	1	1	1	1	1	1	1	1	0	0	0	1	1	1	1	1	1	1	1	0	1	1	0	1	0	0	1	0	0	1	0	0
343					K7ENT0_HUMAN	ANKRD13B	Ankyrin repeat domain-containing protein 13B (Fragment), Ankyrin repeat domain-containing protein 13B	1295	1	1	1	1	1	1	1	0	0	1	1	1	1	1	1	0	1	1	0	0	1	1	1	1	1	1	0	1	0	0	1	1	0	0	0	0	0	0	1	0	0
344					AP5M1_HUMAN	AP5M1	AP-5 complex subunit mu-1, AP-5 complex subunit mu-1 (Fragment), AP-5 complex subunit mu-1 (Adapter-related protein complex 5 subunit mu-1) (Mu5) (Mu-2-related death-inducing protein) (MuD) (Putative HIV-1 infection-related protein)	1043	1	1	1	1	1	1	1	0	1	1	1	1	1	0	1	1	1	1	0	0	0	0	0	0	0	0	0	0	0	1	0	0	0	0	0	0	0	0	1	1	0
345					AP5Z1_HUMAN	AP5Z1	AP-5 complex subunit zeta-1 (Adapter-related protein complex 5 zeta subunit) (Zeta5)	1619	1	1	1	1	1	1	1	0	1	1	1	1	1	1	1	1	1	1	0	0	1	0	0	0	0	0	0	0	0	1	0	0	0	0	0	0	0	0	1	1	0
346					H0YKC1_HUMAN	SPG11	Spatacsin (Colorectal carcinoma-associated protein) (Spastic paraplegia 11 protein), Spatacsin, Spatacsin (Fragment)	5054	1	1	1	1	1	1	1	0	1	1	1	1	1	1	1	1	1	1	0	0	1	1	1	1	1	1	1	1	1	1	0	0	0	1	0	0	0	0	1	1	0
347					Q96H43_HUMAN	ZFYVE26	ZFYVE26 protein (Zinc finger FYVE domain-containing protein 26) (Fragment), Zinc finger FYVE domain-containing protein 26 (FYVE domain-containing centrosomal protein) (FYVE-CENT) (Spastizin), Zinc finger FYVE domain-containing protein 26	5207	1	1	1	1	1	1	1	0	1	1	1	1	1	1	1	1	1	1	0	0	1	1	1	1	1	1	1	1	1	1	0	0	0	0	0	0	0	0	1	1	0
348					G3V1C3_HUMAN	API5	Apoptosis inhibitor 5 (API-5) (Antiapoptosis clone 11 protein) (AAC-11) (Cell migration-inducing gene 8 protein) (Fibroblast growth factor 2-interacting factor) (FIF) (Protein XAGL), Apoptosis inhibitor 5 (Fragment), Apoptosis inhibitor 5 (cDNA FLJ51754, highly similar to Apoptosis inhibitor 5), Apoptosis inhibitor 5	1072	1	1	1	1	1	1	1	1	1	1	1	1	1	1	1	1	1	1	0	1	1	1	1	1	1	1	1	1	1	1	1	1	0	1	1	1	0	0	1	0	0
349					WDR13_HUMAN	WDR13	WD repeat-containing protein 13	1003	1	1	1	1	1	1	0	1	1	1	1	1	1	1	1	1	1	1	0	1	1	1	1	0	0	1	1	1	0	1	1	1	0	0	0	0	0	0	0	0	0
350					KTAP2_HUMAN	KRTCAP2	Keratinocyte-associated protein 2 (KCP-2)	270	1	1	1	1	1	1	0	1	1	1	1	0	1	1	0	1	1	1	0	1	1	1	1	1	1	1	0	1	0	1	1	0	0	1	1	1	1	0	1	0	0
351					B8ZZH7_HUMAN	INO80B	INO80 complex subunit B, HCG2039827, isoform CRA_e (INO80 complex subunit B), INO80 complex subunit B (High mobility group AT-hook 1-like 4) (IES2 homolog) (hIes2) (PAP-1-associated protein 1) (PAPA-1) (Zinc finger HIT domain-containing protein 4), INO80 complex subunit B (Fragment)	726	1	1	1	1	1	1	0	0	1	1	1	1	1	1	1	1	1	0	0	1	0	1	1	1	1	1	1	1	0	0	1	0	0	0	0	0	0	0	1	0	0
352					S11IP_HUMAN	STK11IP	Serine/threonine-protein kinase 11-interacting protein (Fragment), Serine/threonine-protein kinase 11-interacting protein, Serine/threonine-protein kinase 11-interacting protein (LKB1-interacting protein 1)	2187	1	1	1	1	1	1	1	0	1	1	0	1	1	1	1	1	1	1	0	0	1	1	1	1	1	0	0	1	0	1	0	0	0	0	0	0	0	0	0	0	0
353					MUL1_HUMAN	MUL1	Mitochondrial ubiquitin ligase activator of NFKB 1 (EC 6.3.2.-) (E3 SUMO-protein ligase MUL1) (E3 ubiquitin-protein ligase MUL1) (Growth inhibition and death E3 ligase) (Mitochondrial-anchored protein ligase) (MAPL) (Putative NF-kappa-B-activating protein 266) (RING finger protein 218)	728	1	1	1	1	1	1	1	1	1	1	1	1	1	1	0	0	0	1	0	1	1	1	1	1	1	1	1	1	0	1	0	0	0	0	0	0	0	0	1	1	1
354					F8VNT7_HUMAN	TSPAN31	Tetraspanin-31 (Tspan-31) (Sarcoma-amplified sequence), Tetraspanin-31 (Fragment), Tetraspanin-31	427	1	1	1	1	1	1	0	1	1	1	1	1	1	1	1	1	0	1	1	1	1	1	1	1	0	1	0	1	1	0	1	0	0	0	0	0	0	1	1	1	1
355					ZMAT5_HUMAN	ZMAT5	Zinc finger matrin-type protein 5 (U11/U12 small nuclear ribonucleoprotein 20 kDa protein) (U11/U12 snRNP 20 kDa protein) (U11/U12-20K)	353	1	1	1	1	1	1	1	1	1	1	1	1	1	1	1	1	0	0	0	1	1	1	1	1	0	1	1	1	0	1	1	0	0	0	0	0	0	1	0	0	0
356					B7Z2K5_HUMAN	RBM48	RNA-binding protein 48, RNA-binding protein 48 (Fragment), RNA-binding protein 48 (cDNA FLJ56527)	792	1	1	1	1	1	1	1	1	1	1	1	1	1	1	0	1	1	1	0	1	1	1	1	1	0	1	1	1	0	0	1	1	0	0	0	0	0	1	0	0	0
357					J3KTE5_HUMAN	ARMC7	Armadillo repeat containing 7, isoform CRA_d (Armadillo repeat-containing protein 7), Armadillo repeat-containing protein 7 (cDNA FLJ52169, moderately similar to Armadillo repeat-containing protein 7), Armadillo repeat containing 7, isoform CRA_c (Armadillo repeat-containing protein 7), Armadillo repeat-containing protein 7	404	1	1	1	1	1	1	1	1	1	1	1	1	1	1	1	1	1	0	0	1	1	1	1	1	1	1	0	1	0	1	0	1	0	0	0	0	0	0	0	0	1
358					F8VXY6_HUMAN	ZCRB1	Zinc finger CCHC-type and RNA-binding motif-containing protein 1 (Fragment), Zinc finger CCHC-type and RNA binding motif 1, isoform CRA_b (Zinc finger CCHC-type and RNA-binding motif-containing protein 1), Zinc finger CCHC-type and RNA-binding motif-containing protein 1 (U11/U12 small nuclear ribonucleoprotein 31 kDa protein) (U11/U12 snRNP 31 kDa protein) (U11/U12-31K)	443	1	1	1	1	1	1	1	1	1	1	1	1	1	1	1	1	1	1	0	1	1	1	1	0	1	1	0	1	0	1	0	1	0	0	0	0	0	1	0	0	0
359					U1SBP_HUMAN	SNRNP35	U11/U12 small nuclear ribonucleoprotein 35 kDa protein (U11/U12 snRNP 35 kDa protein) (U11/U12-35K) (Protein HM-1) (U1 snRNP-binding protein homolog)	487	1	1	0	1	1	1	1	1	1	1	1	1	1	1	1	1	1	1	0	1	1	1	1	0	1	1	1	1	0	1	1	0	0	0	0	0	0	1	0	0	0
360					RBM40_HUMAN	RNPC3	RNA-binding protein 40 (RNA-binding motif protein 40) (RNA-binding region-containing protein 3) (U11/U12 small nuclear ribonucleoprotein 65 kDa protein) (U11/U12 snRNP 65 kDa protein) (U11/U12-65K), RNA-binding protein 40 (Fragment)	1060	1	1	1	1	1	1	1	1	1	1	1	1	1	1	1	1	1	1	0	1	1	1	1	1	1	1	1	1	1	1	1	1	0	0	0	0	0	0	0	0	0
361					E9PMD2_HUMAN	SAAL1	Protein SAAL1 (Serum amyloid A-like 1, isoform CRA_a), Protein SAAL1, Protein SAAL1 (Fragment)	972	1	1	1	1	1	1	1	1	1	1	1	1	1	1	0	1	1	1	0	1	1	0	0	1	1	0	1	1	0	1	1	1	0	0	0	0	0	0	0	0	0
362					B4DF64_HUMAN	HAUS3	HAUS augmin-like complex subunit 3 (cDNA FLJ52073), HAUS augmin-like complex subunit 3, HAUS augmin-like complex subunit 3 (Fragment)	1226	1	1	1	1	1	1	1	1	1	1	1	1	1	1	1	1	1	1	0	1	0	0	1	1	0	0	1	1	0	0	0	0	0	0	0	0	0	0	0	0	0
363					H3BT73_HUMAN	PDCD7	Programmed cell death protein 7 (ES18) (hES18), Programmed cell death protein 7 (Fragment)	934	1	1	0	1	1	1	1	1	1	1	1	1	1	1	0	1	1	1	0	1	0	0	1	1	1	0	0	1	0	0	1	0	0	0	0	0	0	0	0	0	0
364					H7BYR9_HUMAN	SNRNP25	U11/U12 small nuclear ribonucleoprotein 25 kDa protein (U11/U12 snRNP 25 kDa protein) (U11/U12-25K) (Minus-99 protein), U11/U12 small nuclear ribonucleoprotein 25 kDa protein	271	0	1	1	1	1	1	0	1	1	0	1	1	1	0	1	1	1	0	0	1	1	1	1	1	0	0	0	0	0	1	1	1	0	0	0	0	0	0	0	0	0
365					XRCC4_HUMAN	XRCC4	DNA repair protein XRCC4 (X-ray repair cross-complementing protein 4)	693	1	1	1	1	1	1	1	1	1	1	1	1	1	1	1	1	1	0	0	1	0	1	0	0	0	0	1	0	0	1	1	1	0	0	0	0	0	0	0	0	0
366					M0QYR4_HUMAN	MED25	Mediator of RNA polymerase II transcription subunit 25 (Activator interaction domain-containing protein 1) (Activator-recruited cofactor 92 kDa component) (ARC92) (Mediator complex subunit 25) (p78), Mediator of RNA polymerase II transcription subunit 25 (Fragment)	1459	1	1	1	1	1	1	0	0	1	1	1	1	1	1	0	0	1	0	1	1	1	1	1	1	1	1	1	1	1	1	1	1	0	0	0	0	0	0	1	0	0
367					C9JVW5_HUMAN	TPRA1	Transmembrane protein adipocyte-associated 1, Transmembrane protein adipocyte-associated 1 (Fragment), Transmembrane protein adipocyte-associated 1 (Integral membrane protein GPR175) (Transmembrane protein 227)	752	1	1	1	1	1	1	1	1	1	1	1	1	1	1	1	0	1	0	0	1	1	1	1	0	0	0	1	1	1	1	0	0	1	0	0	0	0	1	0	0	0
368					GRCR1_HUMAN	GRXCR1	Glutaredoxin domain-containing cysteine-rich protein 1	597	1	1	0	1	0	1	1	1	1	1	1	1	1	1	1	0	1	0	1	1	1	1	1	1	1	1	0	1	1	1	0	0	1	0	0	0	0	0	1	1	0
369					H7C085_HUMAN	TMEM214	Transmembrane protein 214, Transmembrane protein 214 (Fragment)	1407	1	1	1	1	1	1	1	1	1	1	1	1	1	1	1	1	0	1	0	1	1	0	1	1	1	1	1	1	0	1	0	0	0	0	0	0	0	0	0	0	0
370					RISC_HUMAN	SCPEP1	Retinoid-inducible serine carboxypeptidase (EC 3.4.16.-) (Serine carboxypeptidase 1), Retinoid-inducible serine carboxypeptidase (Fragment), Retinoid-inducible serine carboxypeptidase	934	1	1	1	1	1	1	1	1	1	1	1	1	1	1	1	1	1	1	0	1	1	1	1	1	1	1	1	0	0	1	0	0	1	0	0	0	0	0	0	0	1
371					F8WBA9_HUMAN	SELENBP1	Selenium-binding protein 1 (56 kDa selenium-binding protein) (SBP56) (SP56), Selenium-binding protein 1, Selenium-binding protein 1 (Fragment)	1059	1	1	1	1	1	1	1	1	1	1	1	1	1	1	1	1	1	0	0	1	1	1	1	1	1	1	1	1	0	1	0	0	1	0	0	0	1	0	0	0	0
372					ARGL1_HUMAN	ARGLU1	Arginine and glutamate-rich protein 1, Arginine and glutamate-rich protein 1 (Fragment)	498	1	1	1	1	1	0	1	1	1	1	1	1	1	1	1	1	1	1	0	1	1	0	1	1	1	1	0	1	0	1	0	0	0	0	0	0	1	0	0	0	0
373					MAP12_HUMAN	METAP1D	Methionine aminopeptidase 1D, mitochondrial (MAP 1D) (MetAP 1D) (EC 3.4.11.18) (Methionyl aminopeptidase type 1D, mitochondrial) (Peptidase M 1D)	696	1	1	1	1	1	1	1	0	1	1	1	1	1	0	1	0	0	1	0	1	1	1	1	1	0	1	0	1	0	0	0	0	0	0	0	0	0	0	1	0	0
374					SCFD2_HUMAN	SCFD2	Sec1 family domain-containing protein 2 (Syntaxin-binding protein 1-like 1), Sec1 family domain-containing protein 2 (Fragment)	1407	1	1	1	1	1	1	1	1	1	1	1	1	1	0	1	1	0	1	0	1	1	0	1	0	0	0	1	1	0	1	0	0	0	0	0	0	0	0	0	0	0
375					H7C2R2_HUMAN	NCDN	Neurochondrin (Fragment), Neurochondrin	1474	1	1	1	1	1	1	1	1	1	1	1	1	1	0	1	1	1	1	0	0	1	1	1	1	1	1	1	1	1	1	0	0	0	0	0	0	0	0	0	0	0
376					S4R3N8_HUMAN	FOCAD	Focadhesin, Focadhesin (Fragment)	3683	1	1	1	1	1	1	1	1	1	1	1	1	1	1	1	1	1	0	0	0	1	1	1	1	1	1	1	1	0	1	0	0	0	0	0	0	0	0	0	0	0
377					GLMN_HUMAN	GLMN	Glomulin (Fragment), Glomulin (FK506-binding protein-associated protein) (FAP) (FKBP-associated protein), Glomulin (cDNA FLJ60587, highly similar to Glomulin)	1202	1	1	1	1	1	1	1	1	1	1	1	1	1	0	1	1	1	0	0	1	0	0	1	1	1	1	1	1	1	1	0	0	0	0	0	0	0	0	0	0	0
378					MBD2_HUMAN	MBD2	Methyl-CpG-binding domain protein 2 (Fragment), Methyl-CpG-binding domain protein 2 (Demethylase) (DMTase) (Methyl-CpG-binding protein MBD2)	818	1	1	1	1	1	1	0	1	1	0	0	1	1	1	1	1	1	0	1	1	1	1	0	1	0	1	0	0	0	1	1	1	0	1	0	0	1	1	0	0	0
379					D6RDB3_HUMAN	ARNT	Aryl hydrocarbon receptor nuclear translocator, Aryl hydrocarbon receptor nuclear translocator (ARNT protein) (Class E basic helix-loop-helix protein 2) (bHLHe2) (Dioxin receptor, nuclear translocator) (Hypoxia-inducible factor 1-beta) (HIF-1-beta) (HIF1-beta)	1637	1	1	1	1	0	1	1	1	1	0	1	1	1	1	1	1	1	0	1	1	1	1	1	1	1	1	1	1	1	0	1	1	0	1	0	0	1	1	0	0	0
380					B7ZKT8_HUMAN	C11orf30	Protein EMSY, C11orf30 protein (Protein EMSY), Protein EMSY (Fragment), Chromosome 11 open reading frame 30 (Chromosome 11 open reading frame 30, isoform CRA_c) (Protein EMSY)	2645	1	1	1	1	1	1	1	0	1	1	1	0	1	0	0	1	0	0	1	0	0	1	1	1	1	1	0	0	1	1	1	1	0	1	0	0	1	0	0	0	0
381					UBN1_HUMAN	UBN1	Ubinuclein-1 (HIRA-binding protein) (Protein VT4) (Ubiquitously expressed nuclear protein), Ubinuclein-1 (Fragment)	2283	1	1	1	1	0	1	1	0	0	0	0	0	0	0	1	1	1	0	1	0	0	1	1	1	1	1	0	0	0	0	1	0	0	0	0	0	1	0	0	0	0
382					F8WEM5_HUMAN	CBLL1	CBLL1 protein (E3 ubiquitin-protein ligase Hakai), E3 ubiquitin-protein ligase Hakai, E3 ubiquitin-protein ligase Hakai (Fragment), E3 ubiquitin-protein ligase Hakai (EC 6.3.2.-) (Casitas B-lineage lymphoma-transforming sequence-like protein 1) (RING finger protein 188) (c-Cbl-like protein 1)	976	1	1	1	1	1	1	1	1	1	0	0	0	0	1	0	1	0	1	1	0	0	1	1	1	1	1	1	0	1	1	1	1	0	0	0	0	0	0	0	0	0
383					SNR48_HUMAN	SNRNP48	U11/U12 small nuclear ribonucleoprotein 48 kDa protein (U11/U12 snRNP 48 kDa protein) (U11/U12-48K)	698	1	1	1	1	1	1	1	1	1	1	1	0	0	1	1	1	1	1	0	0	0	1	1	0	1	1	1	0	0	0	1	1	0	0	0	0	0	0	0	0	0
384					I3L2T4_HUMAN	BAHCC1	BAH and coiled-coil domain-containing protein 1 (Fragment), BAH and coiled-coil domain-containing protein 1 (Bromo adjacent homology domain-containing protein 2) (BAH domain-containing protein 2), BAH and coiled-coil domain-containing protein 1	5240	1	1	1	1	1	1	0	1	1	0	1	0	1	1	0	0	0	0	0	1	1	1	1	1	1	1	1	1	1	1	1	1	0	0	0	0	0	0	0	0	0
385					D6RBJ1_HUMAN	ISL1	Insulin gene enhancer protein ISL-1 (Islet-1), Insulin gene enhancer protein ISL-1	731	1	1	1	1	1	1	1	1	1	1	1	1	1	0	1	0	1	1	0	1	1	0	1	1	1	1	1	1	1	1	0	1	0	1	1	1	0	0	0	0	0
386					BMI1_HUMAN	BMI1	Polycomb complex protein BMI-1 (Fragment), Polycomb complex protein BMI-1 (Polycomb group RING finger protein 4) (RING finger protein 51)	682	1	1	1	1	1	1	1	1	1	1	1	1	1	1	1	0	0	0	0	1	1	1	1	1	1	1	1	1	1	1	1	1	0	1	1	1	0	0	0	0	0
387					R144A_HUMAN	RNF144A	Probable E3 ubiquitin-protein ligase RNF144A (EC 6.3.2.-) (RING finger protein 144A) (UbcM4-interacting protein 4) (Ubiquitin-conjugating enzyme 7-interacting protein 4), Probable E3 ubiquitin-protein ligase RNF144A (Fragment)	599	1	1	1	1	1	1	1	1	1	1	1	1	0	1	0	0	0	0	0	1	1	1	1	1	1	1	1	1	1	1	0	1	0	0	0	0	0	0	0	0	0
388					SMOX_HUMAN	SMOX	Spermine oxidase (EC 1.5.3.16) (Polyamine oxidase 1) (PAO-1) (PAOh1), Spermine oxidase (Fragment)	1151	1	1	1	1	1	1	1	0	0	0	1	1	1	1	0	0	1	0	0	1	1	1	1	1	1	0	1	1	1	1	0	0	0	0	0	0	1	0	0	0	0
389					A8MUL9_HUMAN	PITX2	Pituitary homeobox 2, Pituitary homeobox 2 (ALL1-responsive protein ARP1) (Homeobox protein PITX2) (Paired-like homeodomain transcription factor 2) (RIEG bicoid-related homeobox transcription factor) (Solurshin), Pituitary homeobox 2 (Fragment)	656	1	1	1	1	1	1	1	1	1	1	1	1	0	1	1	1	0	0	1	1	1	1	0	1	0	1	0	0	1	1	0	0	0	0	0	0	1	0	0	0	0
390					C9JUL2_HUMAN	CCNT2	Cyclin-T2 (CycT2), Cyclin-T2 (cDNA FLJ58505, highly similar to Cyclin-T2), Cyclin-T2, Cyclin-T2 (Fragment)	1505	1	1	1	1	1	1	1	1	1	1	0	1	0	1	0	0	0	0	1	0	0	1	0	1	0	1	0	1	1	1	0	0	1	1	0	1	0	1	0	0	0
391					DDA1_HUMAN	DDA1	DET1- and DDB1-associated protein 1 (Placenta cross-immune reaction antigen 1) (PCIA-1)	215	1	1	1	1	1	0	1	0	1	1	1	1	1	0	1	0	0	1	1	0	1	1	1	1	0	1	0	1	1	1	0	0	0	1	1	1	0	0	0	0	0
392					D6R9B3_HUMAN	ABCC10	Multidrug resistance-associated protein 7 (ATP-binding cassette sub-family C member 10), Multidrug resistance-associated protein 7 (Fragment)	2980	1	1	1	1	1	1	1	1	1	1	1	0	1	1	1	0	0	1	1	1	1	1	1	1	0	1	1	1	1	0	1	1	0	0	0	0	1	0	0	1	1
393					H7C2H0_HUMAN	CHD3	Chromodomain-helicase-DNA-binding protein 3 (Fragment), Chromodomain-helicase-DNA-binding protein 3 (CHD-3) (EC 3.6.4.12) (ATP-dependent helicase CHD3) (Mi-2 autoantigen 240 kDa protein) (Mi2-alpha) (Zinc finger helicase) (hZFH)	4142	1	1	1	1	1	1	0	1	1	1	0	0	1	1	1	1	0	1	0	0	0	1	1	1	1	1	1	1	0	1	1	0	0	1	0	1	1	1	0	1	0
394					TREX2_HUMAN	TREX2	3'-5' exonuclease TREX2 long form (Three prime repair exonuclease 2), Three prime repair exonuclease 2 (EC 3.1.11.2) (3'-5' exonuclease TREX2)	562	1	1	0	1	1	0	0	0	1	1	1	1	1	1	0	1	0	0	0	1	0	1	1	1	1	1	1	1	0	0	1	1	0	1	0	0	0	1	0	0	0
395					C9JF90_HUMAN	C7orf25	UPF0415 protein C7orf25, UPF0415 protein C7orf25 (Fragment)	867	1	1	1	1	1	1	1	1	1	1	1	1	0	1	1	1	1	0	1	1	1	1	1	1	1	1	1	1	0	1	1	1	1	1	1	1	0	0	1	1	1
396					F5H5G4_HUMAN	WBP11	WW domain-binding protein 11, WW domain-binding protein 11 (Fragment), WW domain-binding protein 11 (WBP-11) (Npw38-binding protein) (NpwBP) (SH3 domain-binding protein SNP70) (Splicing factor that interacts with PQBP-1 and PP1)	1245	1	1	1	1	1	1	1	1	1	1	1	0	0	1	1	1	1	1	1	1	1	1	1	1	1	1	1	1	1	0	1	1	1	1	1	1	1	1	1	1	0
397					F8WAG9_HUMAN	CLASRP	CLK4-associating serine/arginine-rich protein, CLK4-associating serine/arginine rich protein (Splicing factor, arginine/serine-rich 16) (Suppressor of white-apricot homolog 2), CLK4-associating serine/arginine-rich protein (Fragment)	1334	1	1	1	1	1	1	0	1	1	1	1	1	1	1	1	1	0	1	1	1	1	1	1	1	1	1	0	1	1	1	1	1	1	1	1	1	0	0	1	0	1
398					ZGPAT_HUMAN	ZGPAT	Zinc finger CCCH-type with G patch domain-containing protein (G patch domain-containing protein 6) (Zinc finger CCCH domain-containing protein 9) (Zinc finger and G patch domain-containing protein)	1078	1	1	1	1	1	1	1	1	1	1	1	1	1	1	0	1	1	1	0	1	1	1	1	1	0	0	1	1	0	1	1	1	1	1	0	1	0	0	1	1	0
399					RM45_HUMAN	MRPL45	39S ribosomal protein L45, mitochondrial, 39S ribosomal protein L45, mitochondrial (Fragment), 39S ribosomal protein L45, mitochondrial (L45mt) (MRP-L45)	641	1	1	1	1	1	1	1	1	1	1	1	1	1	1	1	1	1	0	0	1	1	1	1	1	1	1	1	1	1	1	1	1	1	1	1	1	1	1	0	1	0
400					H0Y9V5_HUMAN	KDM3B	Lysine-specific demethylase 3B (Fragment), Lysine-specific demethylase 3B, Lysine-specific demethylase 3B (EC 1.14.11.-) (JmjC domain-containing histone demethylation protein 2B) (Jumonji domain-containing protein 1B) (Nuclear protein 5qNCA)	3632	1	1	1	1	1	1	1	1	1	1	1	1	0	1	1	1	1	0	0	1	1	0	1	1	0	0	0	1	0	1	1	1	0	1	1	1	0	1	0	0	0
401					R3HCL_HUMAN	R3HCC1L	R3H and coiled-coil domain-containing protein 1-like, Coiled-coil domain-containing protein R3HCC1L (Growth inhibition and differentiation-related protein 88) (Putative mitochondrial space protein 32.1) (R3H and coiled-coil domain-containing protein 1-like)	1638	1	1	0	1	1	1	1	0	1	1	1	1	0	1	1	1	0	0	0	1	1	1	1	1	0	1	1	1	1	0	1	1	1	1	1	1	0	0	0	0	0
402					F8WAM4_HUMAN	RTN4	Reticulon, Reticulon-4 (Fragment), Reticulon-4 (Foocen) (Neurite outgrowth inhibitor) (Nogo protein) (Neuroendocrine-specific protein) (NSP) (Neuroendocrine-specific protein C homolog) (RTN-x) (Reticulon-5), Reticulon (Fragment)	2370	1	1	1	1	1	1	1	1	1	1	1	1	1	1	1	1	0	1	0	1	1	1	1	1	1	1	0	0	1	0	1	0	1	1	1	1	1	0	0	1	0
403					TF3C1_HUMAN	GTF3C1	General transcription factor 3C polypeptide 1 (Fragment), General transcription factor 3C polypeptide 1 (TF3C-alpha) (TFIIIC box B-binding subunit) (Transcription factor IIIC 220 kDa subunit) (TFIIIC 220 kDa subunit) (TFIIIC220) (Transcription factor IIIC subunit alpha)	4367	1	1	1	1	1	1	1	1	1	1	1	1	1	1	1	1	1	1	0	1	1	1	1	1	1	1	1	1	1	1	1	1	1	1	1	1	1	1	0	0	0
404					PO210_HUMAN	NUP210	Nuclear pore membrane glycoprotein 210 (Nuclear pore protein gp210) (Nuclear envelope pore membrane protein POM 210) (POM210) (Nucleoporin Nup210) (Pore membrane protein of 210 kDa)	3865	1	1	1	1	1	1	1	1	1	1	1	1	1	1	1	1	1	0	0	1	1	1	1	1	1	1	1	1	0	1	1	1	1	1	1	1	0	0	1	0	0
405					RNF25_HUMAN	RNF25	E3 ubiquitin-protein ligase RNF25 (EC 6.3.2.-) (RING finger protein 25), E3 ubiquitin-protein ligase RNF25 (Fragment)	933	1	1	1	1	1	0	1	1	0	1	1	1	1	0	1	1	1	0	1	1	1	1	1	1	1	1	1	1	1	1	1	1	1	1	1	1	0	0	1	1	0
406					STAR7_HUMAN	STARD7	StAR-related lipid transfer protein 7, mitochondrial (Gestational trophoblastic tumor protein 1) (START domain-containing protein 7) (StARD7), StAR-related lipid transfer protein 7, mitochondrial (Fragment)	772	1	1	1	1	1	1	0	1	1	1	1	1	1	1	1	1	0	1	0	1	0	1	1	1	1	1	1	1	1	1	1	1	1	1	1	1	1	0	0	0	0
407					C9JTC0_HUMAN	DGKB	Diacylglycerol kinase beta (Fragment), Diacylglycerol kinase beta (DAG kinase beta) (EC 2.7.1.107) (90 kDa diacylglycerol kinase) (Diglyceride kinase beta) (DGK-beta), Diacylglycerol kinase beta	1678	1	1	1	1	1	1	1	1	1	1	1	1	1	1	1	1	0	0	0	1	1	1	1	1	1	1	1	1	0	1	0	0	1	0	0	0	1	1	0	0	0
408					CB069_HUMAN	C2orf69	UPF0565 protein C2orf69	809	1	1	1	1	1	1	1	1	1	1	1	1	1	1	1	1	0	0	0	1	0	1	1	1	1	0	1	1	1	1	1	1	1	0	0	0	0	1	0	0	1
409					B5MEC4_HUMAN	PCGF3	Polycomb group RING finger protein 3 (Fragment), Polycomb group RING finger protein 3, Polycomb group RING finger protein 3 (RING finger protein 3A), Polycomb group RING finger protein 3 (Polycomb group ring finger 3, isoform CRA_b) (cDNA FLJ43813 fis, clone TESTI4001467, highly similar to Homo sapiens polycomb group ring finger 3 (PCGF3), mRNA)	504	1	1	1	1	1	0	1	1	1	1	1	1	1	1	1	1	0	1	0	1	1	1	1	1	1	1	1	1	1	1	1	0	1	1	1	1	1	1	1	1	0
410					F5H1A5_HUMAN	SFSWAP	Splicing factor, suppressor of white-apricot homolog (Splicing factor, arginine/serine-rich 8) (Suppressor of white apricot protein homolog), Splicing factor, suppressor of white-apricot homolog (Fragment), Splicing factor, suppressor of white-apricot homolog	1933	1	1	1	1	1	1	1	0	1	1	1	1	1	1	0	1	0	1	1	1	0	1	1	1	1	1	0	1	1	1	1	1	1	1	1	1	0	1	0	1	0
411					M0R0Z3_HUMAN	GTF2F1	General transcription factor IIF subunit 1, General transcription factor IIF subunit 1 (Fragment), General transcription factor IIF subunit 1 (General transcription factor IIF 74 kDa subunit) (Transcription initiation factor IIF subunit alpha) (TFIIF-alpha) (Transcription initiation factor RAP74)	1049	1	1	1	1	1	1	0	1	1	0	1	1	1	1	1	1	1	1	1	1	1	1	1	1	1	1	1	1	1	1	1	1	1	1	1	0	1	1	0	0	0
412					M0QYJ4_HUMAN	PLD3	Phospholipase D3 (PLD 3) (EC 3.1.4.4) (Choline phosphatase 3) (HindIII K4L homolog) (Hu-K4) (Phosphatidylcholine-hydrolyzing phospholipase D3), Phospholipase D3 (Fragment)	1021	1	1	1	1	1	1	0	0	1	1	1	1	1	0	1	0	0	1	0	1	1	1	1	1	1	1	1	1	0	1	1	1	1	1	1	1	1	1	0	0	0
413					M0QYG9_HUMAN	HNRNPUL1	Heterogeneous nuclear ribonucleoprotein U-like protein 1 (Adenovirus early region 1B-associated protein 5) (E1B-55 kDa-associated protein 5) (E1B-AP5), Heterogeneous nuclear ribonucleoprotein U-like protein 1 (cDNA FLJ56481, highly similar to Heterogeneous nuclear ribonucleoprotein U-like protein 1), Heterogeneous nuclear ribonucleoprotein U-like protein 1 (Fragment), Heterogeneous nuclear ribonu…	1755	1	1	1	1	1	1	0	1	1	1	1	1	1	1	1	1	0	1	1	1	1	1	1	1	1	1	1	1	0	1	1	1	1	1	1	1	1	1	1	0	1
414					D6REE2_HUMAN	DTWD2	DTW domain containing 2, isoform CRA_d (DTW domain-containing protein 2), DTW domain-containing protein 2	613	1	1	1	1	1	1	1	1	1	1	1	1	1	1	1	0	1	1	1	1	1	1	1	1	1	1	0	1	1	1	0	0	0	0	0	0	0	0	0	0	0
415					R4GN21_HUMAN	UBIAD1	UbiA prenyltransferase domain-containing protein 1 (EC 2.5.1.-) (Transitional epithelial response protein 1), UbiA prenyltransferase domain-containing protein 1 (Fragment)	682	1	1	1	1	1	1	1	0	1	1	1	1	1	1	1	0	1	0	0	1	0	1	1	1	1	1	1	0	0	1	0	0	0	0	0	0	0	0	0	0	0
416					H0YHX1_HUMAN	TPCN1	Two pore calcium channel protein 1 (cDNA FLJ54008, highly similar to Homo sapiens two pore segment channel 1 (TPCN1), mRNA), Two pore calcium channel protein 1 (Voltage-dependent calcium channel protein TPC1), Two pore calcium channel protein 1 (Fragment)	1684	1	1	1	1	1	1	1	1	1	1	1	1	1	1	1	0	1	1	1	1	1	1	1	0	1	1	1	1	1	1	0	1	0	0	0	0	0	0	1	1	1
417					Q5VVW0_HUMAN	SLC2A8	Solute carrier family 2, facilitated glucose transporter member 8 (Glucose transporter type 8) (GLUT-8) (Glucose transporter type X1), Solute carrier family 2, facilitated glucose transporter member 8, Solute carrier family 2, facilitated glucose transporter member 8 (Fragment), Solute carrier family 2, (Facilitated glucose transporter) member 8, isoform CRA_b (Solute carrier family 2, facilitate…	942	1	1	1	1	1	1	0	1	1	1	1	1	1	1	1	1	1	0	0	1	1	1	1	1	1	1	1	1	1	1	0	0	0	0	0	0	0	0	1	1	0
418					GP155_HUMAN	GPR155	Integral membrane protein GPR155 (G-protein coupled receptor PGR22)	1785	1	1	1	1	1	1	1	1	1	1	1	1	1	1	0	1	1	1	0	0	1	1	1	1	1	1	1	1	1	1	1	1	0	0	0	0	0	0	1	1	0
419					H0YJ60_HUMAN	DCAF8	DDB1- and CUL4-associated factor 8, DDB1- and CUL4-associated factor 8 (Fragment), DDB1- and CUL4-associated factor 8 (WD repeat-containing protein 42A)	1565	1	1	1	0	1	1	1	1	1	1	1	1	1	1	1	1	1	1	1	1	1	1	1	1	1	1	1	1	1	1	1	1	0	0	0	0	0	0	0	0	0
420					H3BU50_HUMAN	NTAN1	Protein N-terminal asparagine amidohydrolase (Fragment), Protein N-terminal asparagine amidohydrolase, Protein N-terminal asparagine amidohydrolase (EC 3.5.1.-) (Protein NH2-terminal asparagine amidohydrolase) (PNAA) (Protein NH2-terminal asparagine deamidase) (PNAD) (Protein N-terminal Asn amidase) (Protein N-terminal asparagine amidase) (Protein NTN-amidase)	643	1	1	1	1	1	1	1	0	1	1	1	1	1	1	1	0	0	1	1	1	1	1	1	1	1	1	1	1	1	1	1	0	0	0	0	0	0	0	0	1	0
421					GEN_HUMAN	GEN1	Flap endonuclease GEN homolog 1 (Fragment), Flap endonuclease GEN homolog 1 (EC 3.1.-.-)	1883	1	1	1	1	0	0	1	1	1	1	1	1	1	1	0	1	0	1	1	1	0	0	1	1	1	1	1	1	0	1	1	1	0	0	1	1	0	0	0	0	0
422					GDAP2_HUMAN	GDAP2	Ganglioside-induced differentiation-associated protein 2	1034	1	1	1	1	1	1	1	1	1	1	1	1	1	1	1	1	0	0	0	1	1	1	1	1	1	1	1	1	1	1	0	0	0	0	0	0	0	0	0	1	0
423					H0YKB0_HUMAN	SPG21	Maspardin, Maspardin (Acid cluster protein 33) (Spastic paraplegia 21 autosomal recessive Mast syndrome protein) (Spastic paraplegia 21 protein), Maspardin (Fragment)	644	1	1	1	1	1	1	1	1	1	1	1	1	1	1	1	1	1	1	0	1	1	1	1	0	1	1	1	1	1	1	0	0	0	0	0	0	0	0	1	1	1
424					F188A_HUMAN	FAM188A	Protein FAM188A (Dermal papilla-derived protein 5) (Protein CARP)	917	1	1	1	1	1	1	1	1	1	1	0	1	1	0	1	0	1	1	0	1	1	1	1	1	1	1	1	0	0	0	1	1	0	0	0	0	0	0	0	1	1
425					FNBP4_HUMAN	FNBP4	Formin-binding protein 4 (Formin-binding protein 30), Formin-binding protein 4 (Fragment)	2051	1	1	1	1	1	1	1	1	1	0	1	1	1	1	0	1	1	1	1	1	0	1	1	0	1	1	1	1	0	0	0	1	0	0	0	0	0	0	1	1	1
426					NDK5_HUMAN	NME5	Nucleoside diphosphate kinase homolog 5 (NDK-H 5) (NDP kinase homolog 5) (Inhibitor of p53-induced apoptosis-beta) (IPIA-beta) (Testis-specific nm23 homolog) (nm23-H5)	438	1	1	1	1	1	1	1	1	1	1	1	1	1	1	1	1	1	1	1	1	1	1	1	0	1	1	1	0	0	0	1	1	0	0	0	0	0	0	1	1	0
427					FR1OP_HUMAN	FGFR1OP	FGFR1 oncogene partner	793	1	1	1	1	1	1	1	1	1	1	1	1	1	1	1	1	1	1	1	1	1	1	1	0	1	0	1	1	0	1	0	1	0	1	1	0	0	0	1	1	1
428					HPSE_HUMAN	HPSE	Heparanase 50 kDa subunit, Heparanase (EC 3.2.1.166) (Endo-glucoronidase) (Heparanase-1) (Hpa1) [Cleaved into: Heparanase 8 kDa subunit; Heparanase 50 kDa subunit]	1108	1	1	1	1	1	1	1	1	1	1	1	1	1	1	0	1	1	0	1	1	0	1	1	0	0	1	1	0	0	0	0	0	0	0	0	0	0	0	1	1	1
429					CISD2_HUMAN	CISD2	CDGSH iron-sulfur domain-containing protein 2 (Endoplasmic reticulum intermembrane small protein) (MitoNEET-related 1 protein) (Miner1) (Nutrient-deprivation autophagy factor-1) (NAF-1), CDGSH iron-sulfur domain-containing protein 2	294	1	0	1	1	1	1	1	1	0	1	1	1	1	1	1	0	1	0	1	1	0	1	1	1	1	1	0	0	0	0	0	0	0	0	0	0	0	0	1	1	0
430					KCTD9_HUMAN	KCTD9	BTB/POZ domain-containing protein KCTD9	797	1	1	1	1	1	1	1	1	1	1	1	1	0	0	0	1	1	1	0	1	1	1	1	1	1	1	1	1	1	1	0	0	0	0	0	0	0	0	1	1	0
431					F5H890_HUMAN	OGFOD2	2-oxoglutarate and iron-dependent oxygenase domain-containing protein 2 (Fragment), 2-oxoglutarate and iron-dependent oxygenase domain-containing protein 2 (EC 1.14.11.-)	716	1	1	1	1	1	1	1	0	1	1	1	1	1	0	0	1	1	1	0	1	1	0	0	0	0	0	0	1	0	0	0	0	0	0	0	0	0	0	1	1	1
432					K7END1_HUMAN	NAGLU	Alpha-N-acetylglucosaminidase (EC 3.2.1.50) (N-acetyl-alpha-glucosaminidase) (NAG) [Cleaved into: Alpha-N-acetylglucosaminidase 82 kDa form; Alpha-N-acetylglucosaminidase 77 kDa form], Alpha-N-acetylglucosaminidase (Fragment)	1514	1	1	1	1	1	1	1	1	1	1	1	1	1	1	1	1	1	1	0	0	1	1	1	1	1	1	1	1	0	0	0	0	1	0	0	0	0	0	1	0	1
433					HGNAT_HUMAN	HGSNAT	Heparan-alpha-glucosaminide N-acetyltransferase (EC 2.3.1.78) (Transmembrane protein 76), Heparan-alpha-glucosaminide N-acetyltransferase (Fragment), Heparan-alpha-glucosaminide N-acetyltransferase	1353	1	1	0	1	1	1	1	1	1	1	1	1	1	1	1	1	0	1	1	1	1	1	1	1	1	1	1	1	1	1	0	0	0	0	0	0	0	0	1	1	1
434					MA1A2_HUMAN	MAN1A2	Mannosyl-oligosaccharide 1,2-alpha-mannosidase IB (EC 3.2.1.113) (Mannosidase alpha class 1A member 2) (Processing alpha-1,2-mannosidase IB) (Alpha-1,2-mannosidase IB), Mannosyl-oligosaccharide 1,2-alpha-mannosidase IB (Fragment)	1324	1	1	1	1	1	1	1	1	1	0	1	1	1	1	1	1	1	0	1	1	0	1	0	1	1	1	0	1	1	1	1	1	1	1	1	1	0	1	1	1	0
435					CHM2B_HUMAN	CHMP2B	Charged multivesicular body protein 2b (CHMP2.5) (Chromatin-modifying protein 2b) (CHMP2b) (Vacuolar protein sorting-associated protein 2-2) (Vps2-2) (hVps2-2), Charged multivesicular body protein 2b	427	1	1	1	1	1	1	1	1	1	1	1	1	1	1	1	1	1	1	1	1	1	1	0	1	1	1	1	1	1	1	1	1	1	0	0	0	1	1	1	1	0
436					RECQ5_HUMAN	RECQL5	ATP-dependent DNA helicase Q5 (Fragment), ATP-dependent DNA helicase Q5 (EC 3.6.4.12) (DNA helicase, RecQ-like type 5) (RecQ5) (RecQ protein-like 5), ATP-dependent DNA helicase Q5 (RecQ protein-like 5) (RecQ protein-like 5, isoform CRA_c)	2048	1	1	1	1	1	1	1	1	1	1	1	1	1	1	1	1	1	1	1	1	1	1	1	1	1	1	1	1	0	1	1	1	1	1	1	1	1	1	1	1	0
437					K7EJ02_HUMAN	UBXN6	UBX domain-containing protein 6 (UBX domain-containing protein 1), UBX domain-containing protein 6 (Fragment)	902	1	1	1	1	1	1	1	1	1	1	1	0	0	1	1	1	1	1	1	1	1	1	1	1	1	1	1	1	1	1	1	1	1	1	1	1	1	1	1	1	1
438					D6RAF3_HUMAN	LARP7	La-related protein 7 (Fragment), La-related protein 7, La-related protein 7 (La ribonucleoprotein domain family member 7) (P-TEFb-interaction protein for 7SK stability) (PIP7S)	1181	1	1	1	1	1	1	1	1	1	1	0	1	1	1	1	1	1	0	1	0	1	1	1	1	1	1	1	1	0	1	0	0	0	0	0	0	0	0	1	1	0
439					H7BZZ7_HUMAN	CNOT10	CCR4-NOT transcription complex subunit 10 (Fragment), CCR4-NOT transcription complex subunit 10 (cDNA FLJ61333, highly similar to Homo sapiens CCR4-NOT transcription complex, subunit 10 (CNOT10), mRNA), CCR4-NOT transcription complex subunit 10	1544	1	1	1	1	1	1	1	1	1	1	1	1	1	1	1	1	1	1	1	1	1	1	1	1	1	1	1	1	1	1	1	1	0	1	1	0	0	1	1	1	0
440					H7C2T0_HUMAN	CAMKMT	Calmodulin-lysine N-methyltransferase (CLNMT) (CaM KMT) (EC 2.1.1.60), Calmodulin-lysine N-methyltransferase, Calmodulin-lysine N-methyltransferase (Fragment)	675	1	1	1	1	1	1	1	1	1	1	1	1	1	1	0	0	1	0	0	1	1	1	1	1	1	0	0	1	1	1	1	1	1	1	1	0	0	0	1	1	0
441					K7EIG3_HUMAN	NOTUM	Protein notum homolog (EC 3.-.-.-), Protein notum homolog (Fragment)	1032	1	1	1	1	1	1	1	0	1	1	1	1	1	1	0	1	1	1	0	1	1	1	1	1	1	1	1	1	1	1	1	1	0	0	1	0	0	0	1	1	0
442					TTL12_HUMAN	TTLL12	Tubulin--tyrosine ligase-like protein 12	1340	1	1	1	1	1	1	1	1	0	1	0	1	1	1	0	1	1	1	1	1	0	1	1	1	1	1	1	1	0	1	1	1	1	1	1	1	0	0	0	0	0
443					C9IY79_HUMAN	PLD1	Phospholipase D1 (Fragment), Phospholipase D1 (PLD 1) (hPLD1) (EC 3.1.4.4) (Choline phosphatase 1) (Phosphatidylcholine-hydrolyzing phospholipase D1), Phospholipase D1	2243	1	1	1	1	1	1	1	1	1	1	0	1	1	1	0	0	0	1	0	1	1	1	1	0	1	1	1	1	1	1	1	0	1	1	1	1	1	1	0	0	1
444					H0YBL9_HUMAN	RRNAD1	Protein RRNAD1 (Fragment), Protein RRNAD1, Protein RRNAD1 (Ribosomal RNA adenine dimethylase domain-containing protein 1)	959	1	1	1	1	1	1	0	1	1	1	1	1	1	1	1	1	1	1	0	0	0	1	1	1	1	1	1	1	0	1	0	1	1	1	0	1	0	0	0	0	1
445					D6RAG5_HUMAN	SKP2	S-phase kinase-associated protein 2 (Fragment), S-phase kinase-associated protein 2 (Cyclin-A/CDK2-associated protein p45) (F-box protein Skp2) (F-box/LRR-repeat protein 1) (p45skp2), S-phase kinase-associated protein 2	862	1	1	1	1	1	1	1	1	1	1	1	1	1	1	0	1	0	1	0	0	1	1	1	1	1	1	1	1	1	1	0	0	1	1	0	0	0	0	0	1	1
446					U3KQ30_HUMAN	SCAMP1	Secretory carrier-associated membrane protein 1 (Secretory carrier membrane protein 1), Secretory carrier-associated membrane protein 1	706	1	1	1	1	1	1	1	1	0	1	1	1	0	1	0	0	1	1	1	1	1	1	1	1	1	1	1	0	0	1	1	0	1	0	1	1	0	0	1	0	1
447					HSDL1_HUMAN	HSDL1	Inactive hydroxysteroid dehydrogenase-like protein 1, Inactive hydroxysteroid dehydrogenase-like protein 1 (Fragment)	683	1	1	1	1	1	1	1	1	1	1	1	1	0	1	0	1	0	0	0	1	1	1	1	1	1	1	1	1	1	1	1	0	0	0	0	0	0	0	0	0	1
448					F8VUG4_HUMAN	MAP3K12	Mitogen-activated protein kinase kinase kinase 12, Mitogen-activated protein kinase kinase kinase 12 (EC 2.7.11.25) (Dual leucine zipper bearing kinase) (DLK) (Leucine-zipper protein kinase) (ZPK) (MAPK-upstream kinase) (MUK) (Mixed lineage kinase), Mitogen-activated protein kinase kinase kinase 12 (Fragment)	1734	1	1	1	1	1	1	0	0	1	0	1	1	1	1	1	1	1	1	1	1	0	1	1	1	1	1	1	1	1	1	1	1	1	1	1	1	0	1	1	1	0
449					CHERP_HUMAN	CHERP	Calcium homeostasis endoplasmic reticulum protein (ERPROT 213-21) (SR-related CTD-associated factor 6), Calcium homeostasis endoplasmic reticulum protein	1884	1	1	1	1	1	1	1	1	1	1	1	1	1	1	1	1	1	0	1	1	1	1	1	1	1	0	1	1	1	1	1	1	1	1	1	1	1	1	1	0	0
450					C9J8R7_HUMAN	GTPBP10	GTP-binding protein 10 (Fragment), GTP-binding protein 10, GTP-binding protein 10 (Protein obg homolog 2) (ObgH2)	796	1	1	1	1	1	1	1	1	1	1	1	1	1	1	1	1	0	1	1	1	1	1	1	1	1	1	1	0	1	1	1	1	1	1	1	1	1	1	1	1	0
451					E5RFD1_HUMAN	OXR1	Oxidation resistance protein 1, Oxidation resistance protein 1 (Fragment)	1818	1	1	1	1	1	1	1	1	0	1	0	1	1	0	1	1	1	1	1	1	1	1	1	1	1	1	1	0	1	1	1	0	1	1	1	1	1	1	1	0	0
452					SPOP_HUMAN	SPOP	Speckle-type POZ protein, Speckle-type POZ protein (HIB homolog 1) (Roadkill homolog 1), Speckle-type POZ protein (Fragment)	778	1	1	1	1	1	1	0	1	1	1	1	0	1	1	1	1	1	1	1	1	1	1	1	1	1	1	1	1	1	1	1	1	1	1	1	1	1	1	0	0	1
453					J3QQQ3_HUMAN	ZNF830	Zinc finger protein 830 (Fragment), Zinc finger protein 830 (Coiled-coil domain-containing protein 16)	755	1	1	1	1	1	1	1	1	1	1	1	0	1	1	1	1	1	1	1	1	1	1	1	1	1	1	0	1	1	0	1	1	1	1	1	1	1	1	1	1	0
454					PAXI1_HUMAN	PAXIP1	PAX-interacting protein 1 (PAX transactivation activation domain-interacting protein), PAX-interacting protein 1, PAX-interacting protein 1 (Fragment)	2190	1	1	1	1	1	1	1	1	0	1	1	1	1	1	1	1	1	1	0	1	1	1	1	1	1	1	1	1	1	1	1	1	1	1	1	1	1	1	0	1	0
455					E2PSN0_HUMAN	RBM26	RNA-binding protein 26 (CTCL tumor antigen se70-2) (RNA-binding motif protein 26), RNA-binding protein 26 (Fragment)	2061	1	1	1	0	1	1	1	1	1	1	0	0	1	1	1	1	1	1	1	1	0	1	1	1	1	1	1	1	1	1	0	1	0	1	1	1	0	1	0	0	0
456					J3KNJ7_HUMAN	METTL4	Methyltransferase-like protein 4 (EC 2.1.1.-), Methyltransferase-like protein 4, Methyltransferase-like protein 4 (Fragment)	977	1	1	0	1	1	0	1	1	0	1	1	1	1	1	1	1	0	1	1	1	0	1	1	1	1	1	1	1	1	0	0	0	1	1	1	1	1	1	1	0	0
457					Q3B794_HUMAN	STXBP5	Syntaxin-binding protein 5 (Fragment), Syntaxin-binding protein 5 (Lethal(2) giant larvae protein homolog 3) (Tomosyn-1), STXBP5 protein (Syntaxin-binding protein 5), Syntaxin binding protein 5 (Tomosyn), isoform CRA_e (Syntaxin-binding protein 5)	2386	1	1	1	1	1	1	1	1	1	1	1	1	0	1	1	1	0	1	1	1	1	1	1	1	1	1	1	1	1	0	1	1	0	0	0	0	0	1	0	1	0
458					H0YJI2_HUMAN	TRIP11	Thyroid receptor-interacting protein 11 (Fragment), Thyroid receptor-interacting protein 11 (TR-interacting protein 11) (TRIP-11) (Clonal evolution-related gene on chromosome 14 protein) (Golgi-associated microtubule-binding protein 210) (GMAP-210) (Trip230)	3960	1	1	1	1	1	1	1	1	1	1	1	0	1	1	1	1	1	1	0	1	1	1	1	1	1	1	1	1	1	0	1	1	1	1	1	1	1	1	0	0	0
459					H7BZX0_HUMAN	PREB	Prolactin regulatory element-binding protein (Fragment), Prolactin regulatory element-binding protein, Prolactin regulatory element-binding protein (Mammalian guanine nucleotide exchange factor mSec12)	853	1	1	0	1	1	1	0	1	1	1	1	1	1	1	1	1	1	1	1	1	1	1	1	1	1	1	1	1	1	1	0	0	1	1	1	1	1	1	1	0	0
460					E5RIU9_HUMAN	CHMP7	Charged multivesicular body protein 7 (Fragment), Charged multivesicular body protein 7, Charged multivesicular body protein 7 (cDNA FLJ57739, highly similar to Protein CHMP7), Charged multivesicular body protein 7 (Chromatin-modifying protein 7)	917	1	1	1	1	1	1	1	1	1	1	1	0	1	1	1	1	1	1	1	1	1	1	1	1	1	1	1	0	0	1	1	1	1	1	1	1	1	0	0	0	0
461					SEC20_HUMAN	BNIP1	Vesicle transport protein SEC20 (BCL2/adenovirus E1B 19 kDa protein-interacting protein 1) (Transformation-related gene 8 protein) (TRG-8), Vesicle transport protein SEC20 (Fragment)	461	1	1	1	1	1	1	1	1	1	1	1	0	1	1	1	1	0	1	1	1	1	1	1	1	1	1	1	1	1	1	1	0	1	1	0	0	1	1	0	0	0
462					H7C5S0_HUMAN	ACTL6A	Actin-like protein 6A (53 kDa BRG1-associated factor A) (Actin-related protein Baf53a) (ArpNbeta) (BRG1-associated factor 53A) (BAF53A) (INO80 complex subunit K), Actin-like protein 6A (Fragment)	901	1	1	1	1	1	1	1	1	1	1	1	1	0	1	1	1	1	1	0	1	1	1	1	1	1	1	1	1	1	1	1	1	0	0	0	1	1	1	0	0	0
463					UBL3_HUMAN	UBL3	Ubiquitin-like protein 3 (Membrane-anchored ubiquitin-fold protein) (HsMUB) (MUB) (Protein HCG-1)	246	1	1	1	1	1	1	1	1	0	1	1	0	1	0	1	0	0	0	0	1	1	1	1	1	1	1	0	1	1	1	0	0	1	1	1	1	1	1	0	0	0
464					H0YJ74_HUMAN	BAZ1A	Bromodomain adjacent to zinc finger domain protein 1A (Fragment), Bromodomain adjacent to zinc finger domain protein 1A (ATP-dependent chromatin-remodeling protein) (ATP-utilizing chromatin assembly and remodeling factor 1) (hACF1) (CHRAC subunit ACF1) (Williams syndrome transcription factor-related chromatin-remodeling factor 180) (WCRF180) (hWALp1)	3193	1	1	1	1	1	1	1	1	1	1	1	1	1	1	1	1	1	1	1	1	1	1	1	1	1	1	1	1	0	1	1	0	1	1	1	1	1	1	1	0	0
465					HENMT_HUMAN	HENMT1	Small RNA 2'-O-methyltransferase (EC 2.1.1.n8) (HEN1 methyltransferase homolog 1)	812	1	1	1	1	1	1	1	1	1	1	1	1	1	1	0	1	1	1	1	1	1	1	1	1	1	1	1	0	1	1	0	0	1	0	0	0	0	0	0	0	0
466					MARF1_HUMAN	KIAA0430	Meiosis arrest female protein 1, Meiosis arrest female protein 1 (Fragment), Meiosis arrest female protein 1 (Limkain-b1)	3600	1	1	1	1	0	1	1	1	1	1	1	0	1	1	0	1	1	1	1	1	1	1	1	1	1	1	1	1	1	1	0	1	0	0	0	0	0	0	0	0	0
467					E9PDL7_HUMAN	AGXT2	Alanine--glyoxylate aminotransferase 2, mitochondrial, Alanine--glyoxylate aminotransferase 2, mitochondrial (AGT 2) (EC 2.6.1.44) ((R)-3-amino-2-methylpropionate--pyruvate transaminase) (EC 2.6.1.40) (Beta-ALAAT II) (Beta-alanine-pyruvate aminotransferase) (D-AIBAT)	1073	1	1	1	1	1	1	1	1	1	1	1	1	1	1	1	1	1	1	1	1	1	1	1	1	1	1	1	1	1	1	0	0	1	0	0	0	0	0	0	0	0
468					TCRG1_HUMAN	TCERG1	Transcription elongation regulator 1 (TATA box-binding protein-associated factor 2S) (Transcription factor CA150), Transcription elongation regulator 1 (Transcription elongation regulator 1, isoform CRA_c)	2227	1	1	1	0	0	0	1	1	1	1	1	1	1	1	1	1	1	1	1	1	1	1	1	1	1	1	1	1	1	1	1	1	1	1	1	1	1	0	1	1	0
469					Q5TDI3_HUMAN	NUP133	Nuclear pore complex protein Nup133, Nuclear pore complex protein Nup133 (133 kDa nucleoporin) (Nucleoporin Nup133)	2386	1	1	1	1	1	1	1	1	1	1	1	1	1	1	1	1	1	1	1	1	1	1	1	1	1	1	1	1	1	1	1	0	1	0	1	1	1	1	0	0	0
470					F5GXQ6_HUMAN	ZCCHC8	Zinc finger CCHC domain-containing protein 8, Zinc finger CCHC domain-containing protein 8 (Fragment)	1455	1	1	1	1	1	1	1	1	1	1	1	1	1	1	1	1	0	1	1	1	1	1	1	1	1	1	1	1	1	1	1	0	1	1	1	1	0	1	1	1	0
471					M0R0D2_HUMAN	XRCC1	DNA repair protein XRCC1 (Fragment), DNA repair protein XRCC1, DNA repair protein XRCC1 (X-ray repair cross-complementing protein 1)	1293	1	1	1	1	1	1	0	1	1	1	1	1	1	0	1	1	1	1	1	1	1	1	1	1	1	1	1	1	1	1	1	1	0	0	0	0	0	1	1	1	0
472					E9PPU6_HUMAN	NAGK	N-acetyl-D-glucosamine kinase, N-acetyl-D-glucosamine kinase (Uncharacterized protein), N-acetyl-D-glucosamine kinase (Fragment), N-acetyl-D-glucosamine kinase (N-acetylglucosamine kinase) (EC 2.7.1.59) (GlcNAc kinase)	740	1	1	1	1	1	1	0	1	1	1	1	1	1	1	1	1	1	1	1	1	1	1	1	1	1	1	1	1	1	1	1	1	1	1	1	1	1	1	1	1	0
473					E7ETC0_HUMAN	TIAL1	Nucleolysin TIAR, Nucleolysin TIAR (TIAL1 protein), Nucleolysin TIAR (TIA-1-related protein), Nucleolysin TIAR (Fragment)	786	1	1	1	1	1	1	1	1	1	0	0	1	0	1	0	1	0	0	0	1	0	1	1	1	1	1	1	1	0	0	0	0	0	1	1	1	1	1	0	0	0
474					R4GNF5_HUMAN	TCP11L1	T-complex protein 11-like protein 1 (Fragment), T-complex protein 11-like protein 1	1230	1	1	1	1	1	1	1	1	1	1	1	1	1	1	0	1	0	1	0	0	1	1	0	1	1	1	1	1	1	1	1	0	1	1	1	1	1	1	0	0	0
475					TXLNA_HUMAN	TXLNA	Alpha-taxilin	1105	1	1	1	1	1	1	1	1	1	1	1	1	1	1	0	1	1	1	1	0	1	1	0	1	1	1	1	1	1	1	0	1	1	1	1	1	1	0	0	0	0
476					C9JQ12_HUMAN	GTF3C2	General transcription factor 3C polypeptide 2 (Fragment), General transcription factor 3C polypeptide 2 (TF3C-beta) (Transcription factor IIIC 110 kDa subunit) (TFIIIC 110 kDa subunit) (TFIIIC110) (Transcription factor IIIC subunit beta)	1864	1	1	1	1	1	1	1	1	1	0	1	1	1	0	1	1	1	0	0	0	0	1	1	1	1	0	1	1	1	1	0	0	0	0	0	0	0	1	0	0	1
477					H0YLG3_HUMAN	TUBGCP5	Gamma-tubulin complex component 5 (Fragment), Gamma-tubulin complex component 5 (GCP-5)	2133	1	1	1	1	1	1	1	1	0	1	1	1	1	1	1	1	1	1	0	1	1	1	1	0	1	1	0	1	0	1	0	1	0	0	0	0	0	1	1	0	0
478					TADA1_HUMAN	TADA1	Transcriptional adapter 1 (SPT3-associated factor 42) (STAF42) (Transcriptional adapter 1-like protein)	698	1	1	1	1	1	1	1	1	1	1	1	1	1	1	1	1	1	1	0	1	0	1	1	1	1	1	1	1	1	1	0	0	0	0	0	0	0	0	1	0	0
479					TF3A_HUMAN	GTF3A	Transcription factor IIIA (TFIIIA), Transcription factor IIIA, Transcription factor IIIA (Fragment)	756	1	1	1	1	1	1	1	1	1	1	1	1	1	1	0	1	0	0	0	1	1	0	1	1	0	0	0	1	1	1	0	0	0	0	0	0	0	0	0	0	0
480					K0907_HUMAN	KIAA0907	UPF0469 protein KIAA0907	1239	1	1	1	1	1	1	1	1	1	1	1	1	1	1	0	1	1	1	0	1	1	1	1	0	0	0	1	1	0	1	0	0	0	0	0	0	0	0	0	0	0
481					RBM18_HUMAN	RBM18	Probable RNA-binding protein 18 (RNA-binding motif protein 18)	395	1	0	1	1	1	1	1	1	0	1	1	1	1	1	1	1	1	0	0	1	0	1	1	1	1	0	1	1	0	1	0	1	0	0	0	0	0	0	1	0	0
482					E2QRC7_HUMAN	PSMG4	Proteasome assembly chaperone 4, Proteasome assembly chaperone 4 (PAC-4) (hPAC4), Proteasome assembly chaperone 4 (Fragment)	259	1	1	0	1	1	1	1	0	1	1	1	0	1	1	0	0	1	1	0	0	0	1	0	1	1	0	0	1	0	1	0	0	0	0	0	0	0	0	1	0	0
483					E9PQI1_HUMAN	HARBI1	Putative nuclease HARBI1 (EC 3.1.-.-) (Harbinger transposase-derived nuclease), Putative nuclease HARBI1 (Fragment)	730	1	1	1	1	1	1	1	1	1	1	1	1	1	1	0	1	1	1	0	0	1	0	0	1	1	1	1	1	0	1	0	0	0	0	0	0	1	0	1	0	0
484					TF3C6_HUMAN	GTF3C6	General transcription factor 3C polypeptide 6 (Transcription factor IIIC 35 kDa subunit) (TFIIIC 35 kDa subunit) (TFIIIC35) (Transcription factor IIIC subunit 6)	431	1	1	1	1	1	1	1	1	1	1	1	1	1	1	0	0	1	1	0	0	1	1	1	1	0	0	1	1	1	1	1	0	1	1	0	0	1	0	1	0	0
485					K7EQQ0_HUMAN	HSPBP1	Hsp70-binding protein 1, Hsp70-binding protein 1 (HspBP1) (Heat shock protein-binding protein 1) (Hsp70-binding protein 2) (HspBP2) (Hsp70-interacting protein 1) (Hsp70-interacting protein 2), Hsp70-binding protein 1 (Fragment)	723	1	1	1	1	1	1	0	0	1	1	1	1	1	1	1	1	1	1	0	1	1	1	1	1	1	1	1	1	0	1	1	1	0	1	1	1	1	0	1	1	0
486					FXRD1_HUMAN	FOXRED1	FAD-dependent oxidoreductase domain-containing protein 1, FAD-dependent oxidoreductase domain-containing protein 1 (cDNA FLJ52799), FAD-dependent oxidoreductase domain-containing protein 1 (EC 1.-.-.-)	1003	1	1	1	1	1	1	1	1	1	1	1	1	1	1	1	1	1	1	1	1	1	1	1	1	1	1	1	1	1	1	1	1	1	1	1	1	1	1	1	1	0
487					H0YMQ9_HUMAN	SLC12A6	Solute carrier family 12 member 6 (cDNA FLJ46254 fis, clone TESTI4023096, highly similar to Solute carrier family 12 member 6), Solute carrier family 12 member 6 (Electroneutral potassium-chloride cotransporter 3) (K-Cl cotransporter 3), Solute carrier family 12 (Potassium/chloride transporters), member 6, isoform CRA_c (Solute carrier family 12 member 6), Solute carrier family 12 member 6, Solut…	2388	1	1	1	1	0	1	0	0	1	1	1	0	1	0	1	1	1	1	0	1	1	1	1	1	1	1	1	1	1	0	1	1	1	1	1	1	1	1	1	1	0
488					SPX2_HUMAN	SLC37A2	Sugar phosphate exchanger 2 (Solute carrier family 37 member 2), Sugar phosphate exchanger 2 (Fragment)	1019	1	1	1	1	1	1	1	1	1	1	1	1	0	1	1	1	1	1	0	1	1	1	1	1	1	1	1	1	1	1	1	1	0	0	0	0	0	0	1	1	0
489					A4GAT_HUMAN	A4GALT	Lactosylceramide 4-alpha-galactosyltransferase (EC 2.4.1.228) (Alpha-1,4-N-acetylglucosaminyltransferase) (Alpha-1,4-galactosyltransferase) (Alpha4Gal-T1) (CD77 synthase) (Globotriaosylceramide synthase) (Gb3 synthase) (P1/Pk synthase) (UDP-galactose:beta-D-galactosyl-beta1-R 4-alpha-D-galactosyltransferase)	733	1	1	1	1	0	0	1	1	0	1	1	0	0	1	0	0	0	0	1	1	1	1	1	1	1	1	1	1	1	1	0	0	0	0	0	0	0	0	1	1	0
490					F6RWC2_HUMAN	SDR39U1	Epimerase family protein SDR39U1 (Full-length cDNA clone CS0DC001YO07 of Neuroblastoma of Homo sapiens (human)), Epimerase family protein SDR39U1, Epimerase family protein SDR39U1 (Fragment), Epimerase family protein SDR39U1 (EC 1.1.1.-) (Short-chain dehydrogenase/reductase family 39U member 1)	651	1	1	1	1	1	1	1	1	1	1	1	1	1	1	0	1	0	1	1	1	1	1	1	1	1	1	1	1	1	1	1	1	0	1	0	0	0	1	1	0	0
491					UBCP1_HUMAN	UBLCP1	Ubiquitin-like domain-containing CTD phosphatase 1 (EC 3.1.3.16) (Nuclear proteasome inhibitor UBLCP1)	649	1	1	1	1	1	1	1	1	1	1	1	1	0	1	1	1	0	1	1	1	1	1	1	1	1	1	1	1	1	1	1	1	0	0	0	0	0	0	1	0	1
492					K7ELL0_HUMAN	GLYR1	Putative oxidoreductase GLYR1, Putative oxidoreductase GLYR1 (EC 1.-.-.-) (3-hydroxyisobutyrate dehydrogenase-like protein) (Cytokine-like nuclear factor N-PAC) (Glyoxylate reductase 1 homolog) (Nuclear protein NP60) (Nuclear protein of 60 kDa), Putative oxidoreductase GLYR1 (Fragment)	1151	1	1	1	1	1	1	1	1	1	1	1	1	0	0	0	0	0	0	1	1	1	1	1	1	1	1	0	1	1	1	0	0	0	0	0	0	0	0	0	0	1
493					H7C5H0_HUMAN	POGLUT1	Protein O-glucosyltransferase 1 (Fragment), Protein O-glucosyltransferase 1, Protein O-glucosyltransferase 1 (cDNA FLJ53000, highly similar to CAP10-like 46 kDa protein), Protein O-glucosyltransferase 1 (EC 2.4.1.-) (CAP10-like 46 kDa protein) (hCLP46) (KTEL motif-containing protein 1) (Myelodysplastic syndromes relative protein)	822	1	1	0	1	1	1	1	1	1	1	1	1	1	1	1	1	1	0	0	1	1	1	1	1	1	1	1	1	1	1	0	1	0	0	0	0	0	1	0	0	0
494					RCC2_HUMAN	RCC2	Protein RCC2 (RCC1-like protein TD-60) (Telophase disk protein of 60 kDa)	1076	1	1	1	1	1	1	0	1	1	1	1	1	1	1	0	1	0	1	0	1	0	1	1	1	1	1	1	0	0	0	0	0	0	0	0	0	0	0	0	0	0
495					K7ES11_HUMAN	UBE2O	Ubiquitin-conjugating enzyme E2 O (Fragment), Ubiquitin-conjugating enzyme E2 O (EC 6.3.2.19) (Ubiquitin carrier protein O) (Ubiquitin-conjugating enzyme E2 of 230 kDa) (Ubiquitin-conjugating enzyme E2-230K) (Ubiquitin-protein ligase O)	2656	1	1	1	1	1	1	1	1	1	1	1	1	1	0	1	1	0	1	1	1	0	1	1	1	1	1	1	0	0	1	1	1	0	0	0	0	0	0	0	0	0
496					H3BVF7_HUMAN	TMEM62	Transmembrane protein 62, Transmembrane protein 62 (Fragment)	1322	1	1	1	1	1	1	1	1	1	1	1	1	1	1	1	1	1	0	1	1	0	1	1	0	1	1	1	1	1	1	1	1	0	0	0	0	0	0	0	0	0
497					H7BZZ6_HUMAN	SRSF7	Serine/arginine-rich splicing factor 7 (Splicing factor 9G8) (Splicing factor, arginine/serine-rich 7), Serine/arginine-rich-splicing factor 7 (Fragment), Serine/arginine-rich-splicing factor 7	442	1	1	1	1	1	1	1	1	1	1	1	1	1	1	1	1	0	1	0	1	0	1	1	0	1	1	1	0	0	1	1	1	0	0	0	0	0	0	0	0	0
498					FRIH_HUMAN	FTH1	Ferritin, Ferritin (Fragment), Ferritin heavy chain, Ferritin heavy chain (Ferritin H subunit) (EC 1.16.3.1) (Cell proliferation-inducing gene 15 protein) [Cleaved into: Ferritin heavy chain, N-terminally processed], Ferritin heavy chain (Fragment)	382	1	1	1	1	1	1	1	1	1	1	1	1	1	1	1	1	1	0	1	1	1	1	1	1	1	1	1	1	1	1	1	1	1	0	0	0	1	0	0	0	0
499					NHLC2_HUMAN	NHLRC2	NHL repeat-containing protein 2	1497	1	1	0	1	1	1	1	1	1	1	1	1	1	1	1	1	1	1	0	0	1	1	1	1	1	1	1	1	0	1	0	0	0	0	0	0	0	0	0	0	0
500					UBTD2_HUMAN	UBTD2	Ubiquitin domain-containing protein 2 (Dendritic cell-derived ubiquitin-like protein) (DC-UbP) (Ubiquitin-like protein SB72)	490	1	1	1	1	1	1	1	1	1	1	1	1	1	1	1	1	1	1	1	1	1	1	1	1	1	1	1	0	0	1	1	1	0	0	0	0	0	0	1	1	0
501					SNPC4_HUMAN	SNAPC4	snRNA-activating protein complex subunit 4 (SNAPc subunit 4) (Proximal sequence element-binding transcription factor subunit alpha) (PSE-binding factor subunit alpha) (PTF subunit alpha) (snRNA-activating protein complex 190 kDa subunit) (SNAPc 190 kDa subunit)	2934	1	1	1	1	1	1	1	1	0	1	0	0	1	1	1	0	1	1	1	1	1	1	1	1	1	0	1	1	1	1	0	0	1	1	1	1	1	1	0	0	0
502					ZBED4_HUMAN	ZBED4	Zinc finger BED domain-containing protein 4	2425	1	1	1	1	1	0	1	1	0	0	1	0	0	0	0	1	1	1	0	1	1	0	1	1	0	0	0	1	1	1	0	0	1	1	1	1	1	0	0	0	0
503					C9JF17_HUMAN	APOD	Apolipoprotein D, Apolipoprotein D (Apo-D) (ApoD), Apolipoprotein D (Fragment)	447	1	0	0	1	1	1	1	1	1	1	1	1	1	1	0	1	0	0	1	0	1	1	1	1	1	1	1	1	1	1	0	0	0	1	1	1	0	0	1	0	0
504					NAGAB_HUMAN	NAGA	Alpha-N-acetylgalactosaminidase (EC 3.2.1.49) (Alpha-galactosidase B)	854	1	1	1	1	1	1	1	1	1	0	1	1	1	0	1	0	0	0	1	0	1	1	1	1	0	0	1	1	0	1	1	1	1	1	1	1	1	0	0	1	0
505					B7Z839_HUMAN	EXD1	Exonuclease 3'-5' domain-containing protein 1 (Exonuclease 3'-5' domain-like-containing protein 1), Exonuclease 3'-5' domain-containing protein 1 (Fragment), Exonuclease 3'-5' domain-containing protein 1 (cDNA FLJ55584)	1183	1	1	1	1	1	1	0	0	1	1	1	0	1	1	0	1	0	1	0	1	1	1	1	1	1	1	1	1	1	1	0	0	1	1	1	1	1	0	0	0	1
506					C9J4G9_HUMAN	GLB1	Beta-galactosidase, Beta-galactosidase (Fragment), Beta-galactosidase (EC 3.2.1.23) (Acid beta-galactosidase) (Lactase) (Elastin receptor 1)	1398	1	1	1	1	1	1	1	0	1	1	1	1	1	1	0	1	1	1	0	1	1	1	1	1	0	0	1	1	1	1	0	1	1	1	1	1	0	0	0	0	1
507					DUS19_HUMAN	DUSP19	Dual specificity protein phosphatase 19 (EC 3.1.3.16) (EC 3.1.3.48) (Dual specificity phosphatase TS-DSP1) (Low molecular weight dual specificity phosphatase 3) (LMW-DSP3) (Protein phosphatase SKRP1) (Stress-activated protein kinase pathway-regulating phosphatase 1) (SAPK pathway-regulating phosphatase 1)	452	1	1	1	1	1	1	1	0	0	1	1	1	1	1	0	0	1	0	0	1	1	1	1	1	0	0	1	1	1	0	1	1	1	0	1	1	1	0	1	0	1
508					H3BPS8_HUMAN	ALDOA	Fructose-bisphosphate aldolase (EC 4.1.2.13) (Fragment), Fructose-bisphosphate aldolase A (Fragment), Fructose-bisphosphate aldolase (EC 4.1.2.13), Fructose-bisphosphate aldolase A (EC 4.1.2.13) (Lung cancer antigen NY-LU-1) (Muscle-type aldolase)	763	1	1	1	0	1	1	0	0	0	0	0	0	0	0	0	1	0	1	0	0	0	1	1	1	1	1	1	1	1	1	0	1	1	1	1	1	1	0	0	0	1
509					LRRC1_HUMAN	LRRC1	Leucine-rich repeat-containing protein 1 (LANO adapter protein) (LAP and no PDZ protein), Leucine-rich repeat-containing protein 1	1047	1	1	1	1	1	1	1	1	0	1	1	0	0	1	1	0	0	1	1	1	1	1	1	0	0	0	1	1	1	0	1	1	1	1	1	0	1	1	0	0	1
510					J3QT67_HUMAN	COPS7B	COP9 signalosome complex subunit 7b (SGN7b) (Signalosome subunit 7b) (JAB1-containing signalosome subunit 7b), COP9 signalosome complex subunit 7b, COP9 signalosome complex subunit 7b (Fragment)	573	1	1	1	1	0	1	1	0	1	1	0	1	1	0	1	1	1	1	0	1	1	0	1	1	0	0	1	1	1	0	1	0	0	1	1	1	1	1	1	0	1
511					F8WEF5_HUMAN	PHRF1	PHD and RING finger domain-containing protein 1	3282	1	1	1	1	1	1	1	1	1	1	1	1	0	1	1	1	1	0	0	1	1	1	1	1	1	1	1	1	1	1	1	0	0	1	1	1	0	0	0	0	1
512					GLE1_HUMAN	GLE1	Nucleoporin GLE1 (hGLE1) (GLE1-like protein), Nucleoporin GLE1 (cDNA FLJ10905 fis, clone OVARC1000014, highly similar to Nucleoporin GLE1)	1442	1	1	1	1	1	1	1	1	1	1	1	1	1	1	1	1	1	1	1	1	1	1	1	1	1	1	1	1	1	1	1	1	0	0	0	0	0	0	0	0	0
513					LSM12_HUMAN	LSM12	Protein LSM12 homolog	475	1	1	1	1	1	1	1	1	1	1	1	1	1	0	1	1	1	1	1	1	0	1	1	1	1	1	1	1	1	1	1	1	1	1	1	1	1	1	0	0	0
514					EIF2D_HUMAN	EIF2D	Eukaryotic translation initiation factor 2D (eIF2d) (Hepatocellular carcinoma-associated antigen 56) (Ligatin), Eukaryotic translation initiation factor 2D (Fragment)	1206	1	1	1	1	1	1	1	1	1	1	1	1	1	1	1	1	0	1	1	1	1	1	1	1	1	1	1	1	0	1	1	1	1	1	1	1	1	0	1	1	1
515					PCH2_HUMAN	TRIP13	Pachytene checkpoint protein 2 homolog (Fragment), Pachytene checkpoint protein 2 homolog (Human papillomavirus type 16 E1 protein-binding protein) (16E1-BP) (HPV16 E1 protein-binding protein) (Thyroid hormone receptor interactor 13) (Thyroid receptor-interacting protein 13) (TR-interacting protein 13) (TRIP-13)	889	1	1	1	1	1	1	1	1	1	1	1	1	1	0	1	1	1	1	1	1	1	1	1	1	1	1	1	1	0	1	1	1	1	1	1	1	1	0	1	1	1
516					ERH_HUMAN	ERH	Enhancer of rudimentary homolog	221	1	1	1	1	1	1	1	1	1	1	1	1	1	0	1	1	0	1	1	1	1	1	1	1	1	1	1	1	1	1	1	0	1	1	1	1	1	0	1	0	0
517					GLYG_HUMAN	GYG1	Glycogenin-1 (Fragment), Glycogenin 1, isoform CRA_e (Glycogenin-1), Glycogenin-1 (GN-1) (GN1) (EC 2.4.1.186)	730	1	1	1	1	1	1	1	1	0	1	1	1	0	1	1	1	0	1	1	1	1	1	1	1	1	1	1	1	1	1	1	1	1	1	1	1	1	1	1	1	1
518					H32_HUMAN	HIST2H3A	Histone H3.2 (Histone H3/m) (Histone H3/o)	274	1	1	1	0	1	1	1	1	1	1	1	1	1	1	1	1	1	0	1	1	1	1	1	1	1	0	1	1	1	0	1	0	1	1	1	1	0	0	0	1	1
519					Q8TC24_HUMAN	SEC61A2	Protein transport protein Sec61 subunit alpha isoform 2 (Sec61 alpha-2), Protein transport protein Sec61 subunit alpha isoform 2 (Fragment), Protein transport protein Sec61 subunit alpha isoform 2 (SEC61A2 protein) (Sec61 alpha 2 subunit (S. cerevisiae), isoform CRA_d), Protein transport protein Sec61 subunit alpha isoform 2	965	1	0	0	1	0	0	1	1	1	1	1	1	1	1	1	1	1	1	1	1	1	1	1	1	1	1	1	1	1	1	1	1	1	1	1	1	0	1	1	1	1
520					PUS10_HUMAN	PUS10	Putative tRNA pseudouridine synthase Pus10, Putative tRNA pseudouridine synthase Pus10 (Fragment), Putative tRNA pseudouridine synthase Pus10 (EC 5.4.99.-) (Coiled-coil domain-containing protein 139) (tRNA pseudouridine 55 synthase) (Psi55 synthase) (tRNA pseudouridylate synthase) (tRNA-uridine isomerase)	1095	1	1	1	1	1	1	1	1	1	1	1	1	1	0	1	1	1	0	1	1	1	1	1	1	1	1	1	1	0	1	1	1	1	1	1	1	1	0	1	1	1
521					RTEL1_HUMAN	RTEL1	Protein RTEL1-TNFRSF6B (Regulator of telomere elongation helicase 1), Regulator of telomere elongation helicase 1 (EC 3.6.4.12) (Novel helicase-like)	2873	1	1	0	1	1	1	1	1	1	1	1	1	1	0	1	1	1	1	1	1	1	1	1	1	1	1	1	1	1	0	1	1	1	1	1	1	1	1	1	1	1
522					M0R1N9_HUMAN	SIRT6	NAD-dependent protein deacetylase sirtuin-6 (Fragment), NAD-dependent protein deacetylase sirtuin-6 (cDNA FLJ52470, highly similar to Mono-ADP-ribosyltransferase sirtuin-6 (EC 2.4.2.31)), NAD-dependent protein deacetylase sirtuin-6, NAD-dependent protein deacetylase sirtuin-6 (Sirtuin (Silent mating type information regulation 2 homolog) 6 (S. cerevisiae), isoform CRA_i), NAD-dependent protein de…	724	1	1	1	1	1	1	1	1	1	1	1	1	1	1	1	1	1	1	1	1	1	1	1	1	1	1	1	1	1	1	1	1	1	1	1	1	1	0	1	1	1
523					RM20_HUMAN	MRPL20	39S ribosomal protein L20, mitochondrial (L20mt) (MRP-L20), 39S ribosomal protein L20, mitochondrial (Fragment), 39S ribosomal protein L20, mitochondrial (cDNA FLJ57630, moderately similar to Homo sapiens mitochondrial ribosomal protein L20 (MRPL20), mRNA)	318	1	1	1	1	1	1	1	1	1	1	1	1	1	0	1	1	1	1	1	1	1	1	1	1	1	1	1	1	1	1	1	1	1	1	1	1	1	0	0	0	1
524					E9PEN8_HUMAN	XPO7	Exportin-7 (Exp7) (Ran-binding protein 16), Exportin-7, Exportin-7 (Fragment)	2269	1	0	1	1	1	1	1	1	1	1	1	1	1	1	1	1	1	1	1	1	1	1	1	1	1	1	1	1	1	1	1	1	1	1	1	1	1	1	0	1	0
525					H7BZJ9_HUMAN	CLEC16A	Protein CLEC16A, Protein CLEC16A (Fragment)	2189	1	1	1	1	1	1	1	1	1	1	1	1	1	1	1	1	1	1	1	1	1	1	1	1	1	1	1	1	1	1	1	1	1	1	1	1	0	1	1	1	1
526					F5H3T8_HUMAN	RARS	Arginine--tRNA ligase, cytoplasmic, Arginine--tRNA ligase, cytoplasmic (EC 6.1.1.19) (Arginyl-tRNA synthetase) (ArgRS)	1367	1	1	1	1	1	1	1	1	1	1	1	1	1	1	1	1	1	1	1	1	1	1	1	1	1	1	1	1	1	1	1	1	1	1	1	1	1	1	1	1	0
527					M2OM_HUMAN	SLC25A11	Mitochondrial 2-oxoglutarate/malate carrier protein (Fragment), Mitochondrial 2-oxoglutarate/malate carrier protein (OGCP) (Solute carrier family 25 member 11)	640	1	1	1	1	1	1	1	1	1	1	1	1	1	1	1	1	1	1	1	1	1	1	1	1	1	1	1	1	1	1	1	1	1	0	1	1	1	1	1	1	1
528					RM24_HUMAN	MRPL24	39S ribosomal protein L24, mitochondrial (L24mt) (MRP-L24)	441	1	1	1	1	1	1	1	1	1	1	1	1	1	1	1	1	1	0	0	1	1	1	1	1	1	1	1	1	1	1	1	0	1	1	0	1	1	0	1	1	1
529					F8WD83_HUMAN	METTL15	Probable methyltransferase-like protein 15 (EC 2.1.1.-) (Methyltransferase 5 domain-containing protein 1), Probable methyltransferase-like protein 15	850	1	1	1	1	1	1	1	1	1	1	1	1	1	1	1	0	0	0	0	1	1	1	1	1	1	1	1	1	1	1	1	0	0	0	0	0	0	0	1	0	0
530					J3QSB2_HUMAN	ERAL1	GTPase Era, mitochondrial (Fragment), GTPase Era, mitochondrial (H-ERA) (hERA) (Conserved ERA-like GTPase) (CEGA) (ERA-W) (ERA-like protein 1), GTPase Era, mitochondrial	893	1	1	1	1	1	1	1	1	1	1	1	1	1	0	1	1	1	0	0	1	0	1	0	1	1	1	1	1	1	1	1	1	1	1	1	1	1	1	1	1	0
531					NOA1_HUMAN	NOA1	Nitric oxide-associated protein 1	1436	1	1	1	1	1	1	1	0	1	1	1	1	1	1	1	1	1	1	0	1	1	1	1	1	1	1	1	1	1	1	1	1	1	1	1	1	1	1	0	1	1
532					Q5VVL2_HUMAN	TRMT13	tRNA:m(4)X modification enzyme TRM13 homolog (EC 2.1.1.225) (Coiled-coil domain-containing protein 76), tRNA:m(4)X modification enzyme TRM13 homolog	1000	1	1	1	1	1	1	1	0	1	1	1	1	1	0	1	1	1	1	1	1	0	0	1	1	1	1	1	1	0	1	1	1	1	1	1	1	0	0	1	1	1
533					B4E3L0_HUMAN	SMU1	WD40 repeat-containing protein SMU1 (cDNA FLJ54259, highly similar to Smu-1 suppressor of mec-8 and unc-52 protein homolog), WD40 repeat-containing protein SMU1 (Smu-1 suppressor of mec-8 and unc-52 protein homolog) [Cleaved into: WD40 repeat-containing protein SMU1, N-terminally processed]	1071	1	1	1	1	1	1	1	1	1	1	1	1	1	1	1	1	1	1	1	1	1	1	1	1	1	1	1	1	1	1	1	1	1	1	1	1	1	1	1	1	1
534					PR38B_HUMAN	PRPF38B	Pre-mRNA-splicing factor 38B (Sarcoma antigen NY-SAR-27)	1095	1	1	1	1	1	1	1	1	1	1	1	1	1	0	0	1	1	0	1	1	1	1	0	1	1	1	1	1	1	1	1	1	1	1	1	1	1	1	1	1	1
535					A2A2Q9_HUMAN	AAR2	Protein AAR2 homolog (AAR2 splicing factor homolog), Protein AAR2 homolog	832	1	1	1	1	1	1	1	1	1	1	1	1	1	0	1	1	1	1	1	1	1	1	1	1	1	1	1	1	1	1	1	1	1	1	1	1	1	1	0	1	1
536					J3QK82_HUMAN	PDCD2	Programmed cell death protein 2, Programmed cell death protein 2 (Fragment), Programmed cell death protein 2 (Zinc finger MYND domain-containing protein 7) (Zinc finger protein Rp-8), Programmed cell death 2, isoform CRA_a (Programmed cell death protein 2)	708	1	1	1	1	1	1	1	1	1	1	1	1	1	1	1	1	1	0	1	1	1	1	1	1	1	1	1	1	1	1	1	1	1	1	1	1	1	1	1	1	1
537					PEO1_HUMAN	PEO1	Twinkle protein, mitochondrial (EC 3.6.4.12) (Progressive external ophthalmoplegia 1 protein) (T7 gp4-like protein with intramitochondrial nucleoid localization) (T7-like mitochondrial DNA helicase)	1409	1	1	1	1	1	1	1	0	1	1	1	1	1	0	1	1	1	0	1	1	1	1	1	1	1	1	1	1	1	1	1	1	1	1	1	1	0	1	0	0	0
538					AEDO_HUMAN	ADO	2-aminoethanethiol dioxygenase (EC 1.13.11.19) (Cysteamine dioxygenase)	551	1	0	1	1	1	1	0	0	1	1	1	1	1	1	1	1	1	0	0	1	0	1	1	1	1	1	1	1	1	1	1	1	1	1	1	1	1	1	0	0	1
539					SWET1_HUMAN	SLC50A1	Sugar transporter SWEET1 (HsSWEET1) (RAG1-activating protein 1) (Solute carrier family 50 member 1) (Stromal cell protein), Sugar transporter SWEET1	449	1	0	1	1	1	1	0	1	1	1	1	1	1	1	1	1	1	1	1	1	1	1	1	1	1	0	1	1	1	1	0	0	1	1	1	1	1	1	1	1	1
540					CP080_HUMAN	C16orf80	UPF0468 protein C16orf80 (Transcription factor IIB), UPF0468 protein C16orf80 (Fragment)	401	1	1	1	1	1	1	1	1	1	1	1	1	1	1	1	1	1	1	1	1	1	1	1	1	1	1	1	1	0	1	1	1	1	1	1	1	1	1	1	1	1
541					G3V3C7_HUMAN	APEX1	DNA-(apurinic or apyrimidinic site) lyase (Fragment), DNA-(apurinic or apyrimidinic site) lyase, DNA-(apurinic or apyrimidinic site) lyase (EC 3.1.-.-) (EC 4.2.99.18) (APEX nuclease) (APEN) (Apurinic-apyrimidinic endonuclease 1) (AP endonuclease 1) (APE-1) (REF-1) (Redox factor-1) [Cleaved into: DNA-(apurinic or apyrimidinic site) lyase, mitochondrial]	656	1	1	1	1	1	1	1	1	1	1	1	1	1	0	1	1	1	1	1	1	1	1	1	1	1	0	1	1	0	1	1	1	1	1	1	1	1	0	1	1	1
542					Q6NXR6_HUMAN	SETD3	Histone-lysine N-methyltransferase setd3 (Uncharacterized protein), Histone-lysine N-methyltransferase setd3 (SETD3 protein), Histone-lysine N-methyltransferase setd3 (EC 2.1.1.43) (SET domain-containing protein 3)	1234	1	1	1	1	1	1	1	1	1	1	1	1	1	0	0	0	1	0	1	1	1	1	1	1	1	1	1	1	1	1	1	0	1	1	1	1	0	0	1	1	1
543					UNC50_HUMAN	UNC50	Protein unc-50 homolog (Fragment), Protein unc-50 homolog (Periodontal ligament-specific protein 22) (PDLs22) (Protein GMH1 homolog) (hGMH1) (Uncoordinated-like protein), Protein unc-50 homolog	563	1	1	1	1	1	1	1	1	1	1	1	1	1	0	1	1	1	1	1	1	1	1	1	1	1	1	1	1	1	1	1	1	1	1	1	1	1	1	1	1	1
544					F8WCN2_HUMAN	TM9SF4	Transmembrane 9 superfamily member 4	1332	1	1	1	1	1	1	1	1	1	1	1	1	1	0	1	1	1	1	1	1	1	1	1	1	1	1	1	1	0	1	1	0	1	1	1	1	0	1	1	1	1
545					A6NHH0_HUMAN	PTGES2	Prostaglandin E synthase 2 (EC 4.1.2.-) (EC 5.3.99.3) (Microsomal prostaglandin E synthase 2) (mPGES-2) [Cleaved into: Prostaglandin E synthase 2 truncated form], Prostaglandin E synthase 2 truncated form (Prostaglandin E synthase 2, isoform CRA_c)	775	1	1	1	1	1	1	1	1	1	1	1	1	1	1	1	1	1	1	1	1	1	1	1	1	1	1	1	1	1	1	0	0	1	1	1	1	1	0	1	1	1
546					GNL3L_HUMAN	GNL3L	Guanine nucleotide-binding protein-like 3-like protein	1216	1	1	1	1	1	1	0	1	1	1	1	1	1	1	1	1	1	1	0	1	0	0	1	1	1	1	1	1	1	1	0	0	1	1	1	1	1	1	1	1	1
547					AAMP_HUMAN	AAMP	Angio-associated migratory cell protein (Fragment), Angio-associated migratory cell protein, Angio-associated migratory cell protein (Angio-associated, migratory cell protein, isoform CRA_a)	885	1	1	1	1	1	1	1	1	1	1	1	1	1	1	1	1	1	1	1	1	0	1	1	1	1	1	1	1	0	1	1	0	1	1	1	1	1	1	1	1	1
548					WDR74_HUMAN	WDR74	WD repeat-containing protein 74 (NOP seven-associated protein 1), WD repeat-containing protein 74, WD repeat-containing protein 74 (Fragment)	791	1	0	1	1	1	1	0	1	1	1	1	1	1	1	1	1	1	1	1	1	1	1	1	1	1	1	1	1	1	1	1	0	1	1	1	1	1	1	1	1	1
549					MCMBP_HUMAN	MCMBP	Mini-chromosome maintenance complex-binding protein (MCM-BP) (MCM-binding protein)	1335	1	1	1	1	1	1	1	1	1	1	1	1	1	1	1	1	1	1	1	0	0	1	1	1	1	1	1	1	0	0	0	1	0	1	1	1	0	1	1	1	1
550					F8WDX0_HUMAN	TSSC1	Protein TSSC1 (Fragment), Protein TSSC1, Protein TSSC1 (Tumor-suppressing STF cDNA 1 protein) (Tumor-suppressing subchromosomal transferable fragment candidate gene 1 protein)	860	1	1	1	1	1	1	1	1	1	1	1	1	1	1	1	1	1	1	1	1	0	1	1	1	1	0	1	1	1	1	1	1	1	1	1	1	0	1	0	1	1
551					J3QKW4_HUMAN	NAPG	Gamma-soluble NSF attachment protein, Gamma-soluble NSF attachment protein (SNAP-gamma) (N-ethylmaleimide-sensitive factor attachment protein gamma), Gamma-soluble NSF attachment protein (cDNA FLJ61104, highly similar to Gamma-soluble NSF attachment protein), Gamma-soluble NSF attachment protein (Fragment)	643	1	1	1	1	1	1	1	1	1	1	1	1	1	0	1	1	1	1	1	1	1	1	1	1	1	1	1	1	1	1	1	1	1	1	1	1	0	0	1	1	0
552					METL6_HUMAN	METTL6	Methyltransferase-like protein 6 (EC 2.1.1.-), Methyltransferase-like protein 6 (Fragment), Methyltransferase-like protein 6 (cDNA FLJ57901, highly similar to Methyltransferase-like protein 6 (EC 2.1.1.-))	588	1	1	1	1	1	1	1	1	1	1	1	1	1	1	1	1	1	1	1	1	1	1	1	1	1	1	1	1	1	1	0	1	1	1	1	1	0	0	1	1	1
553					K7ENU2_HUMAN	VMP1	Transmembrane protein 49, isoform CRA_c (Vacuole membrane protein 1) (cDNA FLJ50508, highly similar to Homo sapiens transmembrane protein 49 (TMEM49), mRNA), Vacuole membrane protein 1 (Transmembrane protein 49), Vacuole membrane protein 1, Vacuole membrane protein 1 (Fragment), Vacuole membrane protein 1 (cDNA FLJ50706, highly similar to Homo sapiens transmembrane protein 49 (TMEM49), mRNA), Vac…	842	1	1	1	1	1	1	1	1	1	1	1	1	1	1	1	1	1	1	1	1	0	1	1	1	1	1	1	1	1	1	1	1	1	1	1	1	1	1	1	1	1
554					RM21_HUMAN	MRPL21	39S ribosomal protein L21, mitochondrial, 39S ribosomal protein L21, mitochondrial (L21mt) (MRP-L21)	417	1	1	1	1	1	1	1	0	1	1	1	1	1	1	1	1	1	1	1	1	0	1	1	1	1	1	1	1	1	1	1	1	1	1	1	1	0	0	0	1	0
555					B7Z3B1_HUMAN	SLC9A8	Sodium/hydrogen exchanger 8 (cDNA FLJ61631, highly similar to Sodium/hydrogen exchanger 8), Sodium/hydrogen exchanger 8 (Na(+)/H(+) exchanger 8) (NHE-8) (Solute carrier family 9 member 8), Sodium/hydrogen exchanger 8 (cDNA FLJ61281, highly similar to Sodium/hydrogen exchanger 8)	1187	1	1	1	1	1	1	1	1	1	1	0	1	0	1	1	1	1	1	1	0	1	1	1	1	1	1	1	1	1	1	0	0	1	1	1	1	1	0	1	1	1
556					H0YNU2_HUMAN	CTDSPL2	CTD small phosphatase-like protein 2 (CTDSP-like 2) (EC 3.1.3.-), CTD small phosphatase-like protein 2 (Fragment)	961	1	1	1	1	1	1	1	1	1	1	1	1	1	1	1	1	1	1	1	1	1	1	1	0	1	1	1	1	1	0	1	1	1	1	1	1	1	0	1	1	1
557					UBQL1_HUMAN	UBQLN1	Ubiquilin-1 (Fragment), Ubiquilin-1 (Protein linking IAP with cytoskeleton 1) (PLIC-1) (hPLIC-1)	1167	1	1	1	1	0	0	1	1	1	1	1	1	1	1	1	1	1	1	1	1	1	1	1	1	1	1	1	1	1	1	1	1	1	1	1	1	1	0	0	1	1
558					C9JEQ1_HUMAN	TOP3B	DNA topoisomerase 3-beta-1, DNA topoisomerase 3-beta-1 (Fragment), DNA topoisomerase (EC 5.99.1.2), DNA topoisomerase 3-beta-1 (EC 5.99.1.2) (DNA topoisomerase III beta-1), DNA topoisomerase (EC 5.99.1.2) (Fragment)	1809	1	1	1	1	1	1	1	1	1	1	1	1	1	1	1	1	1	1	1	1	1	1	1	1	1	1	1	1	1	1	1	1	1	1	1	1	1	1	1	1	1
559					SELT_HUMAN	SELT	Selenoprotein T, SELT protein (Selenoprotein T) (cDNA FLJ90525 fis, clone NT2RP4001001, highly similar to Selenoprotein T), Selenoprotein T (SelT)	403	1	1	1	0	1	1	1	1	1	1	1	1	1	0	1	1	1	1	1	1	1	1	1	1	1	1	1	1	1	1	1	1	1	1	1	1	1	1	1	0	0
560					E9PR00_HUMAN	CTSB	Cathepsin B (EC 3.4.22.1) (APP secretase) (APPS) (Cathepsin B1) [Cleaved into: Cathepsin B light chain; Cathepsin B heavy chain], Cathepsin B (Fragment), Cathepsin B heavy chain, Cathepsin B heavy chain (Fragment)	710	1	1	1	1	1	1	1	1	1	1	1	1	1	1	1	1	1	1	1	1	1	0	0	1	1	1	1	1	1	1	1	1	1	1	1	1	1	1	1	1	0
561					Q5SSC2_HUMAN	TMEM222	Transmembrane protein 222 (Fragment), Transmembrane protein 222	435	1	1	1	1	1	1	1	1	1	1	1	1	1	1	1	1	1	1	1	1	1	1	1	1	1	0	1	1	1	1	1	1	1	1	1	1	1	1	1	0	0
562					DDRGK_HUMAN	DDRGK1	DDRGK domain-containing protein 1	611	1	1	1	1	1	1	1	1	1	1	1	1	1	1	1	0	1	1	1	0	1	1	1	1	1	1	1	0	1	1	1	0	1	1	1	1	1	0	1	1	0
563					UFL1_HUMAN	UFL1	E3 UFM1-protein ligase 1 (EC 6.3.2.-) (LZAP-binding protein)	1629	1	1	1	1	1	1	1	1	1	1	1	1	1	1	1	1	1	1	1	1	1	1	1	1	1	1	1	1	1	1	1	1	1	1	1	1	1	1	1	1	0
564					J3KRK4_HUMAN	CDK5RAP3	CDK5 regulatory subunit-associated protein 3 (Fragment), CDK5 regulatory subunit-associated protein 3 (CDK5 activator-binding protein C53) (Protein HSF-27), CDK5 regulatory subunit-associated protein 3	1085	1	1	1	1	1	1	1	1	1	1	1	1	1	1	1	1	1	1	1	1	0	1	1	1	1	1	1	1	1	1	0	1	1	1	1	1	1	1	1	1	0
565					UFC1_HUMAN	UFC1	Ubiquitin-fold modifier-conjugating enzyme 1 (Ufm1-conjugating enzyme 1)	349	1	1	1	1	1	1	0	1	1	1	1	1	1	1	1	1	1	1	1	1	1	1	1	1	1	1	1	1	1	1	1	1	1	1	1	1	1	1	1	1	0
566					C9JRV9_HUMAN	UBA5	Ubiquitin-like modifier-activating enzyme 5, Ubiquitin-like modifier-activating enzyme 5 (Ubiquitin-activating enzyme 5) (ThiFP1) (UFM1-activating enzyme) (Ubiquitin-activating enzyme E1 domain-containing protein 1), Ubiquitin-like modifier-activating enzyme 5 (Fragment)	837	1	1	1	1	1	1	1	1	1	1	1	1	1	1	1	1	1	1	1	1	1	1	1	1	1	1	1	1	1	1	1	1	1	1	1	1	1	1	1	1	0
567					H0Y9B0_HUMAN	UFSP2	Ufm1-specific protease 2 (UfSP2) (EC 3.4.22.-), Ufm1-specific protease 2 (Fragment), Ufm1-specific protease 2	979	1	1	1	1	1	1	1	1	1	1	1	1	1	1	1	1	1	1	1	1	1	1	1	1	1	1	1	1	1	1	1	1	1	1	0	1	1	1	1	1	0
568					H0Y614_HUMAN	UFM1	Ubiquitin-fold modifier 1, Ubiquitin-fold modifier 1 (Fragment)	173	1	1	1	1	1	1	1	1	0	1	1	0	1	0	1	1	1	1	1	1	1	1	1	1	1	1	1	1	0	1	1	1	1	1	1	1	1	1	1	0	0
569					F8VR05_HUMAN	TMBIM6	Bax inhibitor 1 (BI-1) (Testis-enhanced gene transcript protein) (Transmembrane BAX inhibitor motif-containing protein 6), Bax inhibitor 1 (Fragment), Bax inhibitor 1	606	1	1	1	1	1	1	0	1	1	1	1	1	1	0	1	1	1	1	1	1	1	1	1	1	1	1	1	1	0	1	1	1	0	1	1	1	1	1	1	0	0
570					H3BVG1_HUMAN	PARN	Poly(A)-specific ribonuclease PARN (Fragment), Poly(A)-specific ribonuclease PARN (cDNA FLJ58618, highly similar to Poly(A)-specific ribonuclease PARN (EC 3.1.13.4)), Poly(A)-specific ribonuclease PARN (EC 3.1.13.4) (Deadenylating nuclease) (Deadenylation nuclease) (Polyadenylate-specific ribonuclease), Poly(A)-specific ribonuclease PARN	1330	1	1	1	1	1	1	1	1	1	1	1	1	1	1	1	1	0	0	1	1	1	1	1	0	1	1	1	1	1	0	0	0	1	0	0	0	0	0	0	0	1
571					DEFM_HUMAN	PDF	Peptide deformylase, mitochondrial (EC 3.5.1.88) (Polypeptide deformylase)	486	1	1	1	1	1	1	1	0	1	0	0	1	1	0	1	1	0	0	1	0	1	0	1	1	1	0	1	1	0	1	0	0	0	0	0	0	0	0	1	0	1
572					TARB1_HUMAN	TARBP1	Probable methyltransferase TARBP1 (EC 2.1.1.-) (TAR RNA-binding protein 1) (TAR RNA-binding protein of 185 kDa) (TRP-185)	3325	1	1	1	1	1	1	1	1	1	0	1	1	1	1	1	1	1	0	1	1	1	1	1	1	1	1	1	1	0	1	0	0	1	0	1	1	0	0	1	1	1
573					MASU1_HUMAN	MALSU1	Mitochondrial assembly of ribosomal large subunit protein 1	486	1	1	1	1	1	0	1	1	1	0	1	1	1	0	1	0	1	0	1	1	1	1	1	1	1	1	1	1	0	1	1	0	1	1	0	1	0	0	1	1	0
574					T184C_HUMAN	TMEM184C	Transmembrane protein 184C (Transmembrane protein 34), Transmembrane protein 184C (Fragment)	905	1	1	1	1	1	1	1	1	1	1	1	1	1	1	1	0	1	1	0	0	1	0	1	1	1	1	1	1	0	1	1	1	0	0	0	0	0	0	1	1	1
575					K7EM75_HUMAN	UBE2S	Ubiquitin-conjugating enzyme E2 S (Fragment), Ubiquitin-conjugating enzyme E2 S (EC 6.3.2.19) (E2-EPF) (Ubiquitin carrier protein S) (Ubiquitin-conjugating enzyme E2-24 kDa) (Ubiquitin-conjugating enzyme E2-EPF5) (Ubiquitin-protein ligase S), Ubiquitin-conjugating enzyme E2 S	448	1	1	1	1	1	1	0	1	1	1	1	1	1	1	1	1	1	1	0	1	1	1	1	1	1	1	1	1	1	1	1	1	0	0	0	0	0	0	1	0	1
576					K7EJ24_HUMAN	DNAJC7	DnaJ homolog subfamily C member 7, DnaJ homolog subfamily C member 7 (Tetratricopeptide repeat protein 2) (TPR repeat protein 2), DnaJ homolog subfamily C member 7 (Fragment)	1016	1	1	1	1	1	1	1	1	1	1	1	1	1	1	0	1	1	1	0	1	1	1	1	1	1	1	1	1	1	1	1	1	0	0	0	0	0	0	1	1	1
577					RPP14_HUMAN	RPP14	Hydroxyacyl-thioester dehydratase type 2, mitochondrial (HsHTD2) (EC 4.2.1.-) (3-hydroxyacyl-[acyl-carrier-protein] dehydratase), Ribonuclease P protein subunit p14 (EC 3.1.26.5)	345	1	1	1	1	1	1	1	1	1	0	1	1	1	1	1	0	1	1	0	1	1	1	0	1	0	0	1	1	1	1	1	1	0	0	0	0	1	0	1	1	0
578					TBC13_HUMAN	TBC1D13	TBC1 domain family member 13, TBC1 domain family member 13 (TBC1 domain family, member 13, isoform CRA_c) (cDNA FLJ41834 fis, clone NT2RI3000622, highly similar to TBC1 domain family member 13)	828	1	1	1	1	1	1	1	1	1	1	1	1	1	1	1	1	1	1	1	1	1	1	1	1	1	1	1	1	0	1	0	1	1	1	1	1	0	0	1	1	1
579					J3KSP1_HUMAN	ABHD3	Abhydrolase domain-containing protein 3 (Fragment), Abhydrolase domain-containing protein 3 (EC 3.1.1.-) (Lung alpha/beta hydrolase 3), Abhydrolase domain-containing protein 3 (cDNA FLJ52972, weakly similar to Homo sapiens abhydrolase domain containing 3 (ABHD3), mRNA), Abhydrolase domain-containing protein 3	856	1	1	1	1	1	1	1	1	1	1	1	1	1	1	1	1	1	1	0	1	1	1	1	1	0	0	1	0	0	1	0	0	1	0	0	0	0	0	0	1	1
580					CDC20_HUMAN	CDC20	Cell division cycle protein 20 homolog (p55CDC)	1028	1	1	1	1	1	1	1	1	1	1	1	1	1	1	1	1	0	1	0	0	1	1	1	1	1	1	1	1	1	0	1	1	0	1	1	1	0	0	1	1	0
581					MCM8_HUMAN	MCM8	DNA helicase MCM8 (EC 3.6.4.12) (Minichromosome maintenance 8)	1751	1	1	1	1	1	1	1	1	1	1	1	1	0	0	1	1	1	1	0	1	1	1	1	0	1	1	1	1	0	1	1	0	0	0	0	0	0	1	1	1	1
582					D6RHY8_HUMAN	MCM9	DNA helicase MCM9 (hMCM9) (EC 3.6.4.12) (Mini-chromosome maintenance deficient domain-containing protein 1) (Minichromosome maintenance 9), DNA helicase MCM9 (Fragment)	2370	1	1	1	1	1	1	1	1	1	1	1	1	1	1	1	1	1	1	0	1	1	1	1	0	1	1	1	1	0	1	1	1	0	0	0	0	1	1	1	1	1
583					RT15_HUMAN	MRPS15	28S ribosomal protein S15, mitochondrial (MRP-S15) (S15mt)	525	1	1	1	1	1	1	0	1	1	1	1	1	1	0	1	0	1	0	1	1	1	0	1	1	1	1	1	1	0	1	0	0	1	1	1	1	1	1	1	0	0
584					F8WDN2_HUMAN	TXN2	Thioredoxin, mitochondrial, Thioredoxin, mitochondrial (MTRX) (Mt-Trx) (Thioredoxin-2)	343	1	1	1	1	1	1	1	1	1	1	1	1	1	0	1	1	1	1	1	1	1	1	1	1	1	1	1	1	1	1	1	1	1	1	1	1	1	1	1	1	0
585					H0Y721_HUMAN	CDK5RAP1	CDK5 regulatory subunit-associated protein 1 (Fragment), CDK5 regulatory subunit-associated protein 1 (CDK5 activator-binding protein C42)	1244	1	1	1	1	1	1	1	1	1	1	1	1	1	1	0	0	1	0	0	1	0	1	1	1	1	1	1	0	1	1	1	1	1	0	1	1	0	1	1	1	0
586					RRFM_HUMAN	MRRF	Ribosome-recycling factor, mitochondrial (RRF) (Ribosome-releasing factor, mitochondrial)	538	1	0	1	1	1	1	1	0	1	1	1	1	1	1	1	1	1	0	0	1	1	1	1	1	1	1	1	1	1	1	0	0	1	0	1	1	1	1	1	1	0
587					B1APK7_HUMAN	DESI2	Desumoylating isopeptidase 2 (Fragment), Desumoylating isopeptidase 2 (DeSI-2) (EC 3.4.-.-) (PPPDE peptidase domain-containing protein 1) (Protein FAM152A)	403	1	1	1	1	1	1	1	1	1	1	1	1	1	1	0	1	0	0	0	1	1	1	1	1	1	1	1	1	0	1	1	1	1	1	1	1	1	1	0	0	1
588					PRIPO_HUMAN	PRIMPOL	Coiled-coil domain-containing protein 111 (Fragment), DNA-directed primase/polymerase protein (hPrimpol1) (EC 2.7.7.-) (Coiled-coil domain-containing protein 111), Coiled-coil domain-containing protein 111	1164	1	1	1	1	1	1	1	1	1	1	1	1	1	1	0	1	0	0	0	0	0	1	1	0	0	0	0	1	0	1	1	1	0	1	1	1	1	1	1	1	1
589					TYDP2_HUMAN	TDP2	Tyrosyl-DNA phosphodiesterase 2 (Tyr-DNA phosphodiesterase 2) (hTDP2) (EC 3.1.4.-) (5'-tyrosyl-DNA phosphodiesterase) (5'-Tyr-DNA phosphodiesterase) (ETS1-associated protein 2) (ETS1-associated protein II) (EAPII) (TRAF and TNF receptor-associated protein) (Tyrosyl-RNA phosphodiesterase) (VPg unlinkase)	755	1	1	1	1	1	1	1	1	1	1	1	1	1	1	0	1	1	0	1	1	1	1	0	0	0	0	0	1	1	1	1	0	1	1	1	1	1	1	1	1	1
590					K7ESF2_HUMAN	ACP5	Tartrate-resistant acid phosphatase type 5 (TR-AP) (EC 3.1.3.2) (Tartrate-resistant acid ATPase) (TrATPase) (Type 5 acid phosphatase), Tartrate-resistant acid phosphatase type 5, Tartrate-resistant acid phosphatase type 5 (Fragment)	679	1	1	1	1	1	1	0	1	1	1	1	0	1	1	0	1	1	0	1	1	0	0	0	0	0	0	0	0	0	1	0	0	1	1	1	1	1	0	1	1	1
591					PARP1_HUMAN	PARP1	Poly [ADP-ribose] polymerase 1, Poly [ADP-ribose] polymerase 1 (PARP-1) (EC 2.4.2.30) (ADP-ribosyltransferase diphtheria toxin-like 1) (ARTD1) (NAD(+) ADP-ribosyltransferase 1) (ADPRT 1) (Poly[ADP-ribose] synthase 1)	2088	1	1	1	1	1	1	1	1	1	1	1	0	1	1	1	1	1	1	1	1	1	1	1	1	1	1	1	1	1	1	1	1	1	1	1	1	0	1	1	1	1
592					H0YCP7_HUMAN	TSTA3	GDP-L-fucose synthase (EC 1.1.1.271) (GDP-4-keto-6-deoxy-D-mannose-3,5-epimerase-4-reductase) (Protein FX) (Red cell NADP(H)-binding protein) (Short-chain dehydrogenase/reductase family 4E member 1), GDP-L-fucose synthase (Fragment), GDP-L-fucose synthase	675	1	1	1	1	1	1	1	1	1	1	1	1	1	1	1	1	1	0	1	1	1	1	1	1	1	1	1	1	1	1	1	1	1	1	1	1	1	1	1	1	0
593					GMDS_HUMAN	GMDS	GDP-mannose 4,6 dehydratase (EC 4.2.1.47) (GDP-D-mannose dehydratase) (GMD)	779	1	1	1	1	1	1	1	1	1	1	1	1	1	1	1	1	1	0	1	1	1	1	1	1	1	1	1	1	1	0	1	1	1	1	1	1	1	1	1	1	0
594					H0Y893_HUMAN	PRSS16	Thymus-specific serine protease (EC 3.4.-.-) (Serine protease 16), Thymus-specific serine protease (Fragment), Thymus-specific serine protease (cDNA FLJ52815, highly similar to Thymus-specific serine protease (EC 3.4.-.-)), Thymus-specific serine protease	1026	1	1	1	1	1	1	0	1	1	1	1	1	1	1	1	1	1	0	0	0	0	1	1	1	1	1	1	1	0	0	0	0	1	1	1	1	0	1	1	1	0
595					RAB2A_HUMAN	RAB2A	Ras-related protein Rab-2A (Fragment), Ras-related protein Rab-2A	441	1	1	1	1	1	1	1	1	1	1	1	1	1	1	1	1	0	1	1	1	1	1	1	1	1	1	1	1	1	1	0	1	0	1	1	1	1	0	1	1	1
596					J3KSU8_HUMAN	DYM	Dymeclin, Dymeclin (Dyggve-Melchior-Clausen syndrome protein), Dymeclin (Fragment)	1375	1	1	1	1	1	1	1	1	1	1	1	0	1	1	1	0	1	1	1	1	0	1	1	1	1	1	1	1	1	1	1	1	1	1	1	1	1	1	1	1	1
597					PARG_HUMAN	PARG	Poly(ADP-ribose) glycohydrolase (EC 3.2.1.143)	2050	1	1	1	1	1	1	1	1	1	1	1	1	1	0	1	1	1	1	1	1	1	1	1	1	1	1	1	1	1	1	1	1	1	1	1	1	1	0	1	1	1
598					CSTF1_HUMAN	CSTF1	Cleavage stimulation factor subunit 1 (CF-1 50 kDa subunit) (Cleavage stimulation factor 50 kDa subunit) (CSTF 50 kDa subunit) (CstF-50), Cleavage stimulation factor subunit 1 (Fragment)	907	1	1	1	1	1	1	1	1	1	1	1	1	1	1	1	1	1	1	1	1	1	1	1	1	1	1	1	1	1	0	1	1	1	1	1	1	1	1	1	1	0
599					ATTY_HUMAN	TAT	Tyrosine aminotransferase (TAT) (EC 2.6.1.5) (L-tyrosine:2-oxoglutarate aminotransferase)	942	1	1	1	1	1	1	1	1	1	1	1	1	1	1	1	1	1	1	1	1	0	1	1	1	1	1	1	1	1	1	0	0	1	1	1	1	1	0	1	1	1
600					C9JYZ0_HUMAN	ACY1	Aminoacylase-1 (cDNA FLJ60317, highly similar to Aminoacylase-1 (EC 3.5.1.14)), Aminoacylase-1 (Fragment), Aminoacylase-1 (ACY-1) (EC 3.5.1.14) (N-acyl-L-amino-acid amidohydrolase), Aminoacylase-1	1036	1	1	1	1	1	1	1	1	1	1	1	1	0	1	1	0	1	1	1	1	0	1	1	1	1	1	1	1	0	0	1	1	1	1	1	1	1	1	1	1	0
601					C9J1K4_HUMAN	SLC30A3	Zinc transporter 3 (ZnT-3) (Solute carrier family 30 member 3), Zinc transporter 3 (Fragment), Zinc transporter 3	783	1	1	1	1	1	1	1	1	1	1	1	1	0	1	1	1	1	1	0	1	0	1	1	1	1	1	1	1	1	1	1	1	1	0	1	1	1	1	0	0	1
602					ABCA3_HUMAN	ABCA3	ATP-binding cassette sub-family A member 3, ATP-binding cassette sub-family A member 3 (ABC-C transporter) (ATP-binding cassette transporter 3) (ATP-binding cassette 3), ABCA3 protein (ATP-binding cassette sub-family A member 3)	3521	1	1	1	1	1	1	1	1	1	1	1	1	0	1	1	1	1	1	1	1	1	0	1	1	1	0	1	1	1	1	1	1	1	0	1	1	1	1	1	1	1
603					PH4H_HUMAN	PAH	Phenylalanine-4-hydroxylase (Fragment), Phenylalanine-4-hydroxylase (PAH) (EC 1.14.16.1) (Phe-4-monooxygenase), Phenylalanine-4-hydroxylase	939	1	1	1	1	1	1	1	1	1	1	1	1	1	1	1	1	1	1	1	1	1	1	1	1	1	1	1	1	1	1	0	1	1	0	0	0	1	1	1	1	1
604					E7EMA0_HUMAN	DEGS1	Sphingolipid delta(4)-desaturase DES1 (Fragment), Sphingolipid delta(4)-desaturase DES1 (EC 1.14.-.-) (Cell migration-inducing gene 15 protein) (Degenerative spermatocyte homolog 1) (Membrane lipid desaturase)	671	1	1	1	1	1	1	1	1	1	1	1	1	1	1	1	1	0	1	0	1	1	1	0	1	1	1	0	1	0	1	0	1	0	0	0	0	0	1	0	1	1
605					S4R2Z4_HUMAN	UXT	Protein UXT, Protein UXT (Androgen receptor trapped clone 27 protein) (ART-27) (Ubiquitously expressed transcript protein)	323	1	1	0	1	1	1	0	1	1	1	1	1	1	1	1	1	1	1	0	0	1	1	1	1	1	1	1	1	0	1	1	1	1	0	1	1	0	0	1	0	0
606					E9PN32_HUMAN	C9orf85	Uncharacterized protein C9orf85 (Fragment), Uncharacterized protein C9orf85	372	1	1	1	1	1	1	1	0	1	1	1	0	1	1	1	1	0	0	0	1	0	0	1	1	1	1	0	1	0	0	1	1	0	0	0	0	0	0	1	1	0
607					D6RHX2_HUMAN	ELMOD2	ELMO domain-containing protein 2, ELMO domain-containing protein 2 (Fragment)	612	1	0	1	1	1	1	1	1	1	1	1	1	1	0	1	1	0	1	1	1	0	0	1	1	1	1	0	1	1	0	1	0	0	1	1	1	0	1	1	1	0
608					K7ELI9_HUMAN	SDF2	Stromal cell-derived factor 2 (Fragment), Stromal cell-derived factor 2 (SDF-2)	436	1	1	1	1	1	1	1	1	1	1	1	1	1	0	1	0	1	0	0	1	1	1	0	1	1	1	1	1	0	0	1	1	1	1	1	1	1	0	1	1	1
609					G3V3C0_HUMAN	ITPK1	Inositol-tetrakisphosphate 1-kinase (Fragment), Inositol 1,3,4-triphosphate 5/6 kinase, isoform CRA_c (Inositol-tetrakisphosphate 1-kinase), Inositol-tetrakisphosphate 1-kinase (EC 2.7.1.134) (Inositol 1,3,4-trisphosphate 5/6-kinase) (Inositol-triphosphate 5/6-kinase) (Ins(1,3,4)P(3) 5/6-kinase) (EC 2.7.1.159)	862	1	1	1	1	1	1	1	1	1	1	1	1	1	1	1	1	0	1	0	1	1	1	1	0	1	1	1	1	1	1	1	1	0	0	0	0	0	0	1	1	1
610					F5GYC1_HUMAN	ABCD3	ATP-binding cassette sub-family D member 3, ATP-binding cassette sub-family D member 3 (70 kDa peroxisomal membrane protein) (PMP70)	1415	1	1	1	1	1	0	1	1	1	1	1	1	1	1	1	1	1	0	0	1	1	1	1	1	1	1	1	1	1	1	0	0	1	0	0	0	1	0	1	1	1
611					H7C256_HUMAN	SLC4A1AP	Kanadaptin (Fragment), Kanadaptin (Human lung cancer oncogene 3 protein) (HLC-3) (Kidney anion exchanger adapter protein) (Solute carrier family 4 anion exchanger member 1 adapter protein)	1623	1	1	1	1	1	1	1	1	1	1	1	1	1	1	1	1	1	1	1	1	1	1	1	1	1	1	1	1	0	1	1	0	1	1	1	1	1	0	1	1	0
612					TM1L2_HUMAN	TOM1L2	TOM1-like protein 2 (cDNA FLJ54050, highly similar to Homo sapiens target of myb1-like 2 (TOM1L2), transcript variant 2, mRNA), TOM1-like protein 2 (Fragment), TOM1-like protein 2, TOM1-like protein 2 (Target of Myb-like protein 2), TOM1-like protein 2 (cDNA FLJ60511, highly similar to Mus musculus target of myb1-like 2 (chicken) (Tom1l2), transcript variant 1, mRNA)	1038	1	1	1	1	1	1	1	0	1	1	1	1	1	0	1	1	1	1	0	1	1	1	0	1	1	1	1	1	1	1	1	1	1	1	1	1	1	1	1	1	1
613					E9PSF0_HUMAN	TMX2	Thioredoxin-related transmembrane protein 2 (Cell proliferation-inducing gene 26 protein) (Thioredoxin domain-containing protein 14), Thioredoxin domain containing 14, isoform CRA_a (Thioredoxin-related transmembrane protein 2), Thioredoxin-related transmembrane protein 2	615	1	1	1	1	1	1	1	1	1	1	1	1	1	0	1	1	0	0	1	1	1	1	1	1	1	1	1	1	1	1	1	1	1	1	1	1	1	1	1	1	0
614					J3QLJ9_HUMAN	PIEZO2	Piezo-type mechanosensitive ion channel component 2 (Protein FAM38B), Piezo-type mechanosensitive ion channel component 2, Piezo-type mechanosensitive ion channel component 2 (Fragment)	5700	1	1	0	1	1	1	1	0	1	1	0	1	1	1	1	1	1	0	1	1	1	1	1	1	1	1	1	0	1	1	1	1	1	1	1	1	1	1	1	1	1
615					I3NI51_HUMAN	URI1	Unconventional prefoldin RPB5 interactor 1 (Fragment), Unconventional prefoldin RPB5 interactor 1 (Protein NNX3) (Protein phosphatase 1 regulatory subunit 19) (RNA polymerase II subunit 5-mediating protein) (RPB5-mediating protein), Unconventional prefoldin RPB5 interactor 1	1097	1	1	1	1	1	1	1	1	1	1	1	1	1	0	1	1	1	1	1	1	1	0	1	1	0	0	1	1	1	1	0	1	1	1	1	1	0	1	1	1	0
616					C9J3L8_HUMAN	SSR1	Translocon-associated protein subunit alpha (TRAP-alpha) (Signal sequence receptor subunit alpha) (SSR-alpha), Translocon-associated protein subunit alpha (Fragment), Translocon-associated protein subunit alpha	603	1	1	1	1	1	1	1	1	1	1	1	1	1	1	1	1	1	1	1	1	1	1	0	1	1	1	1	1	1	1	0	1	1	1	1	1	1	1	1	1	0
617					QTRD1_HUMAN	QTRTD1	Queuine tRNA-ribosyltransferase subunit QTRTD1 (EC 2.4.2.29) (Queuine tRNA-ribosyltransferase domain-containing protein 1), Queuine tRNA-ribosyltransferase subunit QTRTD1 (Fragment)	862	1	1	1	1	1	1	1	1	1	0	1	1	1	1	1	1	1	1	0	1	1	1	1	1	1	1	1	1	1	1	1	1	1	1	1	1	1	1	1	0	1
618					G8JLQ3_HUMAN	BLOC1S1	Biogenesis of lysosome-related organelles complex 1 subunit 1, Biogenesis of lysosome-related organelles complex 1 subunit 1 (Fragment), Biogenesis of lysosome-related organelles complex 1 subunit 1 (BLOC-1 subunit 1) (GCN5-like protein 1) (Protein RT14)	318	1	1	1	1	1	0	0	1	1	1	1	1	1	1	1	1	1	1	0	1	1	1	1	1	1	0	1	1	1	1	1	0	1	1	1	1	1	1	1	0	1
619					K7ENR6_HUMAN	PSMG2	Proteasome assembly chaperone 2 (PAC-2) (Hepatocellular carcinoma-susceptibility protein 3) (Tumor necrosis factor superfamily member 5-induced protein 1), Proteasome assembly chaperone 2	540	1	1	1	1	1	1	1	1	1	1	1	1	1	1	1	1	1	0	1	1	0	1	1	1	1	1	1	1	1	1	1	1	0	0	0	0	0	1	1	1	0
620					H0YC70_HUMAN	ZNF706	Zinc finger protein 706, Zinc finger protein 706 (Fragment)	153	1	1	1	1	1	1	1	1	1	1	1	1	1	0	1	0	0	1	1	1	1	1	1	1	1	1	1	1	1	1	1	1	1	1	1	1	0	1	1	0	0
621					S4R3D7_HUMAN	MICU1	Calcium uptake protein 1, mitochondrial, Calcium uptake protein 1, mitochondrial (Atopy-related autoantigen CALC) (ara CALC) (Calcium-binding atopy-related autoantigen 1) (allergen Hom s 4), Calcium uptake protein 1, mitochondrial (Fragment)	998	1	1	1	1	1	1	1	1	1	1	1	1	1	1	0	1	1	1	1	1	1	1	1	1	1	1	1	1	1	1	1	1	1	0	0	0	0	1	1	1	0
622					S4R3W8_HUMAN	MCU	Calcium uniporter protein, mitochondrial (Coiled-coil domain-containing protein 109A), Calcium uniporter protein, mitochondrial, Calcium uniporter protein, mitochondrial (Fragment)	726	1	1	1	1	1	1	1	1	1	1	1	1	1	1	0	1	1	1	1	1	1	1	1	1	1	1	0	1	1	1	1	1	1	1	1	1	1	0	1	0	0
623					M0R1D5_HUMAN	WDR83OS	Protein Asterix (WD repeat domain 83 opposite strand) (WDR83 opposite strand), Protein Asterix (Fragment)	217	1	1	1	1	1	1	0	1	1	1	1	1	1	1	1	0	1	1	1	1	1	1	1	1	0	1	1	1	1	1	0	0	1	1	1	0	1	1	1	0	0
624					K7ENN2_HUMAN	MRPL54	39S ribosomal protein L54, mitochondrial (Fragment), 39S ribosomal protein L54, mitochondrial (L54mt) (MRP-L54)	284	1	1	1	1	1	1	0	1	1	1	1	1	1	1	1	0	1	0	1	1	1	0	1	1	1	0	1	1	1	1	1	0	1	0	1	0	1	1	1	0	0
625					TM14C_HUMAN	TMEM14C	Transmembrane protein 14C	220	1	1	1	1	1	1	1	1	1	1	1	1	1	1	1	1	1	0	0	1	1	1	1	1	1	1	1	1	1	1	0	0	0	1	1	1	0	0	0	0	0
626					M0QZE0_HUMAN	USE1	Vesicle transport protein USE1 (Putative MAPK-activating protein PM26) (USE1-like protein) (p31), Vesicle transport protein USE1 (Fragment), Vesicle transport protein USE1	528	1	1	1	1	1	0	1	1	1	1	1	1	1	1	1	1	1	1	1	1	0	1	1	1	1	1	1	1	0	1	1	0	1	1	1	1	1	1	0	0	1
627					VIAAT_HUMAN	SLC32A1	Vesicular inhibitory amino acid transporter (GABA and glycine transporter) (Solute carrier family 32 member 1) (Vesicular GABA transporter) (hVIAAT)	1077	1	1	1	1	1	1	1	1	1	1	1	1	1	1	1	1	0	0	1	1	1	1	1	1	1	1	1	1	1	1	0	0	1	1	1	1	1	1	0	0	1
628					F5H465_HUMAN	TMEM120B	Transmembrane protein 120B, Transmembrane protein 120B (Fragment)	698	1	0	1	1	1	1	1	1	1	1	1	1	1	1	1	1	1	0	1	1	1	1	1	1	1	1	1	1	1	1	1	1	1	1	1	1	1	1	0	1	1
629					E9PMW8_HUMAN	RFWD2	E3 ubiquitin-protein ligase RFWD2 (EC 6.3.2.-) (Constitutive photomorphogenesis protein 1 homolog) (hCOP1) (RING finger and WD repeat domain protein 2) (RING finger protein 200), E3 ubiquitin-protein ligase RFWD2 (Fragment), E3 ubiquitin-protein ligase RFWD2	1517	1	1	1	1	1	1	1	1	1	1	1	1	0	1	1	1	1	1	0	1	1	1	1	0	1	1	1	1	1	1	0	0	1	1	1	1	1	0	0	1	1
630					H0YK09_HUMAN	DET1	DET1 homolog (De-etiolated-1 homolog), DET1 homolog	1147	1	1	1	1	1	1	1	1	1	1	1	1	1	1	1	1	1	1	1	1	1	1	1	1	1	1	1	1	1	1	0	0	0	1	1	1	1	0	0	1	0
631					PAXB1_HUMAN	PAXBP1	PAX3- and PAX7-binding protein 1 (GC-rich sequence DNA-binding factor 1), PAX3- and PAX7-binding protein 1 (Fragment)	1897	1	1	1	1	1	1	1	1	1	1	1	1	1	1	1	1	1	1	1	1	1	1	1	1	1	1	1	0	0	1	0	1	0	1	1	0	1	1	0	0	1
632					INT7_HUMAN	INTS7	Integrator complex subunit 7 (Int7)	1986	1	1	1	1	1	1	1	1	1	1	1	1	1	0	1	1	1	1	1	1	1	1	1	1	1	1	1	1	1	1	1	1	1	1	1	1	1	0	1	1	0
633					SMG1_HUMAN	SMG1	Serine/threonine-protein kinase SMG1, Serine/threonine-protein kinase SMG1 (Fragment), Serine/threonine-protein kinase SMG1 (SMG-1) (hSMG-1) (EC 2.7.11.1) (61E3.4) (Lambda/iota protein kinase C-interacting protein) (Lambda-interacting protein)	7595	1	1	1	1	1	1	1	1	1	1	1	1	1	1	1	1	1	0	1	1	1	1	1	1	1	1	1	1	1	1	1	1	1	1	1	1	1	1	1	1	0
634					A16L1_HUMAN	ATG16L1	Autophagy-related protein 16-1 (Fragment), Autophagy-related protein 16-1 (APG16-like 1), Autophagy-related protein 16-1	1288	1	1	1	1	1	1	1	1	1	1	1	1	1	1	1	1	1	1	1	1	1	1	1	1	1	1	1	1	1	1	1	1	1	1	1	1	0	1	1	0	0
635					ENPL_HUMAN	HSP90B1	Endoplasmin (94 kDa glucose-regulated protein) (GRP-94) (Heat shock protein 90 kDa beta member 1) (Tumor rejection antigen 1) (gp96 homolog), Endoplasmin (Fragment), Endoplasmin	1640	1	1	1	1	1	1	1	1	1	1	1	0	1	1	1	1	1	1	1	1	1	1	1	1	1	1	1	1	1	1	1	1	1	1	1	1	1	0	0	1	0
636					MIC1_HUMAN	C18orf8	Uncharacterized protein C18orf8 (Fragment), Uncharacterized protein C18orf8 (Colon cancer-associated protein Mic1) (Mic-1), Uncharacterized protein C18orf8	1370	1	1	1	1	1	1	1	1	1	1	1	1	1	1	1	1	1	1	1	1	1	1	1	1	1	1	1	1	1	1	1	1	1	1	1	1	1	1	1	1	1
637					E9PI70_HUMAN	CHID1	Chitinase domain-containing protein 1 (Fragment), Chitinase domain-containing protein 1 (Stabilin-1-interacting chitinase-like protein) (SI-CLP), Chitinase domain-containing protein 1	875	1	1	1	1	1	1	1	1	1	1	1	0	1	1	1	1	1	1	1	1	1	1	1	1	1	1	1	1	1	0	1	1	1	1	1	1	1	1	1	1	1
638					C9JYX1_HUMAN	TMEM209	Transmembrane protein 209, Transmembrane protein 209 (Fragment)	1165	1	1	1	1	1	1	1	1	1	1	1	1	1	1	0	1	1	0	1	1	0	1	1	1	1	1	1	1	1	1	1	0	1	1	1	1	1	0	1	1	0
639					DDX42_HUMAN	DDX42	ATP-dependent RNA helicase DDX42 (Fragment), ATP-dependent RNA helicase DDX42 (EC 3.6.4.13) (DEAD box protein 42) (RNA helicase-like protein) (RHELP) (RNA helicase-related protein) (RNAHP) (SF3b DEAD box protein) (Splicing factor 3B-associated 125 kDa protein) (SF3b125), ATP-dependent RNA helicase DDX42	1948	1	1	1	1	1	1	1	1	1	1	1	1	1	1	0	1	1	1	1	1	1	1	1	1	1	1	1	1	1	1	1	1	1	1	1	1	1	1	1	0	0
640					UVSSA_HUMAN	UVSSA	UV-stimulated scaffold protein A, UV-stimulated scaffold protein A (Fragment)	1456	1	1	1	1	1	1	1	1	1	1	1	1	1	1	1	1	1	1	1	1	1	1	0	0	0	0	0	1	1	0	1	1	1	1	1	1	1	0	1	1	1
641					C9J9N8_HUMAN	ELP6	Elongator complex protein 6, Elongator complex protein 6 (Angiotonin-transactivated protein 1) (Protein TMEM103), Elongator complex protein 6 (Fragment)	550	1	1	1	1	1	1	1	1	1	1	1	1	1	1	1	1	1	0	0	1	1	1	0	0	1	1	1	1	0	1	0	0	0	1	0	1	0	1	1	0	0
642					G5E9F3_HUMAN	CABIN1	Calcineurin binding protein 1, isoform CRA_c (Calcineurin-binding protein cabin-1), Calcineurin-binding protein cabin-1 (Fragment), Calcineurin-binding protein cabin-1 (Calcineurin inhibitor) (CAIN), Calcineurin binding protein 1, isoform CRA_b (Calcineurin-binding protein cabin-1)	4580	1	1	1	1	1	1	1	1	1	1	1	1	1	1	1	1	1	0	1	1	1	1	1	0	1	1	1	1	1	1	1	1	0	1	1	1	0	1	0	0	1
643					E9PGW7_HUMAN	MED22	Mediator of RNA polymerase II transcription subunit 22 (Fragment), Mediator of RNA polymerase II transcription subunit 22 (Mediator complex subunit 22) (Surfeit locus protein 5) (Surf-5), Mediator complex subunit 22 (Mediator of RNA polymerase II transcription subunit 22) (Fragment), Mediator complex subunit 22 (Mediator of RNA polymerase II transcription subunit 22)	410	1	1	1	1	1	1	1	1	1	1	1	1	1	1	1	1	1	1	1	1	1	1	1	1	1	1	1	1	1	1	1	0	1	1	1	1	1	1	0	0	0
644					MED18_HUMAN	MED18	Mediator of RNA polymerase II transcription subunit 18 (Mediator complex subunit 18) (p28b)	431	1	0	1	1	1	1	1	0	1	1	1	1	1	1	0	1	1	1	1	1	1	1	1	1	1	1	1	1	1	1	1	0	1	1	1	1	1	1	0	0	0
645					GPAM1_HUMAN	GPALPP1	GPALPP motifs-containing protein 1 (Lipopolysaccharide-specific response protein 7)	679	1	1	1	1	1	1	1	1	1	0	1	1	1	1	1	1	1	0	1	1	1	1	1	1	1	0	0	1	1	1	1	0	1	1	1	1	1	1	1	1	0
646					ARPC5_HUMAN	ARPC5	Actin-related protein 2/3 complex subunit 5, Actin-related protein 2/3 complex subunit 5 (Arp2/3 complex 16 kDa subunit) (p16-ARC)	309	1	1	1	1	1	1	1	1	1	1	1	1	1	1	1	1	1	1	0	1	1	1	1	1	1	0	1	1	1	1	1	1	1	1	1	1	1	0	0	0	0
647					H0YIX7_HUMAN	ANAPC7	Anaphase-promoting complex subunit 7 (APC7) (Cyclosome subunit 7), Anaphase-promoting complex subunit 7 (Fragment)	1237	1	1	1	1	1	1	1	1	0	1	1	1	1	1	1	1	1	1	0	1	1	1	1	1	1	1	0	1	1	1	0	0	0	1	1	1	0	1	0	1	0
648					K7EPT5_HUMAN	METTL23	Methyltransferase-like protein 23, Methyltransferase-like protein 23 (EC 2.1.1.-), HCG1818127, isoform CRA_c (Methyltransferase-like protein 23), Methyltransferase-like protein 23 (Fragment)	391	1	1	1	1	0	1	1	1	1	1	1	1	1	1	1	1	1	1	0	1	1	0	1	1	1	0	1	1	1	1	0	0	0	1	0	1	0	1	0	0	1
649					AAAS_HUMAN	AAAS	Aladin (Adracalin), Aladin, Aladin (Fragment)	1102	1	1	1	1	1	1	1	1	1	1	1	1	1	0	1	1	1	1	1	1	1	1	1	1	1	1	1	1	1	1	0	0	0	1	1	1	0	0	1	1	0
650					BL1S2_HUMAN	BLOC1S2	Biogenesis of lysosome-related organelles complex 1 subunit 2 (Fragment), Biogenesis of lysosome-related organelles complex 1 subunit 2 (BLOC-1 subunit 2) (Centrosome-associated protein)	280	1	1	1	1	1	1	1	1	1	1	1	1	1	0	1	0	1	0	0	1	1	1	1	1	1	1	1	1	1	1	1	0	1	1	1	1	0	0	1	1	1
651					Q5VYB5_HUMAN	NUP43	Nucleoporin Nup43 (cDNA FLJ53749, moderately similar to Nucleoporin Nup43), Nucleoporin Nup43 (cDNA FLJ61080, highly similar to Nucleoporin Nup43), Nucleoporin Nup43 (cDNA FLJ54281, highly similar to Nucleoporin Nup43), Nucleoporin Nup43 (Nup107-160 subcomplex subunit Nup43) (p42), Nucleoporin Nup43 (Fragment), Nucleoporin Nup43	788	1	1	1	1	1	1	1	1	1	1	1	1	1	1	1	1	1	1	1	1	1	1	1	1	1	1	1	1	0	1	1	1	1	1	1	1	1	0	1	1	0
652					INT3_HUMAN	INTS3	Integrator complex subunit 3 (Int3) (SOSS complex subunit A) (Sensor of single-strand DNA complex subunit A) (SOSS-A) (Sensor of ssDNA subunit A), Integrator complex subunit 3 (Fragment)	2157	1	1	1	1	1	1	1	1	1	1	1	1	1	1	1	1	1	1	1	0	1	1	1	1	1	1	1	1	1	1	1	1	1	1	1	1	1	1	1	1	1
653					INT9_HUMAN	INTS9	Integrator complex subunit 9, Integrator complex subunit 9 (Int9) (Protein related to CPSF subunits of 74 kDa) (RC-74), Integrator complex subunit 9 (Fragment), Integrator complex subunit 9 (Integrator complex subunit 9, isoform CRA_a)	1358	1	1	1	1	1	1	1	1	1	1	1	1	1	1	1	1	1	1	1	1	1	1	1	1	1	1	1	1	1	1	1	0	1	1	1	1	1	0	0	1	0
654					SMG9_HUMAN	SMG9	Protein SMG9 (Fragment), Protein SMG9 (Protein smg-9 homolog)	1070	1	1	1	1	1	1	0	1	1	1	1	1	1	1	1	1	1	0	1	1	1	1	1	1	1	1	1	1	1	1	1	1	1	1	1	1	0	1	1	1	0
655					THOC6_HUMAN	THOC6	THO complex subunit 6 homolog (Functional spliceosome-associated protein 35) (fSAP35) (WD repeat-containing protein 58)	707	1	1	1	1	1	1	0	1	1	1	1	1	1	1	1	1	1	1	1	1	1	1	1	1	1	1	1	1	1	1	0	0	0	1	1	1	0	1	0	0	1
656					F8WF50_HUMAN	RABL3	Rab-like protein 3, Rab-like protein 3 (Fragment)	489	1	1	1	1	1	1	1	1	1	1	1	0	1	1	1	1	1	1	1	1	1	1	1	1	1	1	1	1	1	1	0	0	1	1	1	1	1	1	0	0	1
657					E9PER6_HUMAN	PDPK1	3-phosphoinositide-dependent protein kinase 1 (hPDK1) (EC 2.7.11.1), 3-phosphoinositide-dependent protein kinase 1 (Fragment), 3-phosphoinositide-dependent protein kinase 1	1161	1	1	1	1	1	1	1	1	1	1	1	1	0	1	1	0	1	1	1	0	1	1	1	1	1	1	1	1	0	1	1	1	1	1	1	1	1	1	1	0	0
658					F6VEM6_HUMAN	BAG6	Large proline-rich protein BAG6 (Fragment), HLA-B associated transcript 3, isoform CRA_a (Large proline-rich protein BAG6), Large proline-rich protein BAG6 (BAG family molecular chaperone regulator 6) (BCL2-associated athanogene 6) (BAG-6) (BAG6) (HLA-B-associated transcript 3) (Protein G3) (Protein Scythe)	2249	1	1	1	1	1	1	0	1	1	1	1	1	1	1	1	1	0	1	0	1	1	1	1	1	1	1	1	1	1	0	1	1	1	1	1	1	0	1	0	0	1
659					H7C0G1_HUMAN	TMEM245	Transmembrane protein 245 (Fragment), Transmembrane protein 245 (Protein CG-2), Transmembrane protein 245	1838	1	1	1	1	1	1	1	1	1	1	1	1	1	1	1	1	1	1	0	1	1	1	1	1	1	1	1	1	1	1	1	0	1	1	1	1	0	1	1	1	1
660					Q5TH58_HUMAN	C6orf106	Uncharacterized protein C6orf106	620	1	1	1	1	1	1	1	1	0	1	1	1	1	1	1	1	1	1	1	1	1	1	1	1	1	1	1	1	1	1	1	0	1	1	1	1	0	1	1	1	1
661					A6NG79_HUMAN	PRCC	Proline-rich protein PRCC (Fragment), Proline-rich protein PRCC (Papillary renal cell carcinoma translocation-associated gene protein), Proline-rich protein PRCC	965	1	1	1	1	1	1	1	1	1	1	1	1	1	1	1	1	1	1	1	1	1	0	1	1	1	1	1	1	1	0	0	0	1	1	1	1	1	1	1	1	0
662					F5H5T5_HUMAN	UBE3B	Ubiquitin-protein ligase E3B (EC 6.3.2.-), Ubiquitin-protein ligase E3B (cDNA FLJ51547, moderately similar to Homo sapiens ubiquitin protein ligase E3B (UBE3B), transcript variant 3, mRNA), Ubiquitin-protein ligase E3B, Ubiquitin-protein ligase E3B (Fragment)	2202	1	1	1	1	1	1	1	1	1	1	1	1	1	1	1	1	1	1	1	1	1	1	1	1	1	1	1	1	1	1	1	1	1	1	1	1	0	1	1	1	1
663					ACAP2_HUMAN	ACAP2	Arf-GAP with coiled-coil, ANK repeat and PH domain-containing protein 2 (Fragment), Arf-GAP with coiled-coil, ANK repeat and PH domain-containing protein 2, Arf-GAP with coiled-coil, ANK repeat and PH domain-containing protein 2 (Centaurin-beta-2) (Cnt-b2)	1621	1	0	1	1	1	1	1	1	1	1	1	1	1	1	1	1	1	1	0	1	1	0	1	1	1	1	1	1	1	1	1	1	1	1	1	1	1	1	1	1	0
664					G3V579_HUMAN	PNN	Pinin, Pinin (140 kDa nuclear and cell adhesion-related phosphoprotein) (Desmosome-associated protein) (Domain-rich serine protein) (DRS protein) (DRSP) (Melanoma metastasis clone A protein) (Nuclear protein SDK3) (SR-like protein)	1410	1	1	1	1	1	1	1	1	1	1	1	1	1	1	1	1	1	1	1	1	1	1	1	1	1	1	1	1	1	1	1	1	1	1	1	1	1	1	1	1	0
665					RPAP2_HUMAN	RPAP2	Putative RNA polymerase II subunit B1 CTD phosphatase RPAP2 (EC 3.1.3.16) (RNA polymerase II-associated protein 2)	1258	1	1	1	1	1	1	1	1	1	1	1	1	1	1	1	1	0	0	1	1	0	1	0	1	1	1	1	1	0	1	1	1	1	1	1	1	1	1	1	1	1
666					B3KTT3_HUMAN	RPAIN	RPA-interacting protein (hRIP), RPA-interacting protein (cDNA FLJ38682 fis, clone KIDNE2000721, highly similar to RPA-interacting protein), RPA-interacting protein	447	1	1	1	1	1	1	1	1	1	1	1	1	1	0	0	1	1	1	1	1	0	1	1	1	0	0	1	1	0	1	1	0	0	0	1	1	0	1	1	1	0
667					H7C358_HUMAN	TUBGCP6	Gamma-tubulin complex component 6 (Fragment), Gamma-tubulin complex component 6 (GCP-6), Gamma-tubulin complex component 6	3742	1	1	1	1	1	1	1	1	1	1	1	1	1	1	1	1	0	1	0	0	1	1	1	1	0	1	0	1	0	1	1	1	0	0	1	0	0	1	1	0	0
668					C9JPN7_HUMAN	FANCL	E3 ubiquitin-protein ligase FANCL (EC 6.3.2.-) (Fanconi anemia group L protein) (Fanconi anemia-associated polypeptide of 43 kDa) (FAAP43), E3 ubiquitin-protein ligase FANCL, E3 ubiquitin-protein ligase FANCL (cDNA FLJ51649, highly similar to Ubiquitin ligase protein FANCL (EC 6.3.2.-)), E3 ubiquitin-protein ligase FANCL (Fragment)	780	1	1	1	1	1	1	1	1	1	1	1	1	1	0	1	0	1	1	0	0	1	1	0	1	1	0	0	1	0	1	0	0	0	0	0	0	0	0	1	1	0
669					UBE2T_HUMAN	UBE2T	Ubiquitin-conjugating enzyme E2 T (EC 6.3.2.19) (Cell proliferation-inducing gene 50 protein) (Ubiquitin carrier protein T) (Ubiquitin-protein ligase T)	410	1	1	0	1	1	1	1	1	1	1	1	1	1	0	1	0	1	1	0	0	1	1	1	0	1	1	1	0	0	1	0	0	0	0	0	0	0	0	1	1	0
670					F8WE37_HUMAN	FANCD2	Fanconi anemia group D2 protein (Protein FACD2), Fanconi anemia group D2 protein (Fragment), Fanconi anemia group D2 protein	3021	1	1	1	1	1	1	1	1	1	1	1	1	0	1	1	1	1	1	0	1	1	1	1	1	1	0	1	1	0	1	0	1	1	1	1	1	0	1	1	1	0
671					FANCI_HUMAN	FANCI	Fanconi anemia group I protein, Fanconi anemia group I protein (Protein FACI), Fanconi anemia group I protein (Fragment)	2709	1	1	1	1	1	1	1	1	1	1	1	1	1	1	1	1	1	1	0	1	1	1	1	1	1	1	1	1	0	1	1	1	1	1	1	1	0	1	1	0	0
672					I3L4I5_HUMAN	RFWD3	E3 ubiquitin-protein ligase RFWD3 (Fragment), E3 ubiquitin-protein ligase RFWD3 (EC 6.3.2.-) (RING finger and WD repeat domain-containing protein 3) (RING finger protein 201)	1609	1	1	1	1	1	1	1	1	1	1	1	1	1	1	1	1	1	1	1	0	1	1	1	1	1	1	1	1	1	1	1	1	0	1	1	1	0	1	1	1	0
673					CQ053_HUMAN	C17orf53	Uncharacterized protein C17orf53	1305	1	1	0	1	1	1	0	0	1	1	1	1	1	1	0	1	1	1	0	1	0	0	1	0	1	1	0	0	0	1	1	1	0	0	0	0	0	0	1	0	0
674					K7EIX2_HUMAN	HEATR6	HEAT repeat-containing protein 6 (Amplified in breast cancer protein 1), HEAT repeat-containing protein 6, HEAT repeat-containing protein 6 (Fragment)	2426	1	1	1	1	1	1	1	1	1	1	1	1	1	1	1	1	1	1	1	1	1	1	1	1	1	1	1	1	0	1	0	1	0	0	0	0	0	0	1	1	1
675					C9JCF9_HUMAN	WDR81	WD repeat-containing protein 81 (cDNA FLJ51331, highly similar to WD repeat protein 81), WD repeat-containing protein 81, WD repeat-containing protein 81 (Fragment)	3945	1	1	1	1	1	1	1	1	1	1	1	1	1	1	1	1	1	1	0	1	0	1	1	1	1	1	1	1	0	1	1	1	1	0	0	0	0	0	1	1	0
676					C9J1X0_HUMAN	WDR91	WD repeat-containing protein 91, Uncharacterized protein (WD repeat-containing protein 91)	1558	1	1	1	1	1	1	1	1	1	1	1	1	0	1	1	1	1	1	0	1	1	1	1	1	1	1	1	1	0	1	1	1	1	0	0	0	0	0	1	0	0
677					HIAT1_HUMAN	HIAT1	Hippocampus abundant transcript 1 protein (Fragment), Hippocampus abundant transcript 1 protein (Putative tetracycline transporter-like protein)	992	1	1	1	1	1	1	1	0	1	1	1	1	1	1	1	1	1	1	1	1	1	1	1	1	1	1	1	1	0	1	1	1	1	1	1	1	1	0	1	1	1
678					MFSD8_HUMAN	MFSD8	Major facilitator superfamily domain-containing protein 8, Major facilitator superfamily domain-containing protein 8 (cDNA FLJ50490), Major facilitator superfamily domain-containing protein 8 (Ceroid-lipofuscinosis neuronal protein 7), Major facilitator superfamily domain-containing protein 8 (cDNA FLJ50474)	1056	1	1	1	1	1	1	1	1	0	1	1	1	1	1	1	1	1	1	1	0	0	1	1	1	1	1	1	1	0	1	1	1	1	1	1	1	1	1	1	1	1
679					E9PL84_HUMAN	NCAPD3	Condensin-2 complex subunit D3 (Non-SMC condensin II complex subunit D3) (hCAP-D3), Condensin-2 complex subunit D3 (Fragment), Condensin-2 complex subunit D3 (KIAA0056 protein, isoform CRA_b), Condensin-2 complex subunit D3	3092	1	1	1	1	1	1	1	1	1	1	1	1	1	1	1	0	1	1	1	1	1	1	1	1	0	0	1	1	0	1	0	0	1	1	1	1	1	0	1	1	0
680					H0YC55_HUMAN	NCAPH2	Condensin-2 complex subunit H2, Condensin-2 complex subunit H2 (Chromosome-associated protein H2) (hCAP-H2) (Kleisin-beta) (Non-SMC condensin II complex subunit H2), Condensin-2 complex subunit H2 (Fragment)	1240	1	1	1	1	1	0	1	1	1	1	1	1	1	1	1	0	1	1	1	1	1	1	1	1	1	1	1	1	0	1	0	0	1	1	1	1	1	0	1	1	0
681					H0Y6U5_HUMAN	NCAPG2	Condensin-2 complex subunit G2, Condensin-2 complex subunit G2 (Chromosome-associated protein G2) (CAP-G2) (hCAP-G2) (Leucine zipper protein 5) (Non-SMC condensin II complex subunit G2), Condensin-2 complex subunit G2 (Fragment)	2357	1	1	1	1	1	1	1	1	1	1	1	0	1	1	1	0	1	1	0	1	1	1	0	0	0	0	0	0	0	1	0	1	1	0	1	1	1	0	1	1	0
682					PDCD4_HUMAN	PDCD4	Programmed cell death protein 4 (Fragment), Programmed cell death protein 4 (Neoplastic transformation inhibitor protein) (Nuclear antigen H731-like) (Protein 197/15a)	961	1	1	1	1	1	1	1	1	1	1	1	1	1	1	1	1	1	1	1	1	1	1	0	1	1	1	1	1	1	1	1	1	0	0	0	0	1	0	1	1	1
683					H0YE34_HUMAN	AMBRA1	Activating molecule in BECN1-regulated autophagy protein 1 (Fragment), Activating molecule in BECN1-regulated autophagy protein 1	2651	1	1	1	1	1	1	1	1	1	1	1	1	1	1	1	1	0	1	1	1	1	1	1	0	1	1	1	1	0	1	1	1	0	0	0	0	0	0	0	0	0
684					B4E1N1_HUMAN	ARMC6	Armadillo repeat-containing protein 6, Armadillo repeat-containing protein 6 (cDNA FLJ50945, highly similar to Armadillo repeat-containing protein 6), Armadillo repeat-containing protein 6 (Fragment)	1026	1	0	1	1	1	1	1	1	1	1	1	1	1	1	1	0	0	1	1	1	1	1	1	1	1	1	1	1	0	0	1	1	0	0	0	0	0	0	1	1	1
685					F8WBA6_HUMAN	TMEM18	Transmembrane protein 18	299	1	1	1	1	1	1	1	0	0	1	1	1	1	1	1	0	1	1	1	1	1	1	1	1	1	1	1	0	0	1	1	0	0	0	0	0	0	0	1	1	0
686					RECQ4_HUMAN	RECQL4	ATP-dependent DNA helicase Q4 (EC 3.6.4.12) (DNA helicase, RecQ-like type 4) (RecQ4) (RTS) (RecQ protein-like 4), ATP-dependent DNA helicase Q4	2440	1	1	1	1	1	1	0	1	1	1	1	1	1	1	1	1	1	1	0	1	1	1	1	1	1	1	1	1	1	1	1	0	0	0	0	0	0	0	0	1	1
687					GGH_HUMAN	GGH	Gamma-glutamyl hydrolase (EC 3.4.19.9) (Conjugase) (GH) (Gamma-Glu-X carboxypeptidase)	664	1	1	1	1	1	1	1	0	1	1	1	1	1	1	1	1	1	1	0	0	1	1	1	1	1	1	1	1	1	1	0	0	0	0	0	0	0	0	1	1	1
688					NUDT6_HUMAN	NUDT6	Nucleoside diphosphate-linked moiety X motif 6, Nucleoside diphosphate-linked moiety X motif 6 (Fragment), Nucleoside diphosphate-linked moiety X motif 6 (Nudix motif 6) (EC 3.6.1.-) (Antisense basic fibroblast growth factor) (Protein GFG)	659	1	1	1	1	1	1	1	0	1	1	1	1	1	1	1	1	1	0	1	0	0	0	0	1	1	1	1	1	1	0	0	1	0	0	0	0	0	0	1	0	1
689					E9PRI3_HUMAN	WEE1	Wee1-like protein kinase (WEE1hu) (EC 2.7.10.2) (Wee1A kinase), Wee1-like protein kinase (Fragment)	1332	1	1	0	1	1	1	1	1	1	1	1	1	1	1	0	1	1	1	1	1	1	1	1	1	1	1	1	1	0	1	0	0	0	0	0	0	0	0	1	1	0
690					K7ERN9_HUMAN	GALK1	Galactokinase (Galactokinase 1) (cDNA FLJ56840, highly similar to Galactokinase (EC 2.7.1.6)), Galactokinase, Galactokinase (EC 2.7.1.6) (Galactose kinase), Galactokinase (Fragment)	852	1	1	1	1	1	1	1	1	1	1	1	1	1	0	1	0	1	1	1	1	1	1	1	0	1	1	1	1	1	1	0	0	0	0	0	0	0	0	0	0	0
691					DJC25_HUMAN	DNAJC25	DnaJ homolog subfamily C member 25	742	1	1	1	1	1	1	1	1	1	1	1	1	1	0	1	1	0	1	1	1	1	0	0	1	1	1	1	1	1	1	1	1	1	1	1	1	1	0	1	1	0
692					FRRS1_HUMAN	FRRS1	Ferric-chelate reductase 1 (EC 1.-.-.-) (Stromal cell-derived receptor 2) (SDR-2)	1236	1	1	1	1	1	1	1	1	1	1	1	1	1	1	0	1	0	1	1	1	1	1	1	1	1	1	1	1	1	1	1	1	1	1	1	1	1	0	1	1	1
693					H7C1H6_HUMAN	EXT1	Exostosin-1, Exostosin-1 (EC 2.4.1.224) (EC 2.4.1.225) (Glucuronosyl-N-acetylglucosaminyl-proteoglycan/N-acetylglucosaminyl-proteoglycan 4-alpha-N-acetylglucosaminyltransferase) (Multiple exostoses protein 1) (Putative tumor suppressor protein EXT1), Exostosin-1 (Fragment)	1564	1	1	1	1	1	1	1	1	0	1	1	1	1	1	1	1	1	0	1	1	1	1	1	1	1	1	1	1	1	1	1	0	1	1	1	1	1	1	1	0	1
694					D6RBS3_HUMAN	MGAT1	Alpha-1,3-mannosyl-glycoprotein 2-beta-N-acetylglucosaminyltransferase (EC 2.4.1.101) (N-glycosyl-oligosaccharide-glycoprotein N-acetylglucosaminyltransferase I) (GNT-I) (GlcNAc-T I), Alpha-1,3-mannosyl-glycoprotein 2-beta-N-acetylglucosaminyltransferase (Fragment)	909	1	1	1	1	1	1	0	0	1	1	1	1	1	1	1	1	1	0	1	1	1	1	1	1	1	1	1	1	1	1	1	1	1	1	1	1	1	1	1	1	1
695					B4E1Q6_HUMAN	SLC35B3	Adenosine 3'-phospho 5'-phosphosulfate transporter 2 (3'-phosphoadenosine 5'-phosphosulfate transporter) (PAPS transporter 2) (Solute carrier family 35 member B3), Adenosine 3'-phospho 5'-phosphosulfate transporter 2 (cDNA FLJ55270, highly similar to Solute carrier family 35 member B3)	815	1	1	1	1	1	1	1	1	1	1	1	1	1	0	1	1	0	1	1	1	1	1	0	1	1	1	1	1	0	1	1	1	1	1	1	1	1	1	1	0	1
696					NEUFC_HUMAN	CYB5D2	Neuferricin, Neuferricin (Cytochrome b5 domain-containing protein 2)	540	1	0	1	1	1	1	1	1	1	1	1	1	1	1	1	1	1	1	0	1	1	1	1	1	1	1	1	1	1	1	0	0	1	1	1	1	1	1	0	1	1
697					Q5TBN9_HUMAN	UBR4	E3 ubiquitin-protein ligase UBR4, E3 ubiquitin-protein ligase UBR4 (EC 6.3.2.-) (600 kDa retinoblastoma protein-associated factor) (N-recognin-4) (Retinoblastoma-associated factor of 600 kDa) (RBAF600) (p600) (Zinc finger UBR1-type protein 1), E3 ubiquitin-protein ligase UBR4 (cDNA FLJ53484, highly similar to Homo sapiens ubiquitin protein ligase E3 component n-recognin 4 (UBR4), mRNA), E3 ubiqui…	10770	1	1	1	1	1	1	1	1	1	1	1	1	1	1	1	1	1	0	1	1	1	1	1	1	1	1	1	1	1	1	1	1	1	1	1	1	0	0	0	0	1
698					B5MCS3_HUMAN	HDAC11	Histone deacetylase 11 (HD11) (EC 3.5.1.98), Histone deacetylase 11, Histone deacetylase 11 (Histone deacetylase 11, isoform CRA_h), Histone deacetylase 11 (Fragment)	714	1	1	0	1	1	1	1	1	1	1	1	1	1	1	1	1	1	0	0	1	1	0	0	1	1	1	1	0	0	0	0	0	1	1	1	1	1	1	0	0	1
699					B4DDM2_HUMAN	SLC35B2	Adenosine 3'-phospho 5'-phosphosulfate transporter 1, Adenosine 3'-phospho 5'-phosphosulfate transporter 1 (PAPS transporter 1) (Putative MAPK-activating protein PM15) (Putative NF-kappa-B-activating protein 48) (Solute carrier family 35 member B2), Adenosine 3'-phospho 5'-phosphosulfate transporter 1 (cDNA FLJ59462, highly similar to Adenosine 3'-phospho 5'-phosphosulfate transporter 1)	879	1	1	1	1	1	1	1	1	1	1	1	1	1	1	1	1	1	0	1	1	1	1	1	1	1	1	1	1	1	1	1	1	1	1	1	1	1	0	0	0	1
700					G3V130_HUMAN	MTERFD1	mTERF domain-containing protein 1, mitochondrial (Mitochondrial transcription termination factor 3) (mTERF3), mTERF domain-containing protein 1, mitochondrial, MTERF domain containing 1, isoform CRA_c (mTERF domain-containing protein 1, mitochondrial), mTERF domain-containing protein 1, mitochondrial (Fragment)	852	1	1	0	1	1	1	1	1	1	1	1	1	1	1	1	1	0	0	0	1	1	1	1	1	1	1	0	1	1	1	1	1	1	1	1	1	1	0	0	0	0
701					TM189_HUMAN	TMEM189	HCG2044781 (Protein TMEM189-UBE2V1) (Transmembrane protein 189), HCG2044780, isoform CRA_b (Transmembrane protein 189) (cDNA FLJ56328, highly similar to Homo sapiens ubiquitin-conjugating enzyme variant Kua (Kua), mRNA), Transmembrane protein 189	770	1	1	1	1	1	1	1	1	1	1	1	1	1	1	1	1	1	1	1	1	1	0	1	1	1	1	1	1	1	1	0	0	1	1	1	1	1	0	0	0	0
702					TRABD_HUMAN	TRABD	TraB domain-containing protein (Protein TTG2), TraB domain-containing protein	779	1	1	1	1	1	1	1	1	1	1	1	1	1	1	1	1	1	1	1	1	1	1	1	1	1	1	1	1	1	1	1	1	1	1	1	1	1	0	1	0	0
703					Q5JUV3_HUMAN	NT5C2	Cytosolic purine 5'-nucleotidase (EC 3.1.3.5) (Cytosolic 5'-nucleotidase II), Cytosolic purine 5'-nucleotidase (Fragment), Cytosolic purine 5'-nucleotidase (cDNA FLJ53335, highly similar to Cytosolic purine 5'-nucleotidase (EC 3.1.3.5)), Cytosolic purine 5'-nucleotidase	1170	1	1	1	1	1	1	1	1	1	1	1	1	1	1	1	1	1	1	1	1	1	1	1	1	1	1	1	1	0	1	1	1	1	1	1	1	1	1	1	1	0
704					HERC4_HUMAN	HERC4	Probable E3 ubiquitin-protein ligase HERC4 (Fragment), Probable E3 ubiquitin-protein ligase HERC4 (EC 6.3.2.-) (HECT domain and RCC1-like domain-containing protein 4)	2190	1	1	1	1	1	1	1	1	1	1	1	1	1	1	1	1	1	1	1	1	1	1	1	1	1	1	1	1	1	0	1	1	0	1	1	1	0	0	1	1	1
705					SUZ12_HUMAN	SUZ12	Polycomb protein SUZ12 (Chromatin precipitated E2F target 9 protein) (ChET 9 protein) (Joined to JAZF1 protein) (Suppressor of zeste 12 protein homolog), Polycomb protein SUZ12	1548	1	1	1	1	1	1	1	1	1	1	1	1	1	1	1	1	1	1	0	0	1	1	1	1	1	1	1	1	1	1	1	1	0	1	1	1	1	0	1	1	0
706					B4DQ31_HUMAN	SMPD4	Sphingomyelin phosphodiesterase 4 (Uncharacterized protein) (cDNA FLJ58546, highly similar to Homo sapiens sphingomyelin phosphodiesterase 4, neutral membrane, transcript variant 1, mRNA), Sphingomyelin phosphodiesterase 4 (cDNA FLJ53260, highly similar to Homo sapiens sphingomyelin phosphodiesterase 4, neutral membrane, transcript variant 2, mRNA), Sphingomyelin phosphodiesterase 4 (Fragment), S…	1723	1	1	1	1	1	0	1	1	1	1	1	1	1	1	1	1	1	1	1	1	1	1	1	1	1	1	1	1	1	1	1	1	1	1	1	1	0	0	1	1	0
707					E9PAM7_HUMAN	RNFT2	RING finger and transmembrane domain-containing protein 2, RING finger and transmembrane domain-containing protein 2 (Transmembrane protein 118)	912	1	1	1	1	1	1	1	0	1	1	1	1	1	0	1	1	1	1	1	1	1	1	1	1	1	1	1	1	0	1	1	0	1	1	1	1	0	0	0	0	0
708					D6RAK9_HUMAN	VPRBP	Protein VPRBP (Fragment), Protein VPRBP (DDB1- and CUL4-associated factor 1) (HIV-1 Vpr-binding protein) (VprBP) (Serine/threonine-protein kinase VPRBP) (EC 2.7.11.1) (Vpr-interacting protein)	3136	1	1	1	1	1	1	1	1	1	1	1	1	1	1	0	1	0	1	1	1	1	1	1	1	1	1	1	1	1	1	1	1	1	1	1	1	0	1	0	0	0
709					B1AVU8_HUMAN	PSAP	Prosaposin, Prosaposin (Proactivator polypeptide) [Cleaved into: Saposin-A (Protein A); Saposin-B-Val; Saposin-B (Cerebroside sulfate activator) (CSAct) (Dispersin) (Sphingolipid activator protein 1) (SAP-1) (Sulfatide/GM1 activator); Saposin-C (A1 activator) (Co-beta-glucosidase) (Glucosylceramidase activator) (Sphingolipid activator protein 2) (SAP-2); Saposin-D (Component C) (Protein C)], Sapo…	1143	1	1	1	1	1	1	1	1	1	1	1	1	1	1	1	1	1	0	1	1	0	1	1	1	1	1	1	1	1	1	1	1	1	1	1	0	0	1	1	0	0
710					MRRP3_HUMAN	KIAA0391	Mitochondrial ribonuclease P protein 3 (Mitochondrial RNase P protein 3), Mitochondrial ribonuclease P protein 3 (Fragment)	1218	1	1	1	1	1	1	1	1	1	1	1	1	1	0	1	1	1	0	0	1	1	1	1	1	1	1	1	1	0	1	1	1	0	1	1	0	0	1	1	0	0
711					KAT8_HUMAN	KAT8	Histone acetyltransferase KAT8 (Fragment), Histone acetyltransferase KAT8 (EC 2.3.1.48) (Lysine acetyltransferase 8) (MOZ, YBF2/SAS3, SAS2 and TIP60 protein 1) (MYST-1) (hMOF)	955	1	1	1	1	1	1	0	1	1	1	1	1	1	1	1	1	1	1	1	1	1	1	1	1	1	1	1	1	1	1	1	1	1	1	1	1	1	1	1	1	0
712					TFDP1_HUMAN	TFDP1	Transcription factor Dp-1 (cDNA FLJ50802, highly similar to Transcription factor Dp-1), Transcription factor Dp-1 (DRTF1-polypeptide 1) (DRTF1) (E2F dimerization partner 1), Transcription factor Dp-1, Transcription factor Dp-1 (Fragment)	854	1	1	1	1	1	1	1	1	1	1	1	0	1	1	1	1	1	1	1	1	1	1	1	1	1	1	1	1	1	0	1	1	1	1	1	1	1	1	1	1	0
713					J3QQJ4_HUMAN	CPD	Carboxypeptidase D (Fragment), Carboxypeptidase D (EC 3.4.17.22) (Metallocarboxypeptidase D) (gp180)	2878	1	0	1	1	1	1	1	1	1	1	1	1	1	1	1	1	1	1	1	1	1	1	1	1	1	1	1	1	1	1	1	1	1	1	1	1	0	1	1	1	0
714					B7WP89_HUMAN	C4orf29	Uncharacterized protein C4orf29 (Fragment), Uncharacterized protein C4orf29	865	1	1	1	1	1	1	1	1	1	1	1	1	1	1	1	1	1	0	1	1	1	1	1	1	1	1	1	1	1	1	1	1	1	1	1	1	1	1	0	1	0
715					H0YK03_HUMAN	GOLGA5	Golgin subfamily A member 5 (Cell proliferation-inducing gene 31 protein) (Golgin-84) (Protein Ret-II) (RET-fused gene 5 protein), Golgin subfamily A member 5 (Fragment)	1495	1	1	1	1	1	1	1	1	1	1	0	1	1	1	0	1	1	1	1	1	1	0	1	1	1	1	1	1	1	1	1	1	1	1	1	0	0	1	1	1	0
716					H0Y512_HUMAN	APMAP	Adipocyte plasma membrane-associated protein (Protein BSCv), Adipocyte plasma membrane-associated protein (Fragment)	847	1	1	1	1	1	1	1	1	1	1	1	1	1	1	0	1	1	1	0	1	1	1	1	1	1	1	1	1	1	1	1	1	1	1	1	1	1	1	0	0	0
717					EDC4_HUMAN	EDC4	Enhancer of mRNA-decapping protein 4 (Fragment), Enhancer of mRNA-decapping protein 4 (Autoantigen Ge-1) (Autoantigen RCD-8) (Human enhancer of decapping large subunit) (Hedls)	2850	1	1	1	1	1	1	1	1	1	1	1	1	1	1	1	1	1	1	1	1	1	1	1	1	1	1	1	1	1	1	1	1	1	1	1	1	1	0	0	0	0
718					CLCN7_HUMAN	CLCN7	H(+)/Cl(-) exchange transporter 7 (Chloride channel 7 alpha subunit) (Chloride channel protein 7) (ClC-7), Chloride channel 7, isoform CRA_c (H(+)/Cl(-) exchange transporter 7), H(+)/Cl(-) exchange transporter 7 (Fragment)	1841	1	1	1	1	1	1	1	1	1	1	1	1	1	1	1	1	0	1	1	1	1	1	1	1	1	1	1	1	1	1	1	1	1	1	1	1	1	0	1	1	1
719					H0YA63_HUMAN	DNAJC13	DnaJ homolog subfamily C member 13 (Required for receptor-mediated endocytosis 8) (RME-8), DnaJ homolog subfamily C member 13 (Fragment)	4673	1	1	1	1	1	1	1	1	1	1	1	1	1	1	1	1	1	1	1	1	1	1	1	1	1	1	1	1	1	1	1	1	1	1	1	1	1	1	1	1	1
720					J3QT51_HUMAN	CRBN	Protein cereblon (Fragment), Protein cereblon	926	1	1	1	1	1	1	1	1	1	1	1	1	1	1	1	1	1	1	1	1	1	1	1	1	1	1	1	1	1	1	1	1	1	1	1	1	1	1	1	1	0
721					ABCF1_HUMAN	ABCF1	ATP-binding cassette sub-family F member 1 (ATP-binding cassette 50) (TNF-alpha-stimulated ABC protein), ATP-binding cassette sub-family F member 1 (Fragment), ATP-binding cassette sub-family F member 1	1721	1	1	1	1	1	1	1	1	1	1	1	1	1	1	1	1	1	1	1	1	1	1	1	1	1	1	1	1	1	1	1	1	1	1	1	1	1	1	1	1	0
722					H3BNC0_HUMAN	PRMT7	Protein arginine N-methyltransferase 7, Protein arginine N-methyltransferase 7 (Protein arginine methyltransferase 7, isoform CRA_e), Protein arginine N-methyltransferase 7 (EC 2.1.1.-) (Histone-arginine N-methyltransferase PRMT7) (EC 2.1.1.125) ([Myelin basic protein]-arginine N-methyltransferase PRMT7) (EC 2.1.1.126), Protein arginine N-methyltransferase 7 (Fragment)	1443	1	1	1	1	1	1	1	1	1	1	1	1	1	1	1	1	1	1	0	1	1	1	1	1	1	1	1	1	1	1	1	1	1	1	1	1	0	1	1	1	0
723					ASPM_HUMAN	ASPM	Abnormal spindle-like microcephaly-associated protein (Asp (Abnormal spindle)-like, microcephaly associated (Drosophila), isoform CRA_d), Abnormal spindle-like microcephaly-associated protein (Abnormal spindle protein homolog) (Asp homolog)	7167	1	1	1	1	1	1	1	1	1	1	1	1	1	1	1	1	1	1	0	1	1	0	0	1	1	0	1	0	1	0	1	1	1	1	1	1	0	1	1	1	1
724					MA2B1_HUMAN	MAN2B1	Lysosomal alpha-mannosidase (Laman) (EC 3.2.1.24) (Lysosomal acid alpha-mannosidase) (Mannosidase alpha class 2B member 1) (Mannosidase alpha-B) [Cleaved into: Lysosomal alpha-mannosidase A peptide; Lysosomal alpha-mannosidase B peptide; Lysosomal alpha-mannosidase C peptide; Lysosomal alpha-mannosidase D peptide; Lysosomal alpha-mannosidase E peptide], Lysosomal alpha-mannosidase (Fragment)	2096	1	1	1	1	1	1	0	1	1	1	1	1	1	1	1	1	1	1	1	1	1	1	1	1	1	1	1	1	1	1	1	1	1	1	1	1	1	0	1	1	1
725					E9PNF7_HUMAN	PRCP	Lysosomal Pro-X carboxypeptidase (EC 3.4.16.2) (Angiotensinase C) (Lysosomal carboxypeptidase C) (Proline carboxypeptidase) (Prolylcarboxypeptidase) (PRCP), Lysosomal Pro-X carboxypeptidase (Fragment), Lysosomal Pro-X carboxypeptidase (cDNA FLJ57232, highly similar to Lysosomal Pro-X carboxypeptidase (EC3.4.16.2))	1036	1	1	1	1	1	1	1	1	1	1	1	1	1	1	1	1	1	1	1	0	1	1	1	1	1	1	1	1	1	1	1	1	1	1	1	1	1	1	1	1	1
726					M0R045_HUMAN	PAPL	Iron/zinc purple acid phosphatase-like protein (Fragment), Iron/zinc purple acid phosphatase-like protein, Iron/zinc purple acid phosphatase-like protein (EC 3.1.3.2)	912	1	1	1	1	1	1	0	0	1	1	1	1	1	1	1	1	1	1	1	1	1	1	1	1	0	1	1	1	1	1	1	1	1	1	1	1	1	0	1	1	1
727					H7C4T7_HUMAN	LIN9	Protein lin-9 homolog (Fragment), Protein lin-9 homolog (HuLin-9) (hLin-9) (Beta subunit-associated regulator of apoptosis) (TUDOR gene similar protein) (Type I interferon receptor beta chain-associated protein) (pRB-associated protein), Protein lin-9 homolog	1274	1	1	1	1	1	1	1	1	1	1	1	1	1	1	1	1	1	1	1	1	1	1	1	1	1	1	1	1	1	1	1	1	1	1	1	1	1	1	1	1	0
728					E9PGQ0_HUMAN	SLC25A44	Solute carrier family 25 member 44	651	1	0	1	1	1	1	1	1	1	1	1	1	1	1	1	1	1	1	1	1	1	1	1	1	1	1	1	1	1	1	1	0	1	1	1	1	1	1	1	1	1
729					C9JLV6_HUMAN	MDH1	Malate dehydrogenase (EC 1.1.1.37) (Fragment), Malate dehydrogenase, cytoplasmic (Fragment), Malate dehydrogenase, cytoplasmic (EC 1.1.1.37) (Cytosolic malate dehydrogenase) (Diiodophenylpyruvate reductase) (EC 1.1.1.96), Malate dehydrogenase, cytoplasmic	684	1	1	1	1	1	1	1	1	1	1	1	1	1	1	1	1	1	1	1	1	1	1	1	1	1	1	1	1	1	1	1	1	1	1	1	1	1	1	1	1	1
730					CC132_HUMAN	CCDC132	Coiled-coil domain-containing protein 132 (Fragment), Coiled-coil domain-containing protein 132 (cDNA FLJ57185), Coiled-coil domain-containing protein 132	2003	1	1	1	1	1	1	1	1	1	1	1	1	1	1	1	1	1	1	1	1	1	1	1	1	1	1	1	1	1	1	1	1	1	1	0	1	1	1	1	1	1
731					LIN54_HUMAN	LIN54	Protein lin-54 homolog (CXC domain-containing protein 1), Protein lin-54 homolog	1504	1	1	1	1	1	1	1	1	1	1	1	1	1	1	1	1	1	1	1	1	1	1	1	1	1	1	0	1	1	1	1	1	1	1	1	1	1	1	1	1	0
732					D6R9M6_HUMAN	SLC30A9	Zinc transporter 9, Zinc transporter 9 (ZnT-9) (Human embryonic lung protein) (HuEL) (Solute carrier family 30 member 9)	1177	1	1	1	1	1	1	1	1	1	1	1	1	1	1	1	1	1	1	1	1	1	1	1	1	1	1	1	1	1	1	1	1	1	1	1	1	1	1	1	1	1
733					Q5VZU9_HUMAN	TPP2	Tripeptidyl-peptidase 2 (TPP-2) (EC 3.4.14.10) (Tripeptidyl aminopeptidase) (Tripeptidyl-peptidase II) (TPP-II), Tripeptidyl-peptidase 2	2635	1	1	1	1	1	1	1	1	1	1	1	1	1	1	1	1	1	0	1	1	1	1	1	1	1	1	1	1	1	1	1	1	1	1	1	1	0	1	1	1	1
734					J3QRN3_HUMAN	SLC39A11	Zinc transporter ZIP11 (Solute carrier family 39 member 11) (Zrt- and Irt-like protein 11) (ZIP-11), Zinc transporter ZIP11, Zinc transporter ZIP11 (Fragment)	669	1	1	1	1	1	1	1	1	1	1	1	1	1	0	1	1	1	1	1	1	1	1	1	1	1	1	1	1	0	1	1	1	1	1	1	1	1	1	1	1	1
735					G5EA29_HUMAN	GEMIN2	Gem-associated protein 2 (Survival of motor neuron protein interacting protein 1, isoform CRA_c), Gem-associated protein 2 (Fragment), Gem-associated protein 2 (Gemin-2) (Component of gems 2) (Survival of motor neuron protein-interacting protein 1) (SMN-interacting protein 1)	574	1	1	1	1	1	1	1	1	1	1	1	1	1	1	1	1	0	1	1	1	1	1	1	1	1	0	0	1	1	1	1	1	1	1	1	1	1	1	0	0	1
736					EXOS7_HUMAN	EXOSC7	Exosome complex component RRP42 (Exosome component 7) (Ribosomal RNA-processing protein 42) (p8)	591	1	1	1	1	1	1	1	1	1	1	1	1	1	1	1	1	1	1	1	1	1	1	1	1	1	1	1	1	1	1	1	0	1	1	1	1	1	1	1	1	0
737					H7C4Y9_HUMAN	RAB3GAP2	Rab3 GTPase-activating protein non-catalytic subunit (RGAP-iso) (Rab3 GTPase-activating protein 150 kDa subunit) (Rab3-GAP p150) (Rab3-GAP150) (Rab3-GAP regulatory subunit), Rab3 GTPase-activating protein non-catalytic subunit, Rab3 GTPase-activating protein non-catalytic subunit (Fragment)	2875	1	1	1	1	1	1	1	1	1	1	1	1	1	1	1	1	1	0	0	1	1	1	1	1	1	1	1	1	1	1	1	1	1	1	1	1	1	1	1	1	1
738					A6H8Z3_HUMAN	RAB3GAP1	RAB3GAP1 protein (Rab3 GTPase-activating protein catalytic subunit), Rab3 GTPase-activating protein catalytic subunit (RAB3 GTPase-activating protein 130 kDa subunit) (Rab3-GAP p130) (Rab3-GAP), Rab3 GTPase-activating protein catalytic subunit	2046	1	1	1	1	1	1	1	1	1	1	1	1	1	1	1	1	1	1	1	1	1	1	1	1	1	1	1	1	1	1	1	1	1	1	1	1	1	1	1	1	1
739					H0Y3Z4_HUMAN	NCSTN	Nicastrin, Nicastrin (Fragment)	1471	1	1	1	1	1	1	1	1	1	1	1	1	1	1	1	1	0	1	1	1	1	1	1	1	1	1	1	1	1	1	1	1	1	1	1	1	1	1	1	0	1
740					Q5TB53_HUMAN	TM9SF3	Transmembrane 9 superfamily member 3 (Fragment), Transmembrane 9 superfamily member 3 (EP70-P-iso) (SM-11044-binding protein)	1221	1	1	1	1	1	1	1	1	1	1	1	1	1	1	1	1	1	1	1	1	1	1	1	1	1	1	1	1	1	1	1	1	1	1	1	1	1	1	1	1	1
741					K7EL50_HUMAN	CALR	Calreticulin (CRP55) (Calregulin) (Endoplasmic reticulum resident protein 60) (ERp60) (HACBP) (grp60), Calreticulin (Fragment)	839	1	1	1	1	1	1	1	1	1	1	1	1	1	1	1	1	1	1	1	1	1	1	1	1	1	1	1	1	1	1	1	1	1	1	1	1	0	1	1	1	1
742					H7C0C7_HUMAN	CNOT11	CCR4-NOT transcription complex subunit 11, CCR4-NOT transcription complex subunit 11 (Fragment)	1036	1	1	1	1	1	1	1	1	1	1	1	1	1	1	1	1	1	1	1	1	1	1	1	1	1	1	1	1	1	1	0	1	1	1	1	1	0	1	1	1	1
743					XPO4_HUMAN	XPO4	Exportin-4, Exportin-4 (Exp4)	2376	1	1	0	1	1	1	1	1	1	1	1	1	1	1	1	1	1	1	1	0	1	1	1	0	1	1	1	1	0	1	1	1	1	1	1	1	1	0	1	0	1
744					H7BZQ3_HUMAN	OTUD5	OTU domain-containing protein 5 (Fragment), OTU domain-containing protein 5 (EC 3.4.19.12) (Deubiquitinating enzyme A) (DUBA), OTU domain containing 5, isoform CRA_c (OTU domain-containing protein 5)	1168	1	1	1	1	1	1	0	1	1	1	1	1	1	1	0	1	0	1	1	1	1	0	1	1	1	1	0	1	1	1	1	1	1	1	1	1	0	1	0	1	0
745					SBNO1_HUMAN	SBNO1	Protein strawberry notch homolog 1 (Monocyte protein 3) (MOP-3)	2885	1	1	1	1	1	1	1	1	1	1	1	1	1	1	1	1	1	0	1	1	1	1	0	1	1	0	1	1	1	1	1	1	1	1	1	1	1	1	0	1	0
746					CIR1_HUMAN	CIR1	Corepressor-interacting with RBPJ 1 (Fragment), Corepressor interacting with RBPJ 1 (CBF1-interacting corepressor) (Recepin)	912	1	1	1	1	1	1	1	1	1	1	1	1	1	1	1	1	1	1	1	1	1	1	1	1	1	1	1	1	1	1	1	1	1	1	1	1	1	1	1	1	1
747					E9PQM0_HUMAN	PTPMT1	Phosphatidylglycerophosphatase and protein-tyrosine phosphatase 1 (EC 3.1.3.27) (PTEN-like phosphatase) (Phosphoinositide lipid phosphatase) (Protein-tyrosine phosphatase mitochondrial 1) (EC 3.1.3.16) (EC 3.1.3.48), Phosphatidylglycerophosphatase and protein-tyrosine phosphatase 1	418	1	1	1	1	1	1	1	1	1	1	1	1	1	1	1	1	0	1	1	1	1	1	1	1	1	1	1	1	1	1	1	0	1	1	1	1	1	1	1	0	0
748					ENDOU_HUMAN	ENDOU	Poly(U)-specific endoribonuclease (cDNA FLJ56948, moderately similar to Placental protein 11 (EC 3.4.21.-)), Poly(U)-specific endoribonuclease (EC 3.1.-.-) (Placental protein 11) (PP11) (Protein endoU) (Uridylate-specific endoribonuclease)	860	1	1	1	1	1	1	1	1	1	1	1	1	1	1	1	1	1	1	1	1	0	0	1	1	1	1	0	1	0	0	1	1	1	1	1	1	0	1	0	0	0
749					G5E9R0_HUMAN	ACTB	Actin, cytoplasmic 1 (Fragment), Actin, cytoplasmic 1 (Beta-actin) [Cleaved into: Actin, cytoplasmic 1, N-terminally processed], Actin, cytoplasmic 1 (HCG15971, isoform CRA_b)	785	1	0	1	0	1	1	1	1	1	1	0	1	1	1	1	1	1	1	1	1	1	1	1	1	1	1	1	1	1	1	1	1	1	1	1	1	1	1	1	1	0
750					LMLN_HUMAN	LMLN	Leishmanolysin-like peptidase (EC 3.4.24.-) (Invadolysin), Leishmanolysin-like peptidase (Fragment), Leishmanolysin-like peptidase	1363	1	1	0	1	1	1	1	1	1	1	1	1	1	1	0	1	1	1	0	1	1	1	1	1	1	1	1	1	1	1	1	1	1	1	1	1	1	1	1	1	0
751					G3V1Q0_HUMAN	EDEM2	ER degradation-enhancing alpha-mannosidase-like protein 2 (cDNA FLJ61531, highly similar to ER degradation-enhancingalpha-mannosidase-like 2), Chromosome 20 open reading frame 31, isoform CRA_c (ER degradation-enhancing alpha-mannosidase-like protein 2), ER degradation-enhancing alpha-mannosidase-like protein 2	1198	1	1	1	1	1	1	1	1	1	1	1	1	0	1	1	1	1	0	1	1	1	1	1	1	1	1	1	1	1	1	1	1	1	1	1	1	1	1	1	1	0
752					EDRF1_HUMAN	EDRF1	Erythroid differentiation-related factor 1	2573	1	1	1	1	1	1	1	1	1	1	1	1	1	1	1	1	1	1	1	1	1	1	1	1	1	1	1	1	0	1	1	1	0	1	1	1	0	0	1	1	0
753					SEP15_HUMAN	SEP15	15 kDa selenoprotein	322	1	1	0	1	1	0	1	1	1	0	0	1	1	0	0	0	1	1	1	1	1	1	1	1	1	1	1	1	1	1	1	1	1	1	1	1	0	0	1	1	0
754					B4DFG0_HUMAN	DEK	Protein DEK (Fragment), Protein DEK, Protein DEK (cDNA FLJ53031, highly similar to Protein DEK)	737	1	1	1	1	1	1	1	0	0	1	1	0	1	1	1	1	0	1	1	0	1	1	0	1	1	1	1	1	0	1	1	1	0	1	1	1	0	0	1	0	0
755					U3KQD2_HUMAN	GPR107	Protein GPR107 (Lung seven transmembrane receptor 1), Protein GPR107, G protein-coupled receptor 107, isoform CRA_c (Protein GPR107)	1238	1	0	1	1	1	0	1	1	1	1	1	1	1	1	0	1	0	0	1	0	1	1	1	1	1	1	1	1	1	1	0	1	0	1	1	1	0	1	1	1	1
756					BGLR_HUMAN	GUSB	Beta-glucuronidase, Beta-glucuronidase (EC 3.2.1.31) (Beta-G1)	1358	1	1	1	1	1	1	1	0	1	1	1	1	1	1	0	1	1	0	0	0	1	1	1	1	1	1	1	1	1	1	0	0	1	1	1	1	1	1	1	1	1
757					EOGT_HUMAN	EOGT	EGF domain-specific O-linked N-acetylglucosamine transferase, EGF domain-specific O-linked N-acetylglucosamine transferase (EC 2.4.1.255) (Extracellular O-linked N-acetylglucosamine transferase), EGF domain-specific O-linked N-acetylglucosamine transferase (Fragment), EGF domain-specific O-linked N-acetylglucosamine transferase (cDNA FLJ61055, highly similar to Rattus norvegicus glycosyltransfera…	1109	1	1	1	1	1	1	1	1	1	1	1	1	1	1	1	0	1	0	0	1	1	1	1	1	1	1	1	1	1	1	0	0	1	1	1	1	0	1	1	0	1
758					Q5TDE6_HUMAN	TMEM53	Transmembrane protein 53 (Fragment), Transmembrane protein 53	567	1	1	1	1	1	1	1	1	1	1	1	1	1	1	0	0	1	0	1	1	1	1	1	1	1	1	1	0	1	1	0	0	1	1	1	1	0	0	1	1	1
759					F8WBI3_HUMAN	PNPT1	Polyribonucleotide nucleotidyltransferase 1, mitochondrial (Fragment), Polyribonucleotide nucleotidyltransferase 1, mitochondrial, Polyribonucleotide nucleotidyltransferase 1, mitochondrial (EC 2.7.7.8) (3'-5' RNA exonuclease OLD35) (PNPase old-35) (Polynucleotide phosphorylase 1) (PNPase 1) (Polynucleotide phosphorylase-like protein)	1613	1	1	1	1	0	1	1	0	1	0	1	1	1	1	1	0	1	0	0	1	1	1	1	1	1	1	1	1	1	1	0	0	1	1	1	1	1	1	1	1	1
760					J3KTG4_HUMAN	PUSL1	tRNA pseudouridine synthase-like 1 (EC 5.4.99.-) (tRNA pseudouridylate synthase-like 1) (tRNA-uridine isomerase-like 1), tRNA pseudouridine synthase (EC 5.4.99.-) (Fragment)	618	1	1	1	1	1	1	1	0	1	0	1	1	0	1	0	0	0	0	0	1	1	0	1	1	1	1	1	0	1	1	0	0	1	0	0	0	1	1	0	0	1
761					C9J2I0_HUMAN	AGFG1	Arf-GAP domain and FG repeat-containing protein 1, Arf-GAP domain and FG repeat-containing protein 1 (HIV-1 Rev-binding protein) (Nucleoporin-like protein RIP) (Rev-interacting protein) (Rev/Rex activation domain-binding protein), Arf-GAP domain and FG repeat-containing protein 1 (Fragment)	1122	1	1	1	1	1	1	1	1	1	1	1	1	1	0	1	1	1	0	1	1	1	1	1	1	1	0	0	1	0	1	1	1	0	0	0	0	0	1	0	0	0
762					C9JDQ8_HUMAN	EHD1	EH domain-containing protein 1 (PAST homolog 1) (hPAST1) (Testilin), EH domain-containing protein 1 (Fragment)	1094	1	0	1	1	1	1	0	1	1	1	1	1	1	1	1	1	1	1	1	1	1	1	1	1	1	1	1	1	1	1	1	1	1	0	1	1	1	1	0	1	1
763					MTMR2_HUMAN	MTMR2	Myotubularin-related protein 2 (Fragment), Myotubularin-related protein 2 (EC 3.1.3.-)	1341	1	1	1	1	1	1	1	1	1	1	1	1	1	1	1	1	1	0	1	1	1	1	1	1	1	1	1	1	1	1	1	0	0	1	1	1	0	1	1	1	1
764					ZC21A_HUMAN	ZC2HC1A	Zinc finger C2HC domain-containing protein 1A (Fragment), Zinc finger C2HC domain-containing protein 1A	663	1	1	1	1	1	1	1	1	1	1	1	1	1	1	1	0	1	1	1	1	1	1	1	1	1	1	1	1	1	1	1	1	0	1	0	1	1	0	1	1	1
765					H7C1E9_HUMAN	USP54	Inactive ubiquitin carboxyl-terminal hydrolase 54, Inactive ubiquitin carboxyl-terminal hydrolase 54 (Inactive ubiquitin-specific peptidase 54), Inactive ubiquitin carboxyl-terminal hydrolase 54 (Fragment)	3467	1	1	1	1	1	1	1	1	0	1	1	1	1	1	1	1	1	0	1	1	1	1	1	1	1	1	1	1	1	1	0	0	0	0	0	0	0	0	1	0	0
766					I3L2M6_HUMAN	NAA60	N-alpha-acetyltransferase 60, N-alpha-acetyltransferase 60 (EC 2.3.1.48) (EC 2.3.1.88) (Histone acetyltransferase type B protein 4) (HAT4) (N-acetyltransferase 15) (NatF catalytic subunit), N-alpha-acetyltransferase 60 (Fragment)	503	1	1	1	1	1	1	1	1	1	1	1	1	1	0	1	0	1	1	1	1	1	1	1	1	1	1	1	1	1	1	0	1	1	1	1	1	1	0	1	0	0
767					J3QL05_HUMAN	SRSF2	Serine/arginine-rich splicing factor 2 (Protein PR264) (Splicing component, 35 kDa) (Splicing factor SC35) (SC-35) (Splicing factor, arginine/serine-rich 2), Serine/arginine-rich-splicing factor 2 (Fragment)	402	1	1	1	1	1	1	1	1	1	1	1	0	1	1	1	1	1	1	1	1	1	1	1	1	1	1	1	1	1	1	1	0	1	0	1	1	1	0	1	1	1
768					H0YN11_HUMAN	GDPGP1	GDP-D-glucose phosphorylase 1 (Fragment), GDP-D-glucose phosphorylase 1 (EC 2.7.7.78)	780	1	0	1	1	1	1	0	1	1	1	1	1	1	1	1	1	1	1	1	1	1	0	1	1	0	0	0	1	1	1	1	0	1	1	1	1	1	0	1	1	1
769					TDRD3_HUMAN	TDRD3	Tudor domain-containing protein 3, Tudor domain-containing protein 3 (Fragment)	1351	1	1	1	1	1	1	1	1	1	1	1	1	1	0	1	1	1	1	1	1	1	1	1	1	1	1	0	1	0	1	1	0	1	1	1	1	0	0	1	1	0
770					M0R0M3_HUMAN	GGACT	Gamma-glutamylaminecyclotransferase (Fragment), Gamma-glutamylaminecyclotransferase (GGACT) (EC 2.3.2.4) (AIG2-like domain-containing protein 1) (Gamma-glutamylamine cyclotransferase)	314	1	1	1	1	1	1	1	1	1	1	1	1	1	1	1	0	1	1	1	1	1	1	1	1	1	1	1	1	0	1	0	0	1	1	1	1	1	0	0	0	0
771					C9IZC9_HUMAN	GCAT	2-amino-3-ketobutyrate coenzyme A ligase, mitochondrial (AKB ligase) (EC 2.3.1.29) (Aminoacetone synthase) (Glycine acetyltransferase), 2-amino-3-ketobutyrate coenzyme A ligase, mitochondrial (Fragment), 2-amino-3-ketobutyrate coenzyme A ligase, mitochondrial	860	1	1	1	1	1	1	1	1	1	1	1	1	1	1	1	1	1	1	1	1	1	1	1	1	0	0	0	1	1	1	0	0	1	1	1	1	0	1	1	1	1
772					E9PQF3_HUMAN	RPRD1B	Regulation of nuclear pre-mRNA domain-containing protein 1B, Regulation of nuclear pre-mRNA domain-containing protein 1B (Fragment), Regulation of nuclear pre-mRNA domain-containing protein 1B (Cell cycle-related and expression-elevated protein in tumor)	661	1	1	1	1	1	1	1	1	1	1	1	1	1	1	1	1	1	1	1	1	1	1	1	1	1	1	1	1	1	0	0	0	1	1	1	1	1	0	1	0	0
773					RING2_HUMAN	RNF2	E3 ubiquitin-protein ligase RING2 (Ring finger protein 2, isoform CRA_a) (cDNA FLJ34255 fis, clone FCBBF5000353, highly similar to Ubiquitin ligase protein RING2 (EC 6.3.2.-) (RING finger protein 2)), E3 ubiquitin-protein ligase RING2 (EC 6.3.2.-) (Huntingtin-interacting protein 2-interacting protein 3) (HIP2-interacting protein 3) (Protein DinG) (RING finger protein 1B) (RING1b) (RING finger pro…	704	1	1	1	1	1	1	1	1	1	1	1	1	1	1	1	1	1	1	1	1	1	1	1	1	1	1	1	1	1	1	0	1	1	1	1	1	0	0	1	0	1
774					H0YJ89_HUMAN	FAM179B	Protein FAM179B, KIAA0423, isoform CRA_a (Protein FAM179B), Protein FAM179B (Fragment)	3652	1	1	0	1	1	1	1	1	1	1	1	1	1	1	1	1	1	1	1	1	1	1	1	1	1	1	1	1	1	0	1	1	1	1	1	1	0	0	1	1	1
775					RM09_HUMAN	MRPL9	39S ribosomal protein L9, mitochondrial, 39S ribosomal protein L9, mitochondrial (L9mt) (MRP-L9)	542	1	1	0	1	1	1	0	1	1	1	1	1	1	1	1	1	1	0	0	0	1	1	0	1	1	1	1	1	1	1	0	0	1	0	1	1	0	1	1	0	0
776					H0YD51_HUMAN	EXD3	Probable exonuclease mut-7 homolog (EC 3.1.-.-) (Exonuclease 3'-5' domain-containing protein 3), Probable exonuclease mut-7 homolog, isoform 5, Probable exonuclease mut-7 homolog, isoform 5 (Fragment)	1765	0	1	0	1	1	1	1	1	1	1	1	1	1	1	0	1	1	1	0	1	1	1	1	1	1	1	1	1	1	1	0	0	1	1	1	1	1	1	1	1	0
777					DCMC_HUMAN	MLYCD	Malonyl-CoA decarboxylase, mitochondrial (MCD) (EC 4.1.1.9)	1011	1	0	1	1	1	1	1	1	0	1	1	1	1	1	1	1	1	1	1	0	1	1	1	0	0	0	0	1	0	1	0	0	1	1	1	1	0	0	0	0	0
778					H3BPI4_HUMAN	TLDC1	TLD domain-containing protein 1, TLD domain-containing protein 1 (Fragment), TLD domain-containing protein 1 (TBC/LysM-associated domain-containing protein 1)	952	1	1	1	1	1	1	1	1	1	1	1	0	0	1	1	0	1	0	0	0	1	1	1	1	1	1	1	1	0	0	0	0	1	1	1	1	0	0	0	1	0
779					RP25L_HUMAN	RPP25L	Ribonuclease P protein subunit p25-like protein (RNase P protein subunit-like p25) (Rpp25-like protein)	325	1	1	1	1	1	1	1	1	1	1	1	1	1	1	1	1	0	0	0	1	1	1	1	1	0	1	1	0	0	0	0	0	1	1	1	1	0	1	0	0	1
780					F206A_HUMAN	FAM206A	Protein FAM206A	376	1	1	1	1	1	1	1	1	1	1	1	1	1	0	1	0	1	1	0	1	1	1	0	1	1	1	0	1	1	0	0	1	1	1	1	1	1	1	0	1	0
781					NTAQ1_HUMAN	WDYHV1	Protein N-terminal glutamine amidohydrolase (EC 3.5.1.-) (Protein NH2-terminal glutamine deamidase) (N-terminal Gln amidase) (Nt(Q)-amidase) (WDYHV motif-containing protein 1), Protein N-terminal glutamine amidohydrolase, Protein N-terminal glutamine amidohydrolase (Fragment)	432	1	1	0	0	1	1	1	1	0	1	1	1	1	1	1	1	0	1	0	1	1	1	1	1	1	1	1	1	0	1	1	0	1	1	1	0	0	0	1	1	0
782					K7ENC7_HUMAN	CHAF1A	Chromatin assembly factor 1 subunit A (Fragment), Chromatin assembly factor 1 subunit A (CAF-1 subunit A) (Chromatin assembly factor I p150 subunit) (CAF-I 150 kDa subunit) (CAF-I p150) (hp150)	1952	1	1	1	1	1	1	1	0	1	0	1	1	1	1	1	1	1	1	0	1	1	1	1	0	0	1	1	1	1	0	1	1	1	1	1	1	1	0	0	1	0
783					E9PMQ6_HUMAN	HSF1	Heat shock factor protein 1 (HSF 1) (Heat shock transcription factor 1) (HSTF 1), Heat shock factor protein 1 (Fragment), Heat shock factor protein 1	1072	1	1	1	1	1	1	1	1	1	1	1	1	1	1	0	1	0	1	0	1	1	1	1	1	1	1	1	1	1	1	0	1	1	1	1	1	1	0	1	1	0
784					ATD3B_HUMAN	ATAD3B	ATPase family AAA domain-containing protein 3B, ATPase family AAA domain-containing protein 3B (AAA-TOB3)	1338	1	0	0	0	1	0	1	0	0	0	0	1	1	1	1	1	1	1	0	1	1	1	1	0	1	1	1	1	1	1	1	0	1	1	1	1	1	1	1	1	0
785					C9JF51_HUMAN	FAM136A	Protein FAM136A, Protein FAM136A (Fragment)	501	1	0	1	1	1	1	0	1	1	1	1	0	1	1	1	0	1	1	1	1	1	1	1	1	0	1	1	1	1	1	1	0	1	1	1	1	1	0	1	1	0
786					B7Z8V7_HUMAN	NADK2	NAD kinase 2, mitochondrial (Fragment), NAD kinase 2, mitochondrial (cDNA FLJ55867), NAD kinase 2, mitochondrial (EC 2.7.1.23) (Mitochondrial NAD kinase) (NAD kinase domain-containing protein 1, mitochondrial)	908	1	1	1	1	1	1	1	1	1	1	1	1	0	1	0	0	1	0	0	1	1	1	1	1	1	1	1	1	1	1	1	1	1	1	1	1	1	1	0	0	0
787					B2ZWH1_HUMAN	CACYBP	Calcyclin-binding protein (Fragment), Calcyclin-binding protein (CacyBP) (hCacyBP) (S100A6-binding protein) (Siah-interacting protein)	464	1	1	1	1	1	1	1	1	1	1	1	1	1	1	1	1	1	1	0	1	0	0	1	1	1	1	1	1	1	1	0	0	0	1	1	1	1	0	0	0	0
788					B4DNN6_HUMAN	NXN	Nucleoredoxin (Fragment), Nucleoredoxin (cDNA FLJ52003, highly similar to Homo sapiens nucleoredoxin (NXN), mRNA), Nucleoredoxin (EC 1.8.1.8)	888	1	1	1	1	1	1	1	0	1	1	1	1	1	1	0	0	1	1	0	1	0	1	1	0	1	1	1	0	0	0	0	0	0	1	1	1	1	1	1	1	0
789					KIF19_HUMAN	KIF19	Kinesin-like protein KIF19, Kinesin-like protein KIF19 (Fragment)	2046	1	1	1	1	1	1	0	0	1	1	1	1	1	1	1	1	1	1	0	1	0	1	0	1	1	1	1	0	0	1	0	1	1	0	0	0	1	0	1	1	0
790					J3QQV1_HUMAN	RPL26	60S ribosomal protein L26 (Fragment), 60S ribosomal protein L26	290	1	1	1	1	1	1	1	1	1	1	1	1	1	1	1	1	1	1	1	1	1	1	1	1	1	1	1	1	1	1	1	0	1	1	1	1	1	1	1	0	1
791					K7EMB1_HUMAN	UNK	RING finger protein unkempt homolog (Zinc finger CCCH domain-containing protein 5), RING finger protein unkempt homolog, RING finger protein unkempt homolog (Fragment)	1668	1	1	1	1	1	1	1	1	1	1	1	1	0	1	1	1	1	1	1	1	1	0	1	1	0	0	1	1	1	1	1	1	1	1	1	1	0	1	0	0	1
792					GILT_HUMAN	IFI30	Gamma-interferon-inducible lysosomal thiol reductase (Fragment), Gamma-interferon-inducible lysosomal thiol reductase (EC 1.8.-.-) (Gamma-interferon-inducible protein IP-30) (Legumaturain)	513	1	1	1	1	1	1	1	1	1	1	1	0	1	1	0	1	1	0	0	1	0	1	1	1	1	1	1	1	1	1	0	0	1	1	1	1	1	1	0	0	1
793					CT024_HUMAN	C20orf24	Uncharacterized protein C20orf24 (Rab5-interacting protein) (RIP5)	285	1	1	1	1	1	0	1	1	1	1	1	1	1	1	1	1	1	1	0	1	1	1	1	1	1	1	1	1	1	1	1	1	1	1	1	1	1	0	1	0	0
794					J3KTQ7_HUMAN	TMCO1	Transmembrane and coiled-coil domain-containing protein 1 (Fragment), Transmembrane and coiled-coil domain-containing protein 1 (Transmembrane and coiled-coil domains protein 4) (Xenogeneic cross-immune protein PCIA3), Transmembrane and coiled-coil domain-containing protein 1 (Transmembrane and coiled-coil domains 1, isoform CRA_b), Transmembrane and coiled-coil domain-containing protein 1 (Trans…	491	1	1	1	1	1	1	0	1	1	1	1	1	1	1	1	1	1	1	1	1	1	1	1	1	1	1	1	1	1	1	1	0	1	1	1	1	1	1	1	0	1
795					F2Z2S5_HUMAN	SERP2	Stress-associated endoplasmic reticulum protein 2, Stress-associated endoplasmic reticulum protein 2 (Ribosome-associated membrane protein RAMP4-2)	177	1	0	1	1	1	1	0	1	1	1	1	1	1	0	0	1	1	1	0	1	0	1	1	1	1	1	1	1	1	1	1	1	1	1	1	1	1	0	1	0	0
796					Q5T8F0_HUMAN	CTSL	Cathepsin L1 (EC 3.4.22.15) (Cathepsin L) (Major excreted protein) (MEP) [Cleaved into: Cathepsin L1 heavy chain; Cathepsin L1 light chain], Cathepsin L1	702	0	0	0	1	1	1	1	1	0	1	0	0	1	1	0	1	1	1	0	1	1	0	1	1	1	1	1	0	1	0	1	1	1	1	1	1	1	0	0	0	0
797					R4GMS9_HUMAN	GTF2H2	General transcription factor IIH subunit 2 (Basic transcription factor 2 44 kDa subunit) (BTF2 p44) (General transcription factor IIH polypeptide 2) (TFIIH basal transcription factor complex p44 subunit), General transcription factor IIH subunit 2 (Fragment), General transcription factor IIH subunit 2	821	1	1	1	1	1	1	1	1	1	1	1	1	1	1	1	0	0	1	0	0	0	1	1	1	0	1	1	1	0	0	1	0	1	0	1	1	0	1	1	0	1
798					OXSR1_HUMAN	OXSR1	Serine/threonine-protein kinase OSR1, Serine/threonine-protein kinase OSR1 (EC 2.7.11.1) (Oxidative stress-responsive 1 protein)	1084	1	1	1	1	1	1	0	1	1	1	0	0	0	1	1	1	1	0	0	0	1	0	1	1	1	1	0	0	1	0	1	1	0	1	0	1	0	0	1	0	1
799					J3QKX0_HUMAN	BRIP1	Fanconi anemia group J protein (Protein FACJ) (EC 3.6.4.13) (ATP-dependent RNA helicase BRIP1) (BRCA1-associated C-terminal helicase 1) (BRCA1-interacting protein C-terminal helicase 1) (BRCA1-interacting protein 1), Fanconi anemia group J protein (Fragment), Fanconi anemia group J protein	2603	1	1	1	1	1	1	1	1	1	1	1	1	0	1	1	1	1	1	0	1	1	0	1	0	0	0	1	1	0	1	1	1	1	1	1	1	0	1	1	1	0
800					R4GN11_HUMAN	ARMC4	Armadillo repeat-containing protein 4 (cDNA FLJ52356, highly similar to Armadillo repeat-containing protein 4), Armadillo repeat-containing protein 4 (Fragment), Armadillo repeat-containing protein 4	2146	1	1	1	1	1	1	1	1	1	1	1	1	1	1	1	1	1	1	1	1	1	1	0	1	1	1	1	1	0	0	1	1	0	0	0	0	0	0	1	1	0
801					H0YH17_HUMAN	STARD10	PCTP-like protein, PCTP-like protein (PCTP-L) (Antigen NY-CO-28) (START domain-containing protein 10) (StARD10) (Serologically defined colon cancer antigen 28) (StAR-related lipid transfer protein 10), PCTP-like protein (Fragment)	606	1	1	1	1	1	1	1	1	1	0	1	1	1	1	0	1	1	1	0	1	1	0	1	0	1	1	1	1	0	1	1	1	1	0	1	1	1	0	0	0	1
802					H0YJ16_HUMAN	PPP2R3C	Serine/threonine-protein phosphatase 2A regulatory subunit B'' subunit gamma (Fragment), Serine/threonine-protein phosphatase 2A regulatory subunit B'' subunit gamma (Protein phosphatase subunit G5PR) (Rhabdomyosarcoma antigen MU-RMS-40.6A/6C), Serine/threonine-protein phosphatase 2A regulatory subunit B'' subunit gamma	935	1	1	1	1	1	1	1	1	1	1	1	1	1	1	1	1	1	1	1	1	1	1	1	0	1	1	1	1	0	1	1	1	0	1	1	1	0	1	1	1	1
803					H3BT67_HUMAN	KATNB1	Katanin p80 WD40 repeat-containing subunit B1 (Katanin p80 subunit B1) (p80 katanin), Katanin p80 WD40 repeat-containing subunit B1 (Fragment)	1350	1	1	1	1	1	1	1	1	1	1	1	1	1	1	1	1	1	1	1	1	1	1	1	1	1	1	1	1	1	1	1	1	0	1	0	1	1	1	1	1	0
804					KATL2_HUMAN	KATNAL2	Katanin p60 ATPase-containing subunit A-like 2, Katanin p60 ATPase-containing subunit A-like 2 (Katanin p60 subunit A-like 2) (EC 3.6.4.3) (p60 katanin-like 2), Katanin p60 ATPase-containing subunit A-like 2 (Fragment)	1119	1	1	1	1	1	1	1	1	1	1	1	1	1	1	1	1	1	1	0	1	1	1	1	1	1	0	1	0	0	1	1	1	0	0	0	0	0	0	1	1	0
805					MYCBP_HUMAN	MYCBP	C-Myc-binding protein (Associate of Myc 1) (AMY-1)	202	1	1	1	1	1	1	1	1	1	1	1	1	1	1	1	1	1	1	1	1	0	1	1	0	1	1	1	0	0	1	1	1	0	0	0	0	0	0	1	1	0
806					C9JVZ3_HUMAN	ULK4	Serine/threonine-protein kinase ULK4, Serine/threonine-protein kinase ULK4 (EC 2.7.11.1) (Unc-51-like kinase 4)	2606	1	1	1	1	1	1	1	1	1	1	1	1	1	1	1	1	1	0	1	1	1	0	0	0	0	0	0	0	0	0	1	1	0	0	0	0	0	0	0	0	0
807					C9J1B8_HUMAN	STK36	Serine/threonine-protein kinase 36 (EC 2.7.11.1) (Fused homolog), Serine/threonine-protein kinase 36 (Fragment), Serine/threonine-protein kinase 36	2658	1	1	1	1	1	0	0	1	1	1	1	1	1	1	1	1	1	1	1	1	1	0	1	1	1	0	1	1	0	0	1	1	0	0	0	0	0	0	1	1	1
808					AT2B3_HUMAN	ATP2B3	Plasma membrane calcium-transporting ATPase 3 (PMCA3) (EC 3.6.3.8) (Plasma membrane calcium ATPase isoform 3) (Plasma membrane calcium pump isoform 3)	2519	1	1	1	1	1	0	0	1	1	1	1	1	1	1	1	1	1	1	1	1	1	1	1	1	1	1	1	1	1	1	1	1	1	0	1	1	0	1	0	1	0
809					RPAP3_HUMAN	RPAP3	RNA polymerase II-associated protein 3	1365	1	1	1	1	1	1	1	1	1	1	0	1	1	1	0	1	1	1	1	0	1	0	1	1	1	1	1	0	1	1	1	1	0	0	0	0	0	1	1	1	0
810					C9JI97_HUMAN	RNF123	E3 ubiquitin-protein ligase RNF123 (EC 6.3.2.-) (Kip1 ubiquitination-promoting complex protein 1) (RING finger protein 123), E3 ubiquitin-protein ligase RNF123, E3 ubiquitin-protein ligase RNF123 (Fragment)	2716	1	1	1	1	1	1	1	1	1	1	1	0	1	1	0	1	0	1	0	0	1	1	1	1	0	0	1	0	1	1	0	0	0	0	0	0	0	0	1	1	1
811					RUSD4_HUMAN	RPUSD4	RNA pseudouridylate synthase domain-containing protein 4, RNA pseudouridylate synthase domain-containing protein 4 (Fragment)	779	1	1	1	1	1	1	1	0	1	1	1	1	1	1	1	1	0	1	0	1	1	0	0	0	0	0	0	1	1	1	1	0	1	1	0	1	1	1	1	1	0
812					PTSS2_HUMAN	PTDSS2	Phosphatidylserine synthase 2, Phosphatidylserine synthase 2 (PSS-2) (PtdSer synthase 2) (EC 2.7.8.29) (Serine-exchange enzyme II)	1004	1	1	1	1	1	1	1	1	1	1	1	1	1	1	0	0	1	1	1	1	0	0	0	0	0	0	0	1	0	0	1	0	0	0	0	0	0	0	1	0	1
813					K7ES52_HUMAN	TK1	Thymidine kinase (EC 2.7.1.21), Thymidine kinase, cytosolic (EC 2.7.1.21), Thymidine kinase (EC 2.7.1.21) (Fragment)	543	1	1	1	1	1	1	1	1	1	1	1	1	1	1	1	1	1	0	1	0	0	1	0	0	0	0	0	1	0	1	0	0	1	0	0	0	1	0	1	0	0
814					PDS5B_HUMAN	PDS5B	Sister chromatid cohesion protein PDS5 homolog B (Fragment), Sister chromatid cohesion protein PDS5 homolog B (Androgen-induced proliferation inhibitor) (Androgen-induced prostate proliferative shutoff-associated protein AS3)	2999	1	1	1	1	1	0	1	1	1	1	1	1	1	0	0	1	1	1	1	1	1	1	1	1	1	1	1	1	1	0	1	1	1	1	0	1	0	1	0	1	1
815					K7EKN3_HUMAN	USP36	Ubiquitin carboxyl-terminal hydrolase 36, Ubiquitin carboxyl-terminal hydrolase 36 (Fragment), USP36 protein (Ubiquitin carboxyl-terminal hydrolase 36), Ubiquitin carboxyl-terminal hydrolase 36 (EC 3.4.19.12) (Deubiquitinating enzyme 36) (Ubiquitin thioesterase 36) (Ubiquitin-specific-processing protease 36)	2317	1	1	1	1	1	1	1	1	1	1	1	1	1	1	1	1	0	1	1	1	1	1	0	1	1	0	1	1	1	0	1	1	0	1	1	1	0	1	0	0	1
816					PTRD1_HUMAN	PTRHD1	Putative peptidyl-tRNA hydrolase PTRHD1 (EC 3.1.1.29) (Peptidyl-tRNA hydrolase domain-containing protein 1)	290	1	0	1	1	1	1	1	1	1	1	1	1	1	0	1	1	1	1	0	1	0	1	0	1	1	1	1	1	1	1	1	0	1	1	1	0	1	0	1	1	0
817					B7Z4M2_HUMAN	WBP4	WW domain-binding protein 4 (cDNA FLJ52917, highly similar to WW domain-binding protein 4), WW domain-binding protein 4 (WBP-4) (Formin-binding protein 21) (WW domain-containing-binding protein 4)	764	1	1	1	1	1	1	1	1	1	1	1	1	1	1	1	0	0	1	1	1	1	0	1	1	1	1	1	1	1	0	1	1	1	1	1	1	1	0	0	0	1
818					NB5R4_HUMAN	CYB5R4	Cytochrome b5 reductase 4 (EC 1.6.2.2) (Flavohemoprotein b5/b5R) (b5+b5R) (N-terminal cytochrome b5 and cytochrome b5 oxidoreductase domain-containing protein) (cb5/cb5R)	1075	1	1	1	1	1	1	1	1	0	1	1	1	1	1	1	1	1	1	1	1	1	1	1	1	1	1	1	1	1	1	1	0	1	1	1	1	1	1	1	0	1
819					H0YB73_HUMAN	UBE2W	Ubiquitin-conjugating enzyme E2 W (EC 6.3.2.19) (N-terminus-conjugating E2) (Ubiquitin carrier protein W) (Ubiquitin-conjugating enzyme 16) (UBC-16) (Ubiquitin-protein ligase W), Ubiquitin-conjugating enzyme E2 W, Ubiquitin-conjugating enzyme E2 W (Fragment)	334	1	0	1	1	1	1	1	1	1	1	1	1	1	0	1	1	1	1	0	1	1	0	1	1	1	1	1	1	1	1	0	0	1	1	1	1	1	1	1	0	0
820					PLPL8_HUMAN	PNPLA8	Calcium-independent phospholipase A2-gamma (Fragment), Calcium-independent phospholipase A2-gamma (EC 3.1.1.5) (Intracellular membrane-associated calcium-independent phospholipase A2 gamma) (iPLA2-gamma) (PNPLA-gamma) (Patatin-like phospholipase domain-containing protein 8) (iPLA2-2), Calcium-independent phospholipase A2-gamma	1627	1	1	1	1	1	1	1	1	1	1	1	1	1	1	1	0	1	1	0	1	1	1	1	0	1	1	1	1	1	0	0	0	1	1	1	1	1	1	0	0	0
821					H0Y2Y4_HUMAN	ZDHHC14	Probable palmitoyltransferase ZDHHC14 (EC 2.3.1.225) (NEW1 domain-containing protein) (NEW1CP) (Zinc finger DHHC domain-containing protein 14) (DHHC-14), Palmitoyltransferase (EC 2.3.1.-) (Fragment)	1012	1	1	1	1	1	1	1	1	0	1	1	1	1	1	1	1	1	1	1	1	1	1	1	1	1	1	0	1	1	1	0	0	1	1	1	1	1	0	1	1	1
822					MIF_HUMAN	MIF	Macrophage migration inhibitory factor (MIF) (EC 5.3.2.1) (Glycosylation-inhibiting factor) (GIF) (L-dopachrome isomerase) (L-dopachrome tautomerase) (EC 5.3.3.12) (Phenylpyruvate tautomerase)	241	1	0	1	1	1	1	1	1	1	1	1	1	1	1	1	1	0	1	1	1	1	0	0	0	1	0	1	1	1	0	0	0	1	1	1	1	1	1	1	0	0
823					G3V4B1_HUMAN	ATXN3	Ataxin 3 variant h (Ataxin-3), Ataxin-3 (EC 3.4.19.12) (Machado-Joseph disease protein 1) (Spinocerebellar ataxia type 3 protein), Ataxin-3, Ataxin-3 (Fragment)	762	1	1	1	1	1	1	1	0	1	1	1	1	1	1	1	1	0	1	0	1	1	1	1	0	1	1	0	1	1	1	1	1	1	1	1	1	1	1	0	1	1
824					D6RDI2_HUMAN	LUC7L3	Cisplatin resistance-associated overexpressed protein, isoform CRA_b (Luc7-like protein 3), Luc7-like protein 3 (cDNA FLJ59548, highly similar to Cisplatin resistance-associated overexpressed protein), Luc7-like protein 3 (Fragment), Luc7-like protein 3 (Cisplatin resistance-associated-overexpressed protein) (Luc7A) (Okadaic acid-inducible phosphoprotein OA48-18) (cAMP regulatory element-associat…	971	1	1	1	1	1	1	1	1	1	1	1	1	1	1	1	1	1	1	1	1	1	1	1	1	1	1	1	1	1	1	1	1	1	0	1	1	1	1	0	0	0
825					H0Y2T8_HUMAN	TRDMT1	tRNA (cytosine(38)-C(5))-methyltransferase, tRNA (cytosine(38)-C(5))-methyltransferase (tRNA aspartic acid methyltransferase 1 variant 5), cDNA FLJ52038, highly similar to DNA (cytosine-5)-methyltransferase-like protein 2 (tRNA (cytosine(38)-C(5))-methyltransferase), tRNA (cytosine(38)-C(5))-methyltransferase (EC 2.1.1.204) (DNA (cytosine-5)-methyltransferase-like protein 2) (Dnmt2) (DNA methyltr…	800	1	1	1	1	1	0	1	1	1	1	1	1	1	1	1	1	1	1	1	1	1	1	1	1	1	1	1	1	0	1	1	0	0	0	1	0	0	1	1	1	1
826					H0YJ66_HUMAN	DHRS7	Dehydrogenase/reductase SDR family member 7 (Fragment), Dehydrogenase/reductase SDR family member 7 (EC 1.1.-.-) (Retinal short-chain dehydrogenase/reductase 4) (retSDR4)	814	1	1	1	1	1	1	1	0	1	1	1	1	1	1	1	0	1	1	0	1	1	1	1	1	1	1	0	1	1	1	0	0	1	0	0	0	0	1	0	0	1
827					K7EIN1_HUMAN	WBP2	WW domain-binding protein 2 (cDNA FLJ59459, highly similar to WW domain-binding protein 2), WW domain-binding protein 2, WW domain-binding protein 2 (WBP-2), WW domain-binding protein 2 (cDNA FLJ57063, highly similar to WW domain-binding protein 2), WW domain-binding protein 2 (Fragment)	518	1	1	1	1	1	1	1	0	1	1	1	1	1	1	1	1	0	1	1	1	1	1	1	1	1	1	1	1	0	1	1	0	1	1	0	1	1	1	0	0	0
828					S4R402_HUMAN	NOLC1	Nucleolar and coiled-body phosphoprotein 1 (Fragment), NOLC1 protein (Nucleolar and coiled-body phosphoprotein 1) (Nucleolar and coiled-body phosphoprotein 1, isoform CRA_a) (cDNA FLJ32193 fis, clone PLACE6002345, highly similar to Nucleolar phosphoprotein p130), Nucleolar and coiled-body phosphoprotein 1 (140 kDa nucleolar phosphoprotein) (Nopp140) (Hepatitis C virus NS5A-transactivated protein …	1324	1	1	1	1	1	0	1	1	1	1	1	0	0	1	1	1	1	1	1	1	1	1	1	1	1	0	1	1	0	1	0	0	1	1	1	1	1	0	1	0	0
829					PPM1G_HUMAN	PPM1G	Protein phosphatase 1G (EC 3.1.3.16) (Protein phosphatase 1C) (Protein phosphatase 2C isoform gamma) (PP2C-gamma) (Protein phosphatase magnesium-dependent 1 gamma)	1109	1	1	1	1	1	1	1	1	1	1	1	0	1	1	1	0	1	1	1	1	1	1	1	1	1	0	1	1	1	1	1	1	1	1	1	1	1	0	0	0	0
830					LYPA2_HUMAN	LYPLA2	Acyl-protein thioesterase 2 (APT-2) (EC 3.1.2.-) (Lysophospholipase II) (LPL-II) (LysoPLA II), Acyl-protein thioesterase 2 (Fragment), Acyl-protein thioesterase 2	474	1	1	1	1	1	1	1	0	1	1	1	1	1	1	0	0	1	1	0	0	0	0	0	1	0	0	0	0	1	0	1	0	0	0	0	0	0	1	1	1	1
831					SCMC1_HUMAN	SLC25A24	Calcium-binding mitochondrial carrier protein SCaMC-1 (Mitochondrial ATP-Mg/Pi carrier protein 1) (Mitochondrial Ca(2+)-dependent solute carrier protein 1) (Small calcium-binding mitochondrial carrier protein 1) (Solute carrier family 25 member 24), Calcium-binding mitochondrial carrier protein SCaMC-1	984	1	1	1	1	1	1	1	1	0	0	1	1	0	1	0	1	0	1	0	1	0	0	1	0	0	0	1	1	0	0	1	1	0	0	0	0	0	0	1	0	1
832					PGAM2_HUMAN	PGAM2	Phosphoglycerate mutase 2 (EC 3.1.3.13) (EC 5.4.2.11) (EC 5.4.2.4) (BPG-dependent PGAM 2) (Muscle-specific phosphoglycerate mutase) (Phosphoglycerate mutase isozyme M) (PGAM-M)	526	1	1	1	1	1	1	0	1	0	1	1	0	0	1	0	0	0	0	1	1	0	1	1	1	1	1	1	1	0	0	1	1	0	0	0	0	0	0	1	1	1
833					E7ETK1_HUMAN	EPC2	Enhancer of polycomb homolog 2 (Fragment), Enhancer of polycomb homolog 2, Enhancer of polycomb homolog 2 (EPC-like)	1679	1	1	1	1	1	0	1	0	0	0	0	0	0	1	1	0	0	1	0	0	0	0	0	0	0	0	1	0	1	1	0	0	0	1	0	0	0	0	0	0	0
834					FAKD3_HUMAN	FASTKD3	FAST kinase domain-containing protein 3 (Fragment), FAST kinase domain-containing protein 3	1357	1	1	1	1	1	1	1	0	0	0	1	1	0	1	1	0	1	0	0	1	1	1	0	0	0	0	0	0	0	1	0	0	0	0	0	0	0	0	0	0	0
835					HINT2_HUMAN	HINT2	Histidine triad nucleotide-binding protein 2, mitochondrial (HINT-2) (EC 3.-.-.-) (HINT-3) (HIT-17kDa) (PKCI-1-related HIT protein)	324	1	0	0	1	1	0	1	1	1	1	1	0	0	0	0	1	1	0	0	1	1	0	0	0	0	0	0	1	0	1	1	0	0	1	0	0	0	0	0	0	0
836					QSOX2_HUMAN	QSOX2	Sulfhydryl oxidase 2 (EC 1.8.3.2) (Neuroblastoma-derived sulfhydryl oxidase) (Quiescin Q6-like protein 1), Sulfhydryl oxidase (EC 1.8.3.2) (Fragment)	1439	1	0	1	0	1	1	1	0	0	0	1	1	0	0	0	0	0	0	0	1	0	0	0	0	0	0	0	0	1	0	0	0	0	0	0	0	0	0	0	0	0
837					EP300_HUMAN	EP300	Histone acetyltransferase p300 (p300 HAT) (EC 2.3.1.48) (E1A-associated protein p300)	4928	1	1	0	0	1	1	1	0	1	0	0	0	0	0	0	0	0	0	0	0	0	0	0	0	1	0	0	0	0	0	0	0	1	1	1	1	1	0	0	1	0
838					C9JTA4_HUMAN	CPS1	Carbamoyl-phosphate synthase [ammonia], mitochondrial (EC 6.3.4.16) (Carbamoyl-phosphate synthetase I) (CPSase I), Carbamoyl-phosphate synthase [ammonia], mitochondrial (Fragment)	3108	1	1	1	1	1	1	1	0	1	1	1	1	1	0	0	0	0	0	0	0	0	0	0	0	0	0	0	0	0	0	0	0	0	0	0	0	0	0	0	1	1
839					H0YJI5_HUMAN	RAD51B	DNA repair protein RAD51 homolog 2 (R51H2) (RAD51 homolog B) (Rad51B) (RAD51-like protein 1), DNA repair protein RAD51 homolog 2, DNA repair protein RAD51 homolog 2 (Fragment)	870	1	1	0	1	1	0	1	0	1	0	1	0	1	1	0	0	1	0	0	1	0	0	0	0	0	0	0	0	0	0	0	0	0	0	0	0	0	0	1	1	0
840					AT5EL_HUMAN	ATP5EP2	ATP synthase subunit epsilon-like protein, mitochondrial	103	0	0	0	0	0	0	0	1	0	0	0	0	0	0	0	0	1	0	0	1	0	0	0	1	0	0	0	0	1	0	0	0	1	0	0	0	0	0	0	0	0
841					F8VVA0_HUMAN	C12orf44	Autophagy-related protein 101 (Fragment)	395	0	0	0	0	0	0	0	0	1	0	0	0	0	0	0	0	0	0	0	0	0	0	0	0	0	0	0	0	0	0	0	0	0	0	0	0	0	0	1	0	0
842					E9PN35_HUMAN	ALKBH3	Alpha-ketoglutarate-dependent dioxygenase alkB homolog 3 (Fragment), Alpha-ketoglutarate-dependent dioxygenase alkB homolog 3 (EC 1.14.11.-) (Alkylated DNA repair protein alkB homolog 3) (DEPC-1) (Prostate cancer antigen 1), Alpha-ketoglutarate-dependent dioxygenase alkB homolog 3	596	1	1	1	1	1	1	1	1	1	1	1	1	1	1	0	0	0	1	0	1	1	0	0	0	0	0	0	0	0	0	0	0	0	0	0	0	0	0	0	0	1
843					RDH14_HUMAN	RDH14	Retinol dehydrogenase 14 (EC 1.1.1.-) (Alcohol dehydrogenase PAN2)	685	1	1	1	1	1	1	1	1	0	1	1	1	1	0	0	0	0	0	0	1	1	1	0	0	0	0	0	0	0	0	0	0	0	0	1	1	0	1	0	0	1
844					H0Y5F5_HUMAN	PABPC4	Poly(A) binding protein, cytoplasmic 4 (Inducible form), isoform CRA_e (Polyadenylate-binding protein 4), Polyadenylate-binding protein 4 (Fragment), Polyadenylate-binding protein 4 (PABP-4) (Poly(A)-binding protein 4) (Activated-platelet protein 1) (APP-1) (Inducible poly(A)-binding protein) (iPABP)	1335	1	1	1	1	1	1	1	1	0	0	0	0	1	1	1	0	0	0	1	0	1	0	0	1	0	0	1	1	0	0	0	0	0	0	0	0	1	0	1	1	1
845					B4DZ91_HUMAN	ZADH2	Zinc-binding alcohol dehydrogenase domain-containing protein 2 (EC 1.-.-.-), Zinc-binding alcohol dehydrogenase domain-containing protein 2 (cDNA FLJ52809, highly similar to Zinc-binding alcohol dehydrogenasedomain-containing protein 2 (EC 1.-.-.-)), Zinc-binding alcohol dehydrogenase domain-containing protein 2 (Fragment)	765	1	1	0	1	0	1	1	1	1	1	1	1	1	1	1	1	1	0	1	0	1	0	0	0	0	0	0	0	0	1	0	0	0	0	0	0	0	0	0	0	1
846					E9PC05_HUMAN	ILKAP	Integrin-linked kinase-associated serine/threonine phosphatase 2C (Fragment), Integrin-linked kinase-associated serine/threonine phosphatase 2C (ILKAP) (EC 3.1.3.16)	808	1	1	1	1	1	1	1	1	1	1	1	1	1	1	1	1	1	0	0	1	1	0	0	0	0	0	0	0	0	1	1	1	1	1	1	1	1	0	1	1	1
847					Q86TV3_HUMAN	LGMN	Legumain (Fragment), Legumain (EC 3.4.22.34) (Asparaginyl endopeptidase) (Protease, cysteine 1), Legumain, Full-length cDNA clone CS0DB001YK19 of Neuroblastoma of Homo sapiens (human) (Legumain), Full-length cDNA clone CS0DI002YH20 of Placenta of Homo sapiens (human) (Legumain)	909	1	1	1	1	1	1	1	1	1	1	1	1	1	1	1	1	0	1	0	1	1	0	0	0	0	0	0	1	1	1	1	1	1	1	1	1	1	1	1	0	0
848					SURF2_HUMAN	SURF2	Surfeit locus protein 2 (Surf-2)	526	1	1	1	1	1	1	1	1	0	1	1	1	1	0	0	0	0	0	1	1	0	0	0	0	0	0	0	0	0	0	0	0	0	1	1	1	0	0	0	0	0
849					J3KPL2_HUMAN	KDM1B	Lysine-specific histone demethylase 1B (Fragment), Lysine-specific histone demethylase 1B (EC 1.-.-.-) (Flavin-containing amine oxidase domain-containing protein 1) (Lysine-specific histone demethylase 2), Lysine-specific histone demethylase 1B	1727	1	1	1	1	0	1	1	1	1	1	1	1	0	1	0	1	1	1	1	1	1	0	0	0	0	0	0	0	0	1	0	1	1	1	1	1	0	1	0	0	0
850					U3KQS9_HUMAN	MORN1	MORN repeat-containing protein 1 (cDNA FLJ60334, highly similar to MORN repeat-containing protein 1), MORN repeat-containing protein 1, MORN repeat-containing protein 1 (Fragment)	1011	1	0	1	1	0	0	0	1	1	1	1	1	1	1	1	1	0	1	0	1	0	0	0	0	0	0	0	0	0	0	1	0	0	0	0	0	0	0	1	0	0
851					E5RIH5_HUMAN	TTI2	TELO2-interacting protein 2, TELO2-interacting protein 2 (Fragment)	1036	1	0	0	1	1	0	1	1	1	1	1	1	1	1	1	0	1	1	0	1	0	0	0	0	0	0	0	1	0	1	1	0	0	0	0	0	0	0	1	1	0
852					Q5JVD2_HUMAN	CNTRL	Centriolin, Centriolin (Centrosomal protein 1) (Centrosomal protein of 110 kDa) (Cep110), Centriolin (Fragment)	4672	1	1	1	1	1	0	1	1	1	1	1	1	1	1	0	0	0	1	0	1	0	0	0	0	0	0	0	0	0	1	1	1	0	0	0	0	0	0	1	1	0
853					MFSD9_HUMAN	MFSD9	Major facilitator superfamily domain-containing protein 9, Major facilitator superfamily domain-containing protein 9 (Fragment)	947	1	1	1	1	1	1	1	1	1	1	1	0	1	1	1	1	1	1	1	1	1	0	0	0	1	1	1	0	0	0	0	0	0	0	0	0	0	0	1	1	0
854					NSUN6_HUMAN	NSUN6	Putative methyltransferase NSUN6 (EC 2.1.1.-) (NOL1/NOP2/Sun and PUA domain-containing protein 1) (NOL1/NOP2/Sun domain family member 6)	964	1	1	1	1	1	1	1	1	1	1	1	1	1	1	1	1	1	1	0	1	1	0	0	1	1	1	1	1	1	1	0	0	0	0	0	0	0	1	1	1	0
855					FUK_HUMAN	FUK	Fucokinase, isoform CRA_d (L-fucose kinase), L-fucose kinase (Fragment), L-fucose kinase (cDNA FLJ53723, highly similar to L-fucose kinase (EC 2.7.1.52)), L-fucose kinase (Fucokinase) (EC 2.7.1.52)	2187	1	1	1	1	1	1	1	1	1	1	1	1	1	1	1	1	0	0	0	1	1	0	0	0	0	0	0	1	0	1	0	0	1	1	0	0	1	1	1	1	1
856					C9JUG7_HUMAN	CAPZA2	F-actin-capping protein subunit alpha-2 (Fragment), F-actin-capping protein subunit alpha-2 (cDNA FLJ51827, highly similar to F-actin capping protein alpha-2 subunit), F-actin-capping protein subunit alpha-2 (CapZ alpha-2), F-actin-capping protein subunit alpha-2	600	1	1	1	0	0	1	1	0	1	1	1	0	1	0	1	1	0	0	1	1	1	0	0	0	0	0	0	0	0	0	1	0	0	0	0	0	1	0	1	1	0
857					G5E9J4_HUMAN	TBCCD1	TBCC domain-containing protein 1, TBCC domain containing 1, isoform CRA_a (TBCC domain-containing protein 1), TBCC domain-containing protein 1 (Fragment)	1161	1	1	1	1	1	1	1	1	1	1	1	1	1	1	1	1	1	1	1	1	0	0	0	0	0	0	0	0	0	0	1	1	0	0	0	0	0	0	1	1	0
858					DDX21_HUMAN	DDX21	Nucleolar RNA helicase 2 (EC 3.6.4.13) (DEAD box protein 21) (Gu-alpha) (Nucleolar RNA helicase Gu) (Nucleolar RNA helicase II) (RH II/Gu)	1607	1	1	1	1	1	1	1	1	1	1	1	1	0	0	1	1	1	1	1	1	0	0	0	0	0	0	0	0	0	0	1	1	0	0	0	0	0	0	1	1	0
859					H3BSN2_HUMAN	KIFC3	Kinesin-like protein KIFC3, Kinesin-like protein KIFC3 (cDNA FLJ58715, highly similar to Kinesin-like protein KIFC3), Kinesin-like protein KIFC3 (Fragment), Kinesin-like protein KIFC3 (cDNA FLJ56036, highly similar to Homo sapiens kinesin family member C3 (KIFC3), mRNA)	1738	1	1	1	1	1	1	1	1	1	1	1	1	1	1	1	1	1	1	0	1	1	0	0	0	0	0	0	1	0	1	0	1	1	1	1	0	0	0	1	1	1
860					H0YAM4_HUMAN	NPHP3	Nephrocystin-3 (Fragment), Nephrocystin-3	2756	1	1	1	1	1	1	1	1	1	1	1	1	1	1	1	1	1	0	0	1	0	0	0	0	0	0	0	0	0	0	0	0	0	0	0	0	0	0	1	1	1
861					NLRC3_HUMAN	NLRC3	Protein NLRC3, Protein NLRC3 (CARD15-like protein) (Caterpiller protein 16.2) (CLR16.2) (Nucleotide-binding oligomerization domain protein 3)	2256	1	1	1	1	1	1	1	0	0	0	1	0	1	0	0	1	1	0	0	0	0	0	0	0	0	0	0	0	0	1	0	0	0	0	0	0	0	0	1	1	1
862					DHR12_HUMAN	DHRS12	Dehydrogenase/reductase SDR family member 12 (EC 1.1.-.-)	662	0	1	1	1	1	1	1	1	1	1	1	1	1	1	0	0	1	1	1	0	0	0	0	0	0	0	0	1	0	1	1	1	0	0	0	0	0	0	1	0	0
863					G3V2W9_HUMAN	EAPP	E2F-associated phosphoprotein (Fragment), E2F-associated phosphoprotein (EAPP), E2F-associated phosphoprotein	595	1	1	1	1	1	1	1	1	1	1	1	1	1	1	1	1	1	1	0	1	1	0	0	0	0	0	0	1	0	1	0	1	1	1	1	1	0	1	1	1	0
864					G3V1B9_HUMAN	TM9SF1	Transmembrane 9 superfamily member 1, Transmembrane 9 superfamily member 1 (MP70 protein family member) (hMP70), Transmembrane 9 superfamily member 1 (Fragment), Transmembrane 9 superfamily member 1 (Transmembrane 9 superfamily member 1, isoform CRA_d)	1682	1	1	1	1	1	1	0	1	1	1	1	1	1	1	1	1	1	0	1	1	1	0	0	0	0	0	0	1	0	1	0	0	0	0	0	0	0	0	1	1	1
865					E5RFP0_HUMAN	NUDCD2	NudC domain-containing protein 2	327	1	1	1	1	1	1	1	1	1	1	1	1	1	1	1	0	1	1	0	1	0	1	0	0	0	0	0	0	0	1	1	1	0	0	0	0	0	1	1	0	1
866					H0YL95_HUMAN	AP4E1	AP-4 complex subunit epsilon-1, AP-4 complex subunit epsilon-1 (AP-4 adapter complex subunit epsilon) (Adapter-related protein complex 4 subunit epsilon-1) (Epsilon subunit of AP-4) (Epsilon-adaptin)	2343	1	1	1	1	1	1	1	0	1	0	1	1	1	1	1	0	1	1	0	0	0	0	0	0	0	0	0	0	0	0	0	0	0	0	0	0	0	0	1	1	1
867					H0YJI3_HUMAN	AP4S1	AP-4 complex subunit sigma-1 (AP-4 adapter complex subunit sigma-1) (Adapter-related protein complex 4 subunit sigma-1) (Sigma-1 subunit of AP-4) (Sigma-4-adaptin) (Sigma4-adaptin), AP-4 complex subunit sigma-1, AP-4 complex subunit sigma-1 (Adaptor-related protein complex 4, sigma 1 subunit, isoform CRA_e), AP-4 complex subunit sigma-1 (Fragment)	294	1	1	1	1	1	1	1	0	0	0	1	1	1	0	1	1	0	0	0	0	0	0	0	0	0	0	0	0	0	0	0	0	0	0	0	0	0	0	1	1	1
868					AP4M1_HUMAN	AP4M1	AP-4 complex subunit mu-1 (Fragment), AP-4 complex subunit mu-1, AP-4 complex subunit mu-1 (AP-4 adapter complex mu subunit) (Adapter-related protein complex 4 subunit mu-1) (Mu subunit of AP-4) (Mu-adaptin-related protein 2) (mu-ARP2) (Mu4-adaptin) (mu4)	923	1	1	1	1	1	1	0	0	1	0	1	1	1	0	1	1	1	0	0	0	0	0	0	0	0	0	0	0	0	1	0	0	0	0	0	0	0	0	1	1	0
869					I3L3R3_HUMAN	ENTHD2	AP-4 complex accessory subunit tepsin (ENTH domain-containing protein 2) (Epsin for AP-4) (Tetra-epsin), AP-4 complex accessory subunit tepsin (Fragment), AP-4 complex accessory subunit tepsin	1043	1	1	1	1	1	1	1	0	1	0	1	1	1	1	1	1	1	0	0	0	0	0	0	0	0	0	0	0	0	1	0	0	0	0	0	0	0	0	1	1	1
870					B1ALD0_HUMAN	AP4B1	AP-4 complex subunit beta-1, AP-4 complex subunit beta-1 (cDNA FLJ54036, highly similar to Adapter-relatedprotein complex 4 beta 1 subunit), AP-4 complex subunit beta-1 (Fragment), AP-4 complex subunit beta-1 (AP-4 adapter complex subunit beta) (Adapter-related protein complex 4 subunit beta-1) (Beta subunit of AP-4) (Beta4-adaptin)	1527	1	1	1	1	1	1	1	0	1	0	1	1	0	1	1	1	1	0	0	0	0	0	0	0	0	0	0	0	0	1	0	0	0	0	0	0	0	0	0	1	1
871					C9JBE7_HUMAN	WDR53	WD repeat-containing protein 53 (Fragment), WD repeat-containing protein 53	739	1	1	0	1	1	1	1	0	0	1	1	1	1	1	1	1	1	1	1	1	0	0	0	0	0	0	0	0	0	0	1	1	0	0	0	0	0	0	1	0	0
872					D6RA24_HUMAN	PLAC8	Placenta-specific 8, isoform CRA_b (Placenta-specific gene 8 protein), Placenta-specific gene 8 protein (Protein C15)	235	1	1	0	1	1	1	1	1	0	1	1	1	1	1	0	1	1	1	1	1	0	0	0	0	0	0	0	0	0	0	1	0	0	0	0	0	0	0	0	0	0
873					C9J935_HUMAN	SETD9	SET domain-containing protein 9 (EC 2.1.1.-), SET domain-containing protein 9, SET domain-containing protein 9 (Fragment)	619	0	1	1	1	1	1	1	1	1	1	1	1	1	1	1	0	1	1	0	1	0	0	0	0	0	0	0	1	0	0	0	0	0	0	0	0	0	1	0	0	1
874					C9J4C7_HUMAN	RHBDD1	Rhomboid-related protein 4 (RRP4) (EC 3.4.21.105) (Rhomboid domain-containing protein 1) (Rhomboid-like protein 4), Rhomboid-related protein 4 (Fragment), Rhomboid-related protein 4	655	1	1	1	1	1	1	1	1	1	1	1	1	1	0	1	1	1	0	0	1	1	1	1	0	0	0	0	1	1	1	0	1	0	1	1	1	0	0	1	1	1
875					SPP2B_HUMAN	SPPL2B	Signal peptide peptidase-like 2B (SPP-like 2B) (SPPL2b) (EC 3.4.23.-) (Intramembrane protease 4) (IMP-4) (Presenilin homologous protein 4) (PSH4) (Presenilin-like protein 1)	1205	1	0	1	1	1	1	1	1	1	1	1	1	1	1	0	1	0	0	0	0	0	0	0	0	0	0	0	1	1	1	0	1	1	1	1	1	0	1	1	1	1
876					PDK2_HUMAN	PDK2	[Pyruvate dehydrogenase (acetyl-transferring)] kinase isozyme 2, mitochondrial (Fragment), [Pyruvate dehydrogenase (acetyl-transferring)] kinase isozyme 2, mitochondrial (EC 2.7.11.2) (Pyruvate dehydrogenase kinase isoform 2) (PDH kinase 2) (PDKII)	851	1	1	1	1	1	1	0	1	1	1	1	0	1	1	1	1	0	0	1	1	0	0	0	0	0	0	0	0	0	0	0	0	1	0	1	0	0	0	0	1	1
877					F8WC33_HUMAN	KIF15	Kinesin-like protein KIF15, Kinesin-like protein KIF15 (Kinesin-like protein 2) (hKLP2) (Kinesin-like protein 7) (Serologically defined breast cancer antigen NY-BR-62), Kinesin-like protein KIF15 (Fragment)	2823	1	1	1	1	1	1	1	1	1	1	1	1	1	1	1	1	1	0	1	0	0	0	0	0	0	0	0	0	0	0	0	1	0	0	0	0	0	1	1	1	0
878					RB_HUMAN	RB1	Mutated retinoblastoma protein (Retinoblastoma-associated protein), Retinoblastoma-associated protein (p105-Rb) (pRb) (Rb) (pp110)	1920	1	1	1	1	1	1	1	0	1	1	1	1	0	1	1	0	0	0	0	0	0	0	0	0	0	0	0	0	0	0	0	0	0	0	0	0	0	0	1	1	0
879					STK19_HUMAN	STK19	Serine/threonine-protein kinase 19 (Fragment), Serine/threonine-protein kinase 19 (EC 2.7.11.1) (Protein G11) (Protein RP1)	749	1	1	1	1	1	1	0	0	1	1	1	1	0	1	0	0	1	1	0	1	1	0	0	0	0	0	0	1	1	0	1	1	0	0	0	0	0	0	1	1	1
880					BUB1B_HUMAN	BUB1B	Mitotic checkpoint serine/threonine-protein kinase BUB1 beta, Mitotic checkpoint serine/threonine-protein kinase BUB1 beta (EC 2.7.11.1) (MAD3/BUB1-related protein kinase) (hBUBR1) (Mitotic checkpoint kinase MAD3L) (Protein SSK1), Mitotic checkpoint serine/threonine-protein kinase BUB1 beta (Fragment)	2179	1	1	1	1	1	0	1	1	0	1	1	1	1	0	0	1	0	0	0	1	0	0	0	0	0	0	1	1	1	1	1	1	0	0	0	1	1	0	1	1	1
881					YBEY_HUMAN	YBEY	Putative ribonuclease	346	1	1	0	1	1	1	1	0	1	0	0	0	1	1	1	1	1	0	0	0	0	0	0	0	0	0	0	0	0	0	0	0	0	0	0	0	0	0	1	0	0
882					RSAD1_HUMAN	RSAD1	Radical S-adenosyl methionine domain-containing protein 1, mitochondrial (EC 1.3.99.-) (Oxygen-independent coproporphyrinogen-III oxidase-like protein RSAD1), Radical S-adenosyl methionine domain-containing protein 1, mitochondrial (cDNA FLJ58916, moderately similar to Homo sapiens radical S-adenosyl methionine domain containing 1 (RSAD1), mRNA), Radical S-adenosyl methionine domain-containing pr…	892	1	1	1	1	1	1	1	0	1	1	1	1	1	0	1	1	1	0	0	0	0	0	0	0	0	0	0	1	0	1	0	0	0	0	0	0	0	0	1	1	0
883					ISPD_HUMAN	ISPD	Isoprenoid synthase domain-containing protein (EC 2.7.7.-) (2-C-methyl-D-erythritol 4-phosphate cytidylyltransferase-like protein)	927	1	1	1	1	1	1	1	1	1	1	1	1	1	1	1	1	0	0	0	1	1	1	0	0	0	0	0	0	1	0	0	0	0	0	0	0	0	0	1	1	0
884					ADPRM_HUMAN	ADPRM	Manganese-dependent ADP-ribose/CDP-alcohol diphosphatase (EC 3.6.1.13) (EC 3.6.1.16) (EC 3.6.1.53) (ADPRibase-Mn) (CDP-choline phosphohydrolase)	721	1	1	1	1	1	1	1	0	0	1	0	1	0	1	0	1	0	0	0	1	0	0	0	0	0	0	0	0	1	1	0	1	0	0	0	0	0	0	0	0	1
885					HEBP2_HUMAN	HEBP2	Heme-binding protein 2 (Fragment), Heme-binding protein 2 (Placental protein 23) (PP23) (Protein SOUL), Heme-binding protein 2	422	1	1	1	1	1	1	1	1	1	1	0	1	1	1	0	1	1	1	0	0	1	0	0	0	0	0	0	1	0	1	1	1	0	0	0	0	0	0	1	0	0
886					NTCP2_HUMAN	SLC10A2	Ileal sodium/bile acid cotransporter (Apical sodium-dependent bile acid transporter) (ASBT) (Ileal Na(+)/bile acid cotransporter) (Ileal sodium-dependent bile acid transporter) (IBAT) (ISBT) (Na(+)-dependent ileal bile acid transporter) (Sodium/taurocholate cotransporting polypeptide, ileal) (Solute carrier family 10 member 2)	702	1	1	1	1	1	1	1	1	1	1	1	1	0	1	0	0	0	0	1	0	1	1	0	0	0	0	0	1	1	1	0	0	0	1	1	0	0	0	0	0	0
887					C9JJE0_HUMAN	EHHADH	Enoyl-CoA hydratase/3,2-trans-enoyl-CoA isomerase, Peroxisomal bifunctional enzyme (PBE) (PBFE) [Includes: Enoyl-CoA hydratase/3,2-trans-enoyl-CoA isomerase (EC 4.2.1.17) (EC 5.3.3.8); 3-hydroxyacyl-CoA dehydrogenase (EC 1.1.1.35)]	1489	1	1	1	1	1	1	1	1	1	1	1	1	1	1	1	0	0	0	0	0	0	0	0	0	0	0	0	0	0	0	0	0	0	0	0	0	0	0	0	0	1
888					FUT10_HUMAN	FUT10	Alpha-(1,3)-fucosyltransferase 10 (EC 2.4.1.-) (Fucosyltransferase X) (Fuc-TX) (FucT-X) (Galactoside 3-L-fucosyltransferase 10) (Fucosyltransferase 10)	999	1	1	1	1	1	0	1	0	1	1	1	1	1	1	0	1	1	0	0	1	0	0	0	1	1	0	0	1	0	1	0	0	0	0	0	0	0	0	0	0	1
889					F8VQX6_HUMAN	METTL7A	Methyltransferase-like protein 7A (Fragment), Methyltransferase-like protein 7A (EC 2.1.1.-) (Protein AAM-B)	506	1	1	1	1	1	1	1	0	1	0	0	1	1	1	0	1	0	0	0	0	1	0	0	0	0	0	0	1	0	0	0	0	0	0	0	0	0	0	0	0	0
890					J3KQJ3_HUMAN	NUDT22	Nucleoside diphosphate-linked moiety X motif 22 (Nudix (Nucleoside diphosphate linked moiety X)-type motif 22, isoform CRA_d), Nucleoside diphosphate-linked moiety X motif 22 (Nudix motif 22), Nucleoside diphosphate-linked moiety X motif 22, Nucleoside diphosphate-linked moiety X motif 22 (Fragment)	609	1	1	1	1	1	1	0	0	1	1	1	1	1	1	0	1	0	1	1	0	1	0	0	0	1	0	0	1	0	0	0	0	0	0	0	0	0	0	0	0	0
891					H0YEJ5_HUMAN	DHCR7	7-dehydrocholesterol reductase (Fragment), 7-dehydrocholesterol reductase (7-DHC reductase) (EC 1.3.1.21) (Putative sterol reductase SR-2) (Sterol Delta(7)-reductase)	982	1	1	1	1	1	1	1	1	1	1	0	1	1	1	0	0	1	0	0	1	1	1	0	0	0	0	0	0	0	1	0	0	0	1	0	0	0	0	0	0	1
892					ABRAL_HUMAN	ABRACL	Costars family protein ABRACL, Costars family protein ABRACL (ABRA C-terminal-like protein)	162	1	1	1	1	1	1	1	1	1	1	0	0	1	0	0	1	1	0	0	0	0	0	0	0	0	0	0	0	0	0	0	0	0	0	0	0	0	0	1	1	1
893					E9PJM3_HUMAN	FBXO3	F-box only protein 3 (FBXO3 protein) (cDNA, FLJ79185, highly similar to F-box only protein 3), F-box only protein 3 (F-box protein 3, isoform CRA_e), F-box only protein 3, F-box only protein 3 (cDNA FLJ59154, highly similar to F-box only protein 3)	982	1	1	1	1	1	1	1	1	1	1	1	1	1	0	0	0	0	0	1	1	0	0	0	0	0	0	0	0	0	1	0	0	0	0	0	0	0	0	0	0	0
894					S35E3_HUMAN	SLC35E3	Solute carrier family 35 member E3 (Fragment), Solute carrier family 35 member E3 (Bladder cancer-overexpressed gene 1 protein)	633	1	0	1	1	1	1	1	1	1	1	1	1	1	1	0	1	0	0	1	1	1	1	0	0	0	0	0	1	0	1	0	0	0	0	0	0	0	0	1	1	0
895					WRN_HUMAN	WRN	Werner syndrome ATP-dependent helicase (EC 3.6.4.12) (DNA helicase, RecQ-like type 3) (RecQ3) (Exonuclease WRN) (EC 3.1.-.-) (RecQ protein-like 2)	2976	1	1	1	1	1	0	1	1	0	1	1	0	1	1	1	1	1	0	1	1	1	0	0	0	1	1	0	0	0	0	0	0	1	0	0	1	1	0	0	0	0
896					MLTK_HUMAN	MLTK	Mitogen-activated protein kinase kinase kinase MLT (EC 2.7.11.25) (Human cervical cancer suppressor gene 4 protein) (HCCS-4) (Leucine zipper- and sterile alpha motif-containing kinase) (MLK-like mitogen-activated protein triple kinase) (Mixed lineage kinase-related kinase) (MLK-related kinase) (MRK) (Sterile alpha motif- and leucine zipper-containing kinase AZK)	1672	1	1	1	1	1	1	1	1	0	1	0	1	0	1	0	1	1	0	1	0	1	0	0	0	0	0	0	0	0	1	0	0	1	0	0	0	1	0	1	0	0
897					DCTP1_HUMAN	DCTPP1	dCTP pyrophosphatase 1, dCTP pyrophosphatase 1 (EC 3.6.1.12) (Deoxycytidine-triphosphatase 1) (dCTPase 1) (RS21C6) (XTP3-transactivated gene A protein)	347	1	1	1	1	1	1	0	0	1	1	1	1	1	1	0	1	1	1	0	0	1	0	1	0	0	0	0	0	0	1	0	0	0	0	0	0	0	0	0	0	1
898					Q5TDF0_HUMAN	NTPCR	Cancer-related nucleoside-triphosphatase (Chromosome 1 open reading frame 57, isoform CRA_a), Cancer-related nucleoside-triphosphatase (NTPase) (EC 3.6.1.15) (Nucleoside triphosphate phosphohydrolase)	461	1	1	1	1	1	1	1	0	1	1	1	1	1	1	0	0	1	1	1	1	1	1	1	1	0	0	1	0	0	1	0	1	0	0	0	0	0	0	1	0	1
899					H3BUU0_HUMAN	MTHFSD	Methenyltetrahydrofolate synthase domain-containing protein, Methenyltetrahydrofolate synthase domain-containing protein (Fragment)	782	1	1	1	1	1	1	1	0	1	1	1	1	0	1	0	0	0	1	1	1	1	0	1	1	1	0	1	0	0	0	0	0	0	0	0	0	0	0	0	0	1
900					C9JLG9_HUMAN	OCA2	P protein (Melanocyte-specific transporter protein) (Pink-eyed dilution protein homolog), P protein (Fragment)	1704	1	1	1	1	1	1	1	0	1	1	0	0	1	1	0	0	1	1	0	0	1	1	1	1	1	0	1	0	0	1	0	0	0	0	0	0	0	0	1	1	1
901					H0YKG4_HUMAN	EMC9	ER membrane protein complex subunit 9, ER membrane protein complex subunit 9 (Protein FAM158A)	429	1	0	1	1	1	1	0	0	0	0	0	0	0	0	0	0	1	1	1	0	0	0	0	1	0	0	1	1	0	0	0	0	1	0	1	0	0	1	1	1	0
902					E7ES43_HUMAN	HSPA4L	Heat shock 70 kDa protein 4L (Fragment), Heat shock 70 kDa protein 4L, Heat shock 70 kDa protein 4L (Heat shock 70-related protein APG-1) (Osmotic stress protein 94)	1810	1	1	0	1	1	1	1	1	0	0	0	0	0	0	0	0	0	1	0	0	0	0	1	1	1	1	1	1	0	0	1	1	1	1	1	1	0	1	0	1	1
903					J3QKK3_HUMAN	RAD51C	DNA repair protein RAD51 homolog 3, DNA repair protein RAD51 homolog 3 (Fragment), DNA repair protein RAD51 homolog 3 (RAD51 homolog C (S. cerevisiae)) (RAD51 homolog C (S. cerevisiae), isoform CRA_a) (RAD51C protein) (cDNA FLJ76539, highly similar to Homo sapiens RAD51 homolog C (S. cerevisiae) (RAD51C), transcript variant 3, mRNA), DNA repair protein RAD51 homolog 3 (R51H3) (RAD51 homolog C) (R…	776	1	1	1	1	1	1	1	1	1	0	0	0	0	0	0	1	1	0	0	0	1	1	0	1	1	0	0	1	1	1	1	1	0	1	0	0	0	1	1	0	0
904					J3QRT4_HUMAN	ZSWIM7	Zinc finger SWIM domain-containing protein 7 (Fragment), Zinc finger SWIM domain-containing protein 7 (SWIM domain-containing and Srs2-interacting protein 1 homolog) (SWIM-type zinc finger domain-containing protein 7), Zinc finger SWIM domain-containing protein 7	280	1	0	0	1	1	1	1	0	0	1	0	1	1	1	0	1	1	0	0	0	1	1	0	0	1	1	0	1	1	0	0	1	1	0	0	1	0	1	1	0	0
905					Q5VZA6_HUMAN	ACO1	Cytoplasmic aconitate hydratase, Cytoplasmic aconitate hydratase (Aconitase) (EC 4.2.1.3) (Citrate hydro-lyase) (Ferritin repressor protein) (Iron regulatory protein 1) (IRP1) (Iron-responsive element-binding protein 1) (IRE-BP 1)	1839	1	1	1	0	1	1	1	1	1	1	0	1	1	1	1	1	1	0	1	1	1	1	1	1	1	1	1	1	1	1	0	0	1	0	0	0	0	0	0	0	0
906					H3BSM5_HUMAN	GABARAPL2	Gamma-aminobutyric acid receptor-associated protein-like 2 (GABA(A) receptor-associated protein-like 2) (Ganglioside expression factor 2) (GEF-2) (General protein transport factor p16) (Golgi-associated ATPase enhancer of 16 kDa) (GATE-16) (MAP1 light chain 3-related protein), GABA(A) receptor-associated protein-like 2, isoform CRA_a (Gamma-aminobutyric acid receptor-associated protein-like 2), G…	242	1	1	1	1	1	1	1	1	1	1	1	1	1	1	1	1	1	1	1	1	1	0	0	0	0	0	0	0	0	1	1	0	0	0	0	0	0	0	0	1	0
907					S39A1_HUMAN	SLC39A1	Zinc transporter ZIP1 (Solute carrier family 39 member 1) (Zinc-iron-regulated transporter-like) (Zrt- and Irt-like protein 1) (ZIP-1) (hZIP1), Zinc transporter ZIP1 (cDNA FLJ57100, highly similar to Zinc transporter ZIP1), Zinc transporter ZIP1 (Fragment)	628	1	1	1	1	1	1	0	1	1	1	1	1	0	1	1	1	0	0	1	1	1	0	0	1	0	0	1	1	0	1	0	1	1	1	1	1	1	1	0	0	0
908					H3BNA5_HUMAN	GDE1	Glycerophosphodiester phosphodiesterase 1 (EC 3.1.4.44) (Membrane-interacting protein of RGS16) (RGS16-interacting membrane protein), Glycerophosphodiester phosphodiesterase 1, Glycerophosphodiester phosphodiesterase 1 (Fragment)	693	1	1	1	1	1	1	1	0	1	1	1	1	1	0	1	1	1	1	0	1	1	1	1	1	1	1	1	0	0	1	0	0	1	1	1	1	1	0	0	0	0
909					F8WE65_HUMAN	PPIA	Peptidyl-prolyl cis-trans isomerase A (PPIase A) (EC 5.2.1.8) (Cyclophilin A) (Cyclosporin A-binding protein) (Rotamase A) [Cleaved into: Peptidyl-prolyl cis-trans isomerase A, N-terminally processed], Peptidyl-prolyl cis-trans isomerase A, Peptidyl-prolyl cis-trans isomerase (EC 5.2.1.8), Peptidyl-prolyl cis-trans isomerase A (Peptidylprolyl isomerase A (Cyclophilin A)) (cDNA FLJ75025, highly si…	339	1	1	1	0	0	1	1	0	0	0	1	0	0	0	0	1	1	1	0	1	0	0	0	0	0	0	1	0	0	1	0	0	1	1	1	1	1	0	0	0	0
910					B7Z3R3_HUMAN	PPAPDC1A	Phosphatidate phosphatase PPAPDC1A (EC 3.1.3.4) (Phosphatidic acid phosphatase type 2 domain-containing protein 1A), Phosphatidate phosphatase PPAPDC1A (cDNA FLJ55218, highly similar to Homo sapiens phosphatidic acid phosphatase type 2 domain containing 1A (PPAPDC1A), mRNA)	561	1	1	1	1	1	1	1	0	1	0	0	0	1	0	0	0	1	1	1	0	1	0	1	1	1	0	1	1	0	0	0	0	0	0	0	0	0	0	0	0	0
911					NANP_HUMAN	NANP	N-acylneuraminate-9-phosphatase (EC 3.1.3.29) (Haloacid dehalogenase-like hydrolase domain-containing protein 4) (Neu5Ac-9-Pase)	518	1	1	1	1	1	1	1	0	1	0	1	0	1	0	0	1	0	0	0	0	1	0	1	1	1	1	1	1	0	0	0	0	0	0	0	1	1	0	0	1	0
912					CTR1_HUMAN	SLC7A1	High affinity cationic amino acid transporter 1 (Fragment), High affinity cationic amino acid transporter 1 (CAT-1) (CAT1) (Ecotropic retroviral leukemia receptor homolog) (Ecotropic retrovirus receptor homolog) (ERR) (Solute carrier family 7 member 1) (System Y+ basic amino acid transporter)	1274	1	1	1	1	1	1	1	0	0	0	1	0	0	0	0	0	0	1	1	1	0	0	1	1	1	1	1	1	1	1	1	1	0	1	0	0	0	0	0	0	0
913					J3QT09_HUMAN	SENP7	Sentrin-specific protease 7 (EC 3.4.22.68) (SUMO-1-specific protease 2) (Sentrin/SUMO-specific protease SENP7), Sentrin-specific protease 7, Sentrin-specific protease 7 (Fragment)	2148	1	1	1	1	1	0	1	0	0	1	1	0	0	0	1	0	1	1	0	1	1	1	1	1	1	1	1	1	1	1	0	1	1	1	1	1	0	1	0	0	1
914					C9JLF4_HUMAN	EXD2	Exonuclease 3'-5' domain-containing protein 2 (Fragment), Exonuclease 3'-5' domain-containing protein 2 (Exonuclease 3'-5' domain-like-containing protein 2)	1278	1	1	1	1	1	1	1	1	1	1	1	1	1	1	0	1	1	1	1	1	0	1	1	1	0	0	1	1	1	1	0	0	0	0	0	0	0	1	0	1	1
915					H3BNT8_HUMAN	ADAT1	tRNA-specific adenosine deaminase 1 (hADAT1) (EC 3.5.4.34) (tRNA-specific adenosine-37 deaminase), tRNA-specific adenosine deaminase 1, tRNA-specific adenosine deaminase 1 (Fragment)	1044	1	1	1	1	1	1	1	1	1	1	1	1	1	0	1	1	1	1	1	1	1	1	0	0	1	1	1	1	0	0	0	0	0	0	0	0	0	1	0	0	0
916					F5H4I2_HUMAN	RNF115	E3 ubiquitin-protein ligase RNF115 (Fragment), E3 ubiquitin-protein ligase RNF115 (EC 6.3.2.-) (RING finger protein 115) (Rabring 7) (Zinc finger protein 364), E3 ubiquitin-protein ligase RNF115	633	1	1	1	1	1	1	1	1	0	1	1	1	1	0	1	1	1	1	0	1	1	1	0	0	0	1	1	1	1	0	0	0	0	0	0	0	0	1	0	0	0
917					ATG4B_HUMAN	ATG4B	Cysteine protease ATG4B (Fragment), Cysteine protease ATG4B (EC 3.4.22.-) (AUT-like 1 cysteine endopeptidase) (Autophagin-1) (Autophagy-related cysteine endopeptidase 1) (Autophagy-related protein 4 homolog B) (hAPG4B), Cysteine protease ATG4B	821	1	1	1	1	1	1	1	0	1	1	1	0	1	1	1	1	0	1	1	1	0	1	1	1	1	1	0	1	1	1	1	0	0	0	0	0	0	0	1	1	0
918					G5E9L5_HUMAN	DDX17	Probable ATP-dependent RNA helicase DDX17, DEAD (Asp-Glu-Ala-Asp) box polypeptide 17, isoform CRA_a (Probable ATP-dependent RNA helicase DDX17), Probable ATP-dependent RNA helicase DDX17 (EC 3.6.4.13) (DEAD box protein 17) (DEAD box protein p72) (RNA-dependent helicase p72)	1511	1	1	1	1	1	1	1	0	0	0	0	1	0	0	0	1	0	0	0	0	1	0	1	0	1	1	1	0	0	0	1	1	0	0	0	0	0	0	1	1	0
919					H0YHM4_HUMAN	USP15	Ubiquitin carboxyl-terminal hydrolase 15 (EC 3.4.19.12) (Deubiquitinating enzyme 15) (Ubiquitin thioesterase 15) (Ubiquitin-specific-processing protease 15) (Unph-2) (Unph4), Ubiquitin carboxyl-terminal hydrolase (EC 3.4.19.12), Ubiquitin carboxyl-terminal hydrolase 15 (Fragment)	2052	1	1	1	1	1	1	1	1	0	1	1	1	0	1	0	1	1	1	1	1	1	1	0	0	0	0	0	1	0	1	1	1	0	0	0	0	1	1	1	0	1
920					M0QZG7_HUMAN	SNRPA	U1 small nuclear ribonucleoprotein A (U1 snRNP A) (U1-A) (U1A), U1 small nuclear ribonucleoprotein A (Fragment), U1 small nuclear ribonucleoprotein A	571	1	1	1	1	1	1	0	0	1	1	0	1	0	1	0	0	0	1	1	1	1	1	0	0	0	0	0	0	0	1	1	0	0	0	0	0	0	0	1	1	0
921					TI17B_HUMAN	TIMM17B	Mitochondrial import inner membrane translocase subunit Tim17-B	350	1	1	0	1	1	0	0	1	1	1	1	1	0	1	0	0	0	1	0	1	1	1	0	0	1	1	1	1	1	1	0	0	1	0	0	0	0	1	1	1	1
922					E9PP50_HUMAN	CFL1	Cofilin-1, Cofilin-1 (Fragment), Cofilin-1 (18 kDa phosphoprotein) (p18) (Cofilin, non-muscle isoform), Cofilin 1 (Non-muscle), isoform CRA_a (Cofilin-1)	419	1	1	0	0	0	0	0	0	0	1	0	0	1	1	0	0	0	1	0	0	0	0	0	0	1	0	0	1	1	1	0	0	1	0	0	0	0	0	0	0	0
923					TERT_HUMAN	TERT	Telomerase reverse transcriptase (EC 2.7.7.49) (HEST2) (Telomerase catalytic subunit) (Telomerase-associated protein 2) (TP2)	2294	1	1	1	1	1	1	1	0	1	0	1	0	0	0	0	1	1	1	0	0	1	1	0	0	1	0	0	1	1	0	0	0	0	1	1	1	0	0	0	0	1
924					RS27L_HUMAN	RPS27L	40S ribosomal protein S27, 40S ribosomal protein S27-like	205	1	0	1	1	1	0	1	0	1	1	1	0	0	1	1	1	0	1	1	1	0	0	0	0	1	0	0	0	1	1	1	1	0	1	1	1	0	0	0	0	0
925					RL39_HUMAN	RPL39	60S ribosomal protein L39	103	1	1	1	1	1	1	1	1	0	0	1	0	0	0	1	1	0	1	1	0	0	0	1	0	0	0	0	0	1	0	0	0	1	0	1	0	1	1	1	1	0
926					H0Y459_HUMAN	NCOR1	Nuclear receptor corepressor 1 (Uncharacterized protein), Nuclear receptor corepressor 1 (Fragment), Nuclear receptor corepressor 1 (N-CoR) (N-CoR1), Nuclear receptor corepressor 1, Nuclear receptor corepressor 1 (cDNA FLJ52302, highly similar to Nuclear receptor corepressor 1)	4990	1	1	1	1	1	1	1	0	0	1	0	1	0	1	0	0	0	1	0	1	1	1	1	0	1	1	0	1	1	1	1	1	1	1	1	1	1	0	0	0	0
927					B4DGT0_HUMAN	DDAH1	N(G),N(G)-dimethylarginine dimethylaminohydrolase 1 (DDAH-1) (Dimethylarginine dimethylaminohydrolase 1) (EC 3.5.3.18) (DDAHI) (Dimethylargininase-1), N(G),N(G)-dimethylarginine dimethylaminohydrolase 1 (cDNA FLJ54083, highly similar to NG,NG-dimethylarginine dimethylaminohydrolase 1 (EC 3.5.3.18)), N(G),N(G)-dimethylarginine dimethylaminohydrolase 1 (cDNA FLJ54119, highly similar to NG,NG-dimeth…	585	1	1	1	1	1	1	1	1	1	1	1	1	0	1	1	1	1	1	1	1	0	1	1	1	1	1	1	0	1	1	1	1	1	1	0	1	1	1	1	1	1
928					H0YLM8_HUMAN	DMXL2	DmX-like protein 2 (Rabconnectin-3), DmX-like protein 2 (Fragment)	6331	1	1	1	1	1	1	1	0	1	1	1	1	0	1	0	1	1	1	0	0	1	1	1	1	1	1	0	0	0	1	1	0	0	1	0	1	1	1	1	1	1
929					H0YG53_HUMAN	VPS13A	Vacuolar protein sorting-associated protein 13A (Chorea-acanthocytosis protein) (Chorein), Vacuolar protein sorting-associated protein 13A (Fragment)	6569	1	1	1	1	1	1	1	0	1	1	1	1	0	0	0	0	1	0	0	0	1	1	1	0	1	0	1	1	1	1	1	0	1	1	0	1	0	0	1	0	0
930					DEN6B_HUMAN	DENND6B	Protein DENND6B (DENN domain-containing protein 6B), Protein DENND6B (Fragment)	1200	1	0	1	1	1	0	1	0	1	1	1	1	1	1	1	1	0	0	1	1	1	1	1	1	1	1	1	1	1	1	0	0	1	1	1	1	1	0	1	0	1
931					B4DMD6_HUMAN	RNF185	E3 ubiquitin-protein ligase RNF185 (EC 6.3.2.-) (RING finger protein 185), E3 ubiquitin-protein ligase RNF185 (Ring finger protein 185, isoform CRA_h) (cDNA FLJ53598, moderately similar to RING finger protein 185)	390	1	0	1	1	1	1	1	0	1	1	1	1	1	1	1	1	0	1	1	1	1	1	1	1	1	1	1	1	1	1	1	1	1	0	1	1	1	0	1	0	0
932					SSA27_HUMAN	SSSCA1	Sjoegren syndrome/scleroderma autoantigen 1, Sjoegren syndrome/scleroderma autoantigen 1 (Fragment), Sjoegren syndrome/scleroderma autoantigen 1 (Autoantigen p27), Sjoegren syndrome/scleroderma autoantigen 1 (Sjogren's syndrome/scleroderma autoantigen 1, isoform CRA_b)	402	1	0	1	1	1	1	0	1	1	1	1	1	1	1	1	1	1	0	1	1	0	0	0	0	0	0	0	1	1	1	1	0	1	1	1	1	0	0	1	1	0
933					K7EP28_HUMAN	SMARCA4	SMARCA4 isoform 2 (SWI/SNF related, matrix associated, actin dependent regulator of chromatin, subfamily a, member 4, isoform CRA_c) (Transcription activator BRG1), Transcription activator BRG1 (EC 3.6.4.-) (ATP-dependent helicase SMARCA4) (BRG1-associated factor 190A) (BAF190A) (Mitotic growth and transcription activator) (Protein BRG-1) (Protein brahma homolog 1) (SNF2-beta) (SWI/SNF-related ma…	3454	1	0	1	1	1	1	0	1	1	1	1	0	1	1	1	1	0	1	1	0	0	0	1	1	1	1	0	1	1	1	1	0	1	1	1	1	1	1	0	1	1
934					DPM3_HUMAN	DPM3	Dolichol-phosphate mannosyltransferase subunit 3 (DPM synthase complex subunit 3) (Dolichol-phosphate mannose synthase subunit 3) (Dolichyl-phosphate beta-D-mannosyltransferase subunit 3) (Mannose-P-dolichol synthase subunit 3) (MPD synthase subunit 3) (Prostin-1)	184	1	1	1	1	1	1	0	0	0	1	1	1	0	0	1	1	1	1	1	0	0	0	1	1	1	1	0	1	1	1	0	0	1	1	0	1	1	0	0	0	0
935					A6NIC1_HUMAN	RTCA	RNA 3'-terminal phosphate cyclase (RNA cyclase) (RNA-3'-phosphate cyclase) (EC 6.5.1.4) (RNA terminal phosphate cyclase domain-containing protein 1) (RTC domain-containing protein 1), RNA 3'-terminal phosphate cyclase	749	1	1	1	1	1	1	1	1	1	1	1	1	1	1	0	1	1	1	1	1	1	1	1	1	1	1	1	1	0	0	1	1	0	0	0	0	0	1	1	1	1
936					C9JGM0_HUMAN	FAHD2A	Fumarylacetoacetate hydrolase domain-containing protein 2A (EC 3.-.-.-), Fumarylacetoacetate hydrolase domain-containing protein 2A (Fragment)	645	1	0	1	1	1	1	1	1	0	1	0	1	1	1	0	0	1	0	1	0	0	1	1	1	1	1	1	1	0	0	0	0	0	0	0	0	0	0	1	1	1
937					8ODP_HUMAN	NUDT1	7,8-dihydro-8-oxoguanine triphosphatase (Fragment), 7,8-dihydro-8-oxoguanine triphosphatase (EC 3.6.1.55) (2-hydroxy-dATP diphosphatase) (EC 3.6.1.56) (8-oxo-dGTPase) (Nucleoside diphosphate-linked moiety X motif 1) (Nudix motif 1)	405	1	1	1	1	1	1	1	1	1	0	1	1	1	1	1	1	1	0	0	0	1	0	1	0	1	0	1	1	1	0	1	1	0	0	0	0	0	1	1	1	0
938					B1AH63_HUMAN	MPPED1	Metallophosphoesterase domain-containing protein 1 (cDNA FLJ54633, highly similar to Metallophosphoesterase domain-containing protein 1), Metallophosphoesterase domain-containing protein 1 (EC 3.1.-.-) (Adult brain protein 239) (239AB), Metallophosphoesterase domain-containing protein 1 (cDNA FLJ59965, highly similar to Metallophosphoesterase domain-containing protein 1), Metallophosphoesterase d…	749	1	1	0	0	1	1	1	0	1	0	0	1	1	1	1	1	1	1	0	1	0	0	1	1	1	1	0	0	0	1	1	0	0	1	1	0	1	1	1	1	1
939					BIRC6_HUMAN	BIRC6	Baculoviral IAP repeat-containing protein 6 (Fragment), Baculoviral IAP repeat-containing protein 6 (EC 6.3.2.-) (BIR repeat-containing ubiquitin-conjugating enzyme) (BRUCE) (Ubiquitin-conjugating BIR domain enzyme apollon) (APOLLON)	10010	1	1	1	1	1	1	1	0	1	1	1	1	1	1	1	1	1	0	0	1	1	0	1	1	1	1	1	1	0	0	1	1	1	1	1	1	1	1	1	1	1
940					D6RHU2_HUMAN	NNT	NAD(P) transhydrogenase, mitochondrial (EC 1.6.1.2) (Nicotinamide nucleotide transhydrogenase) (Pyridine nucleotide transhydrogenase), NAD(P) transhydrogenase, mitochondrial, NAD(P) transhydrogenase, mitochondrial (Fragment)	2202	1	1	1	1	1	1	1	1	1	1	1	1	1	1	0	1	1	1	0	1	1	1	0	0	1	1	1	1	0	1	1	1	1	0	0	0	1	1	1	1	1
941					D6RD60_HUMAN	HINT1	Histidine triad nucleotide-binding protein 1 (EC 3.-.-.-) (Adenosine 5'-monophosphoramidase) (Protein kinase C inhibitor 1) (Protein kinase C-interacting protein 1) (PKCI-1), Histidine triad nucleotide-binding protein 1 (Fragment), Histidine triad nucleotide-binding protein 1	259	1	1	1	1	1	1	1	0	1	1	1	1	1	1	1	0	1	1	1	0	0	1	1	1	1	1	1	1	1	1	0	1	1	0	1	1	1	1	1	1	0
942					F8WD00_HUMAN	UTP14A	U3 small nucleolar RNA-associated protein 14 homolog A (Antigen NY-CO-16) (Serologically defined colon cancer antigen 16), U3 small nucleolar RNA-associated protein 14 homolog A	1550	1	1	1	1	1	1	0	1	1	1	1	1	1	0	1	0	0	1	1	0	0	1	1	0	1	1	1	1	1	1	0	1	0	0	1	1	1	1	1	0	0
943					B8ZZP2_HUMAN	SLC3A1	Neutral and basic amino acid transport protein rBAT (SLC3A1 variant F), Neutral and basic amino acid transport protein rBAT, Neutral and basic amino acid transport protein rBAT (SLC3A1 variant C), Neutral and basic amino acid transport protein rBAT (NBAT) (B(0,+)-type amino acid transport protein) (D2h) (Solute carrier family 3 member 1), Neutral and basic amino acid transport protein rBAT (Fragm…	1437	1	1	1	1	1	1	1	1	1	1	1	1	1	1	1	1	1	0	1	1	1	1	1	1	1	1	1	1	1	1	1	1	1	1	1	1	1	1	1	1	0
944					SDE2_HUMAN	SDE2	Protein SDE2 homolog	926	1	1	1	1	1	1	1	1	1	1	1	1	1	0	1	1	1	1	1	1	1	1	1	1	0	1	1	1	1	1	1	1	1	1	1	1	1	0	0	0	1
945					G3V4R5_HUMAN	ZC3H14	Zinc finger CCCH domain-containing protein 14 (Mammalian suppressor of tau pathology-2) (MSUT-2) (Renal carcinoma antigen NY-REN-37), Zinc finger CCCH domain-containing protein 14, Nuclear protein UKp68, isoform CRA_g (Zinc finger CCCH domain-containing protein 14), Zinc finger CCCH domain-containing protein 14 (Fragment)	1527	1	1	1	1	1	1	1	1	1	1	1	1	1	1	1	1	1	1	1	1	0	1	1	1	1	1	1	1	0	1	1	1	1	1	1	1	1	0	0	1	0
946					GDE_HUMAN	AGL	Glycogen debranching enzyme (Glycogen debrancher) [Includes: 4-alpha-glucanotransferase (EC 2.4.1.25) (Oligo-1,4-1,4-glucantransferase); Amylo-alpha-1,6-glucosidase (Amylo-1,6-glucosidase) (EC 3.2.1.33) (Dextrin 6-alpha-D-glucosidase)]	3207	1	1	1	1	1	1	1	1	1	1	1	1	0	1	0	1	1	1	1	1	1	1	0	1	1	1	1	1	1	1	1	1	1	1	1	1	1	1	1	1	0
947					B0QYT6_HUMAN	RANGAP1	Ran GTPase-activating protein 1 (Fragment), Ran GTPase-activating protein 1, Ran GTPase-activating protein 1 (RanGAP1)	1179	1	1	1	1	1	1	1	1	1	1	1	1	1	1	1	1	1	1	1	1	1	1	1	1	1	1	1	1	1	1	1	1	1	1	1	1	1	1	1	1	0
948					J3KQV8_HUMAN	SYNJ1	Synaptojanin-1 (Fragment), Synaptojanin-1, Synaptojanin-1 (EC 3.1.3.36) (Synaptic inositol 1,4,5-trisphosphate 5-phosphatase 1)	3317	1	1	1	1	1	1	1	1	1	1	1	1	1	1	1	1	1	1	1	1	1	1	1	1	1	1	1	1	1	1	1	1	1	1	1	1	1	1	1	1	0
949					F6U2K4_HUMAN	DOPEY1	Protein dopey-1 (cDNA FLJ37447 fis, clone BRAWH2010136), Protein dopey-1, Protein dopey-1 (Fragment)	5125	1	1	1	1	1	1	1	1	1	1	1	1	1	1	1	1	1	1	0	1	1	1	1	1	1	1	0	1	1	1	1	1	1	1	1	1	1	1	0	0	0
950					K7EL57_HUMAN	ATP9B	Probable phospholipid-transporting ATPase IIB (Fragment), Probable phospholipid-transporting ATPase IIB, Probable phospholipid-transporting ATPase IIB (cDNA FLJ61123, highly similar to Homo sapiens ATPase, Class II, type 9B (ATP9B), mRNA), Probable phospholipid-transporting ATPase IIB (EC 3.6.3.1) (ATPase class II type 9B), ATP9B protein (Probable phospholipid-transporting ATPase IIB)	2388	1	1	1	1	1	1	1	1	1	1	1	1	0	1	1	1	1	1	0	1	1	1	1	1	1	1	1	1	1	1	1	1	1	1	1	1	0	1	0	0	0
951					H3BUJ1_HUMAN	ITFG1	T-cell immunomodulatory protein, T-cell immunomodulatory protein (Protein TIP) (Integrin-alpha FG-GAP repeat-containing protein 1), T-cell immunomodulatory protein (Fragment)	1268	1	1	1	1	1	1	1	1	1	1	1	1	1	1	1	1	0	1	0	1	1	1	1	1	1	1	1	1	1	1	1	1	1	1	1	1	1	0	0	1	0
952					D6R937_HUMAN	AIMP1	Aminoacyl tRNA synthase complex-interacting multifunctional protein 1 (Multisynthase complex auxiliary component p43) [Cleaved into: Endothelial monocyte-activating polypeptide 2 (EMAP-2) (Endothelial monocyte-activating polypeptide II) (EMAP-II) (Small inducible cytokine subfamily E member 1)], Endothelial monocyte-activating polypeptide 2 (Fragment)	633	1	1	1	1	1	1	1	1	1	1	1	1	1	1	1	1	1	1	1	1	1	1	0	1	1	0	1	1	0	1	1	1	1	1	0	1	1	0	1	1	1
953					M0R165_HUMAN	EPS15L1	Epidermal growth factor receptor substrate 15-like 1, Epidermal growth factor receptor substrate 15-like 1 (Eps15-related protein) (Eps15R), Epidermal growth factor receptor substrate 15-like 1 (Fragment)	1732	1	1	1	1	1	1	1	1	1	1	1	1	1	0	1	1	1	0	1	1	1	1	1	1	1	1	1	0	0	1	1	1	1	1	1	1	1	0	1	0	1
954					AATC_HUMAN	GOT1	Aspartate aminotransferase (EC 2.6.1.1), Aspartate aminotransferase, cytoplasmic (cAspAT) (EC 2.6.1.1) (EC 2.6.1.3) (Cysteine aminotransferase, cytoplasmic) (Cysteine transaminase, cytoplasmic) (cCAT) (Glutamate oxaloacetate transaminase 1) (Transaminase A)	860	1	1	1	1	0	1	1	1	1	1	1	1	1	1	1	1	1	0	1	1	1	1	0	1	1	1	1	1	1	0	1	1	1	1	1	1	0	1	1	0	1
955					H0Y5Q7_HUMAN	IDH3G	Isocitrate dehydrogenase [NAD] subunit gamma, mitochondrial, Isocitrate dehydrogenase [NAD] subunit gamma, mitochondrial (EC 1.1.1.41) (Isocitric dehydrogenase subunit gamma) (NAD(+)-specific ICDH subunit gamma), HCG2004980, isoform CRA_d (Isocitrate dehydrogenase [NAD] subunit gamma, mitochondrial), Isocitrate dehydrogenase [NAD] subunit gamma, mitochondrial (Fragment)	813	1	1	1	1	1	1	0	1	1	1	1	1	1	1	1	1	0	1	1	0	1	1	1	1	1	1	1	1	1	1	1	1	1	1	1	1	1	0	1	1	0
956					F2Z3F2_HUMAN	PLSCR1	Phospholipid scramblase 1 (cDNA FLJ57588, highly similar to Phospholipid scramblase 1), Phospholipid scramblase 1 (Phospholipid scramblase 1, isoform CRA_g), Phospholipid scramblase 1 (Fragment), Phospholipid scramblase 1 (PL scramblase 1) (Ca(2+)-dependent phospholipid scramblase 1) (Erythrocyte phospholipid scramblase) (MmTRA1b), Phospholipid scramblase 1	652	1	1	1	1	1	1	1	1	1	1	1	1	1	1	1	1	1	0	1	1	1	1	0	1	1	1	1	1	1	1	1	1	1	0	0	0	0	0	0	0	1
957					RRMJ2_HUMAN	FTSJ2	Putative ribosomal RNA methyltransferase 2, Putative ribosomal RNA methyltransferase 2 (EC 2.1.1.-) (Protein ftsJ homolog 2) (rRNA (uridine-2'-O-)-methyltransferase)	508	1	1	1	1	1	1	1	1	1	1	1	1	1	1	1	0	1	1	0	1	1	1	1	1	1	1	1	1	1	1	1	1	1	1	1	1	1	0	0	0	1
958					G3V1Y8_HUMAN	ASPG	60 kDa lysophospholipase (EC 3.1.1.5) [Includes: L-asparaginase (EC 3.5.1.1) (L-asparagine amidohydrolase); Platelet-activating factor acetylhydrolase (PAF acetylhydrolase) (EC 3.1.1.47)], L-asparaginase (Fragment), HCG23215, isoform CRA_a (L-asparaginase)	1155	1	1	1	1	1	1	1	0	1	0	1	0	1	1	1	1	1	1	1	1	1	0	1	1	1	1	1	1	0	1	1	1	1	1	1	0	1	1	1	1	1
959					SYYC_HUMAN	YARS	Tyrosine--tRNA ligase, cytoplasmic (EC 6.1.1.1) (Tyrosyl-tRNA synthetase) (TyrRS) [Cleaved into: Tyrosine--tRNA ligase, cytoplasmic, N-terminally processed]	1074	1	1	1	1	1	1	1	1	1	1	1	1	1	1	1	1	1	1	1	1	1	1	1	1	1	1	1	1	1	1	1	1	1	1	1	1	0	1	0	1	1
960					E9PS68_HUMAN	PC	Pyruvate carboxylase, mitochondrial (EC 6.4.1.1) (Pyruvic carboxylase) (PCB), Pyruvate carboxylase, mitochondrial, Pyruvate carboxylase, mitochondrial (cDNA FLJ60715, highly similar to Pyruvate carboxylase, mitochondrial (EC 6.4.1.1))	2432	1	1	1	1	1	1	0	1	1	1	1	1	1	1	1	1	0	1	1	1	1	1	1	1	1	1	1	1	1	0	1	1	1	0	0	0	1	1	1	1	0
961					ACON_HUMAN	ACO2	Aconitate hydratase, mitochondrial (Aconitase) (EC 4.2.1.3) (Citrate hydro-lyase), Aconitate hydratase, mitochondrial	1669	1	1	1	1	1	1	1	1	1	1	1	1	1	1	1	1	1	1	1	1	1	1	1	1	1	1	1	1	1	0	1	1	1	0	1	1	1	1	1	1	1
962					D6RFY7_HUMAN	AADAT	Kynurenine/alpha-aminoadipate aminotransferase, mitochondrial (Fragment), Kynurenine/alpha-aminoadipate aminotransferase, mitochondrial (KAT/AadAT) (2-aminoadipate aminotransferase) (2-aminoadipate transaminase) (EC 2.6.1.39) (Alpha-aminoadipate aminotransferase) (AadAT) (Kynurenine aminotransferase II) (Kynurenine--oxoglutarate aminotransferase II) (Kynurenine--oxoglutarate transaminase 2) (EC 2…	880	1	1	1	1	1	1	1	1	1	1	1	1	1	1	1	1	1	1	1	1	1	1	1	1	1	1	1	1	0	0	0	0	0	0	0	0	0	0	1	1	1
963					SEN34_HUMAN	TSEN34	tRNA-splicing endonuclease subunit Sen34, tRNA-splicing endonuclease subunit Sen34 (Fragment), tRNA-splicing endonuclease subunit Sen34 (EC 3.1.27.9) (Leukocyte receptor cluster member 5) (tRNA-intron endonuclease Sen34) (HsSen34)	627	1	1	1	1	1	1	0	1	1	1	1	1	1	1	1	0	0	1	1	1	1	1	1	1	1	1	1	1	1	1	0	1	1	1	1	1	1	0	1	1	0
964					E9PQY3_HUMAN	ACP2	Acid phosphatase 2, lysosomal, isoform CRA_a (Lysosomal acid phosphatase), Lysosomal acid phosphatase (LAP) (EC 3.1.3.2), Lysosomal acid phosphatase (Fragment), Lysosomal acid phosphatase (cDNA FLJ51107, highly similar to Lysosomal acid phosphatase (EC 3.1.3.2)), Lysosomal acid phosphatase (cDNA FLJ51131, highly similar to Lysosomal acid phosphatase (EC 3.1.3.2)), Lysosomal acid phosphatase	878	1	1	1	1	1	1	1	1	1	1	0	1	1	1	1	1	1	0	0	0	0	1	1	1	1	0	1	1	1	1	1	1	1	1	1	1	1	1	1	1	0
965					KAT3_HUMAN	CCBL2	Kynurenine--oxoglutarate transaminase 3 (EC 2.6.1.7) (Cysteine-S-conjugate beta-lyase 2) (EC 4.4.1.13) (Kynurenine aminotransferase III) (KATIII) (Kynurenine--glyoxylate transaminase) (EC 2.6.1.63) (Kynurenine--oxoglutarate transaminase III)	939	1	1	1	1	1	1	1	1	1	1	1	1	1	1	1	1	1	1	1	1	1	1	1	1	1	1	1	1	1	1	1	1	1	1	1	1	1	1	1	1	0
966					F8WEL8_HUMAN	SLC25A40	Solute carrier family 25 member 40, Solute carrier family 25 member 40 (Mitochondrial carrier family protein)	702	1	0	1	1	1	1	1	1	1	1	1	1	1	1	1	1	1	1	0	1	1	1	1	1	1	1	1	1	1	1	0	1	1	1	1	1	1	1	1	0	1
967					B5MC22_HUMAN	MTFP1	Mitochondrial fission process protein 1 (Mitochondrial 18 kDa protein) (MTP18), Mitochondrial fission process protein 1	331	1	1	1	1	1	1	1	1	1	1	1	1	1	1	1	0	0	1	1	1	1	1	1	1	1	1	1	0	1	1	0	0	1	1	1	1	0	0	0	1	0
968					J3KTF0_HUMAN	FASN	Enoyl-[acyl-carrier-protein] reductase (Fragment), Fatty acid synthase (EC 2.3.1.85) [Includes: [Acyl-carrier-protein] S-acetyltransferase (EC 2.3.1.38); [Acyl-carrier-protein] S-malonyltransferase (EC 2.3.1.39); 3-oxoacyl-[acyl-carrier-protein] synthase (EC 2.3.1.41); 3-oxoacyl-[acyl-carrier-protein] reductase (EC 1.1.1.100); 3-hydroxyacyl-[acyl-carrier-protein] dehydratase (EC 4.2.1.59); Enoyl-…	5152	1	1	1	1	1	1	1	1	1	1	1	1	1	1	1	0	0	1	0	1	1	1	1	1	1	1	1	0	1	1	0	0	1	1	1	1	1	1	1	1	0
969					IF4H_HUMAN	EIF4H	Eukaryotic translation initiation factor 4H (eIF-4H) (Williams-Beuren syndrome chromosomal region 1 protein)	492	1	1	1	1	1	1	1	1	1	1	1	1	1	0	1	1	1	1	1	0	1	1	1	1	0	1	1	1	1	0	1	0	0	1	1	1	0	1	1	1	0
970					ACRC_HUMAN	ACRC	Acidic repeat-containing protein	1360	0	1	0	1	1	1	1	1	1	1	1	1	1	1	1	1	1	1	1	1	1	1	1	1	1	1	1	1	0	1	1	1	1	1	1	1	0	1	1	1	0
971					EPC1_HUMAN	EPC1	Enhancer of polycomb homolog 1	1744	1	1	1	1	1	1	1	1	1	1	1	1	1	1	1	1	1	0	1	1	1	1	1	1	1	1	1	1	0	1	1	1	1	1	1	1	1	1	1	1	0
972					DRS7B_HUMAN	DHRS7B	Dehydrogenase/reductase SDR family member 7B (EC 1.1.-.-), Dehydrogenase/reductase SDR family member 7B (Fragment), Dehydrogenase/reductase SDR family member 7B	666	1	1	1	1	1	1	1	1	1	1	1	1	0	1	1	1	1	0	0	1	1	1	1	1	1	1	1	1	1	1	0	0	1	1	1	1	1	1	0	0	0
973					RM49_HUMAN	MRPL49	39S ribosomal protein L49, mitochondrial (Fragment), 39S ribosomal protein L49, mitochondrial (L49mt) (MRP-L49) (Neighbor of FAU) (NOF) (Protein NOF1), 39S ribosomal protein L49, mitochondrial	343	1	1	1	1	1	1	0	1	1	1	1	1	1	1	1	1	1	1	1	1	0	1	1	1	1	1	0	1	1	1	1	1	1	1	1	1	1	1	0	0	0
974					A6NHV6_HUMAN	PKMYT1	Membrane-associated tyrosine- and threonine-specific cdc2-inhibitory kinase (Fragment), Membrane-associated tyrosine- and threonine-specific cdc2-inhibitory kinase (cDNA FLJ60243, highly similar to Membrane-associated tyrosine- and threonine-specific cdc2-inhibitory kinase (EC 2.7.11.1)), Membrane-associated tyrosine- and threonine-specific cdc2-inhibitory kinase (EC 2.7.11.1) (Myt1 kinase), Memb…	1133	1	1	1	1	1	1	0	1	1	1	1	1	1	1	1	1	1	1	0	1	1	0	0	1	1	1	0	1	1	1	0	0	1	1	1	1	0	1	0	0	0
975					PP4R1_HUMAN	PPP4R1	Serine/threonine-protein phosphatase 4 regulatory subunit 1, Serine/threonine-protein phosphatase 4 regulatory subunit 1 (Fragment)	1957	1	1	1	1	1	1	1	0	1	1	1	1	1	1	1	1	1	1	1	1	1	1	1	0	1	1	0	1	0	1	0	0	1	0	1	1	1	1	0	1	1
976					B4E2E0_HUMAN	DYNC1LI2	Cytoplasmic dynein 1 light intermediate chain 2, Cytoplasmic dynein 1 light intermediate chain 2 (cDNA FLJ54239, highly similar to Cytoplasmic dynein 1 light intermediate chain 2), Cytoplasmic dynein 1 light intermediate chain 2 (Fragment), Cytoplasmic dynein 1 light intermediate chain 2 (cDNA FLJ52924, highly similar to Cytoplasmic dynein 1 light intermediate chain 2), Cytoplasmic dynein 1 light…	1016	1	1	1	1	1	1	1	0	1	1	1	1	1	1	0	0	1	0	0	0	1	1	1	0	1	1	1	1	1	1	1	1	1	1	1	1	1	0	0	1	1
977					H3BNB8_HUMAN	AKTIP	AKT-interacting protein (Ft1) (Fused toes protein homolog), AKT-interacting protein (Fragment)	605	1	1	1	1	1	1	1	0	1	1	1	1	1	1	1	1	1	1	1	1	1	1	1	1	1	1	1	1	1	1	0	0	1	1	1	1	1	0	1	1	1
978					Q5H928_HUMAN	HSD17B10	3-hydroxyacyl-CoA dehydrogenase type-2 (Hydroxysteroid (17-beta) dehydrogenase 10), 3-hydroxyacyl-CoA dehydrogenase type-2 (EC 1.1.1.35) (17-beta-hydroxysteroid dehydrogenase 10) (17-beta-HSD 10) (EC 1.1.1.51) (3-hydroxy-2-methylbutyryl-CoA dehydrogenase) (EC 1.1.1.178) (3-hydroxyacyl-CoA dehydrogenase type II) (Endoplasmic reticulum-associated amyloid beta-peptide-binding protein) (Mitochondrial…	523	1	1	1	1	1	1	1	1	1	1	1	1	1	1	1	1	1	1	1	1	1	1	1	1	1	1	1	1	1	1	1	1	1	1	1	1	1	0	1	1	1
979					ARC1A_HUMAN	ARPC1A	Actin-related protein 2/3 complex subunit 1A (SOP2-like protein), Actin-related protein 2/3 complex subunit 1A (cDNA FLJ57124, highly similar to Actin-related protein 2/3 complex subunit 1A), Actin-related protein 2/3 complex subunit 1A	773	1	1	1	1	1	1	1	1	1	1	1	1	1	1	1	1	1	1	1	1	1	1	1	1	1	1	1	1	1	1	1	1	1	1	1	1	1	1	1	1	0
980					CDK9_HUMAN	CDK9	Cyclin-dependent kinase 9 (EC 2.7.11.22) (EC 2.7.11.23) (C-2K) (Cell division cycle 2-like protein kinase 4) (Cell division protein kinase 9) (Serine/threonine-protein kinase PITALRE) (Tat-associated kinase complex catalytic subunit)	779	1	1	1	1	1	1	1	1	1	1	1	1	1	1	1	1	1	1	1	1	1	1	1	1	1	1	1	1	1	0	1	1	1	1	1	1	1	1	0	0	1
981					E5RGW9_HUMAN	DCTN6	Dynactin subunit 6, Dynactin subunit 6 (Dynactin subunit p27) (Protein WS-3)	389	1	1	1	1	1	1	1	1	1	1	1	1	1	1	1	1	1	1	1	1	0	1	1	1	1	1	1	1	1	1	1	1	1	1	1	1	1	1	1	1	1
982					K7EJP6_HUMAN	PGS1	CDP-diacylglycerol--glycerol-3-phosphate 3-phosphatidyltransferase, mitochondrial (cDNA FLJ55337, highly similar to Homo sapiens phosphatidylglycerophosphate synthase 1 (PGS1), mRNA), CDP-diacylglycerol--glycerol-3-phosphate 3-phosphatidyltransferase, mitochondrial (Fragment), CDP-diacylglycerol--glycerol-3-phosphate 3-phosphatidyltransferase, mitochondrial (EC 2.7.8.5) (Phosphatidylglycerophosph…	1145	1	1	1	1	1	1	1	1	1	1	1	1	1	1	1	1	1	0	1	1	1	1	1	1	1	1	1	1	1	1	1	1	1	1	1	1	1	1	1	1	1
983					F8WDQ3_HUMAN	CAPN7	Calpain-7 (EC 3.4.22.-) (PalB homolog) (PalBH), Calpain-7 (Fragment), Calpain-7	1702	1	1	1	1	1	1	1	1	1	1	1	1	1	1	1	1	1	1	1	1	1	1	1	0	1	1	1	1	0	1	1	1	1	1	1	1	1	0	1	1	1
984					PNPH_HUMAN	PNP	Purine nucleoside phosphorylase (PNP) (EC 2.4.2.1) (Inosine phosphorylase) (Inosine-guanosine phosphorylase), Purine nucleoside phosphorylase (Fragment)	605	1	1	1	1	1	1	1	1	1	1	1	1	1	1	1	1	1	1	1	1	1	1	1	1	1	1	1	1	1	1	1	1	1	1	1	0	1	1	1	1	1
985					F8WAW4_HUMAN	ECI2	Enoyl-CoA delta isomerase 2, mitochondrial, Enoyl-CoA delta isomerase 2, mitochondrial (Fragment), Enoyl-CoA delta isomerase 2, mitochondrial (EC 5.3.3.8) (DRS-1) (Delta(3),delta(2)-enoyl-CoA isomerase) (D3,D2-enoyl-CoA isomerase) (Diazepam-binding inhibitor-related protein 1) (DBI-related protein 1) (Dodecenoyl-CoA isomerase) (Hepatocellular carcinoma-associated antigen 88) (Peroxisomal 3,2-tran…	820	1	1	1	1	1	1	1	1	1	1	1	1	1	1	0	1	1	1	1	1	1	1	1	1	1	1	1	1	1	1	0	1	1	1	1	1	1	1	0	1	1
986					D6RHV9_HUMAN	ATP2C1	Calcium-transporting ATPase type 2C member 1 (Fragment), Calcium-transporting ATPase type 2C member 1 (ATPase 2C1) (EC 3.6.3.8) (ATP-dependent Ca(2+) pump PMR1), Calcium-transporting ATPase type 2C member 1	1891	1	1	1	1	1	1	1	1	1	1	1	1	1	1	1	1	1	1	1	1	1	1	1	1	1	1	1	1	1	1	1	1	1	1	1	1	1	1	1	1	0
987					CF211_HUMAN	C6orf211	UPF0364 protein C6orf211	915	1	1	1	1	1	1	1	1	1	1	1	1	1	1	1	1	1	0	0	1	1	1	1	1	1	1	1	1	1	1	1	1	1	1	1	1	0	1	1	1	1
988					C9JH95_HUMAN	DOT1L	Histone-lysine N-methyltransferase, H3 lysine-79 specific (EC 2.1.1.43) (Histone H3-K79 methyltransferase) (Fragment), Histone-lysine N-methyltransferase, H3 lysine-79-specific (Fragment), Histone-lysine N-methyltransferase, H3 lysine-79 specific (EC 2.1.1.43) (DOT1-like protein) (Histone H3-K79 methyltransferase) (H3-K79-HMTase) (Lysine N-methyltransferase 4)	3493	1	1	1	1	1	1	1	1	1	1	1	1	1	0	1	1	1	1	1	1	1	1	1	1	1	1	1	1	1	1	1	1	1	1	1	1	1	1	1	1	1
989					RICTR_HUMAN	RICTOR	Rapamycin-insensitive companion of mTOR (Fragment), Rapamycin-insensitive companion of mTOR (AVO3 homolog) (hAVO3)	3530	1	1	1	1	1	1	1	1	1	1	1	1	1	1	1	1	1	0	1	1	0	1	1	1	1	1	1	1	1	1	1	1	1	1	1	1	1	1	1	1	1
990					F5GZG1_HUMAN	RAP1B	Ras-related protein Rap-1b (Fragment), Ras-related protein Rap-1b (GTP-binding protein smg p21B), Ras-related protein Rap-1b (cDNA, FLJ79442, highly similar to Ras-related protein Rap-1b), Ras-related protein Rap-1b	379	1	1	1	1	1	1	1	1	1	1	1	1	1	1	1	1	1	1	1	1	1	1	1	1	1	1	1	1	1	1	1	1	1	1	1	1	1	1	1	1	1
991					E5RK21_HUMAN	DCTN4	Dynactin subunit 4 (Fragment), Dynactin subunit 4 (Dyn4) (Dynactin subunit p62), Dynactin subunit 4	957	1	1	1	1	1	1	1	1	1	1	1	1	1	1	1	1	1	1	1	1	1	1	1	1	1	1	1	1	1	1	1	1	1	1	1	1	1	1	1	1	1
992					F8WDA5_HUMAN	NPRL3	Nitrogen permease regulator 3-like protein, Nitrogen permease regulator 3-like protein (-14 gene protein) (Alpha-globin regulatory element-containing gene protein) (Protein CGTHBA)	1168	1	1	1	1	1	1	1	1	1	1	1	1	1	0	1	1	1	1	1	1	1	1	1	1	1	1	1	1	1	1	1	1	1	1	1	1	1	1	0	0	1
993					PHOCN_HUMAN	MOB4	MOB-like protein phocein (cDNA FLJ52887, highly similar to Preimplantation protein 3), MOB-like protein phocein (2C4D) (Class II mMOB1) (Mob1 homolog 3) (Mob3) (Mps one binder kinase activator-like 3) (Preimplantation protein 3), MOB-like protein phocein	551	1	1	1	1	1	1	1	1	1	1	1	1	1	1	1	1	1	1	1	1	1	1	1	1	1	1	1	1	1	1	1	1	1	1	1	1	1	1	1	0	1
994					E9PK68_HUMAN	PPP3CA	Serine/threonine-protein phosphatase 2B catalytic subunit alpha isoform (EC 3.1.3.16) (CAM-PRP catalytic subunit) (Calmodulin-dependent calcineurin A subunit alpha isoform), Serine/threonine-protein phosphatase (EC 3.1.3.16) (Fragment), Serine/threonine-protein phosphatase (EC 3.1.3.16), Serine/threonine-protein phosphatase 2B catalytic subunit alpha isoform (Fragment)	1091	1	1	1	1	1	1	1	1	1	1	1	0	0	1	1	1	1	1	1	1	0	1	1	1	1	1	1	1	1	0	1	0	1	1	1	1	1	1	1	1	1
995					C9J6G3_HUMAN	GGPS1	Geranylgeranyl pyrophosphate synthase (GGPP synthase) (GGPPSase) (EC 2.5.1.-) ((2E,6E)-farnesyl diphosphate synthase) (Dimethylallyltranstransferase) (EC 2.5.1.1) (Farnesyl diphosphate synthase) (Farnesyltranstransferase) (EC 2.5.1.29) (Geranylgeranyl diphosphate synthase) (Geranyltranstransferase) (EC 2.5.1.10), Geranylgeranyl diphosphate synthase 1, isoform CRA_b (Geranylgeranyl pyrophosphate s…	622	1	1	1	1	1	1	1	0	1	0	1	1	1	1	1	0	1	1	0	1	0	1	1	1	1	1	1	1	1	1	1	1	0	1	1	1	0	0	1	1	0
996					RRF2M_HUMAN	GFM2	Ribosome-releasing factor 2, mitochondrial (RRF2mt) (Elongation factor G 2, mitochondrial) (EF-G2mt) (mEF-G 2) (Elongation factor G2) (hEFG2), Ribosome-releasing factor 2, mitochondrial (Fragment)	1610	1	1	1	1	1	1	1	1	1	0	1	1	0	1	1	0	1	0	1	1	1	1	1	1	1	1	1	1	1	1	1	1	1	1	1	1	1	1	1	1	0
997					SHQ1_HUMAN	SHQ1	Protein SHQ1 homolog (cDNA FLJ59713, highly similar to Homo sapiens SHQ1 homolog (SHQ1), mRNA), Protein SHQ1 homolog (Fragment), Protein SHQ1 homolog	1191	1	1	1	1	1	1	1	1	1	1	1	1	1	1	1	1	1	1	1	1	1	1	1	1	1	1	1	1	1	1	1	1	1	1	1	1	1	1	1	1	0
998					TBC20_HUMAN	TBC1D20	TBC1 domain family member 20	832	1	1	1	1	1	1	1	1	1	1	1	1	1	1	1	1	1	1	1	1	0	1	1	1	1	1	1	1	1	0	1	0	1	1	1	1	1	1	1	1	1
999					E9PMS4_HUMAN	HID1	Protein HID1 (Fragment), Protein HID1, Protein HID1 (Down-regulated in multiple cancers 1) (HID1 domain-containing protein) (Protein hid-1 homolog)	1628	1	1	1	1	1	1	1	1	1	1	1	1	1	1	1	1	1	1	1	1	1	1	1	1	1	1	1	1	1	1	1	1	1	1	1	1	1	1	1	1	0
1000					I3L3G7_HUMAN	PAFAH1B1	Platelet-activating factor acetylhydrolase IB subunit alpha (Lissencephaly-1 protein) (LIS-1) (PAF acetylhydrolase 45 kDa subunit) (PAF-AH 45 kDa subunit) (PAF-AH alpha) (PAFAH alpha), Platelet-activating factor acetylhydrolase IB subunit alpha (Fragment), Platelet-activating factor acetylhydrolase IB subunit alpha (cDNA FLJ52123, highly similar to Platelet-activating factor acetylhydrolase IB al…	855	1	1	1	1	1	1	1	1	1	1	1	1	1	0	1	1	1	1	1	1	1	1	1	1	1	1	1	1	1	1	1	1	1	1	1	1	1	1	0	1	1
1001					D6R959_HUMAN	GCLC	Glutamate--cysteine ligase catalytic subunit, Glutamate--cysteine ligase catalytic subunit (EC 6.3.2.2) (GCS heavy chain) (Gamma-ECS) (Gamma-glutamylcysteine synthetase), Glutamate--cysteine ligase catalytic subunit (Fragment)	1335	1	1	1	1	1	1	1	1	1	1	1	1	1	1	1	1	1	1	1	1	1	1	0	1	1	1	1	1	1	1	1	1	1	1	1	1	1	1	1	1	1
1002					DYHC1_HUMAN	DYNC1H1	Cytoplasmic dynein 1 heavy chain 1 (Cytoplasmic dynein heavy chain 1) (Dynein heavy chain, cytosolic), Cytoplasmic dynein 1 heavy chain 1 (Fragment)	9638	1	1	1	1	1	1	1	1	1	1	1	1	1	1	1	1	1	1	1	1	1	1	1	1	1	1	1	1	1	1	1	1	1	1	1	1	1	1	1	1	1
1003					WDR24_HUMAN	WDR24	WD repeat-containing protein 24	1909	1	1	1	1	1	1	1	1	1	1	1	1	1	1	1	1	1	1	0	1	1	1	1	1	1	1	1	1	1	0	1	1	1	1	1	1	0	1	1	1	1
1004					RRAGA_HUMAN	RRAGA	Ras-related GTP-binding protein A (Rag A) (RagA) (Adenovirus E3 14.7 kDa-interacting protein 1) (FIP-1)	654	1	0	1	1	1	1	1	1	1	1	1	1	1	1	1	1	1	1	1	1	1	1	1	1	1	1	1	1	1	1	1	0	1	1	1	1	1	1	1	0	1
1005					C9JAQ1_HUMAN	MIOS	WD repeat-containing protein mio (Fragment), WD repeat-containing protein mio	1831	1	1	1	1	1	1	1	1	1	1	1	1	0	1	1	1	1	1	1	1	1	1	1	1	1	1	1	1	1	0	1	1	1	1	1	1	1	1	1	1	0
1006					C9JGS4_HUMAN	DEPDC5	DEP domain-containing protein 5 (Fragment), DEP domain-containing protein 5 (cDNA FLJ50954, highly similar to DEP domain-containing protein 5) (cDNA, FLJ79263, highly similar to DEP domain-containing protein 5), DEP domain-containing protein 5	3364	1	1	1	1	1	1	1	1	1	1	1	1	1	1	1	1	1	1	1	1	1	1	1	1	1	1	1	1	1	1	1	1	1	1	1	1	1	1	1	1	1
1007					NPRL2_HUMAN	NPRL2	Nitrogen permease regulator 2-like protein (NPR2-like protein) (Gene 21 protein) (G21 protein) (Tumor suppressor candidate 4), Nitrogen permease regulator 2-like protein	788	1	1	1	1	1	1	1	1	1	1	1	1	1	1	1	1	1	1	1	1	1	1	1	1	1	1	1	1	1	1	1	1	1	1	1	1	1	1	0	1	1
1008					B4DKT0_HUMAN	GORASP2	Golgi reassembly-stacking protein 2, Golgi reassembly-stacking protein 2 (Uncharacterized protein) (cDNA FLJ59712, highly similar to Golgi reassembly-stacking protein 2), Golgi reassembly-stacking protein 2 (GRS2) (Golgi phosphoprotein 6) (GOLPH6) (Golgi reassembly-stacking protein of 55 kDa) (GRASP55) (p59)	920	1	1	1	1	1	1	1	1	1	1	1	1	1	1	1	1	1	1	1	1	0	1	1	1	1	1	1	1	1	0	1	1	1	1	1	1	0	1	1	0	0
1009					J3KT80_HUMAN	TANGO6	Transport and Golgi organization protein 6 homolog (Transmembrane and coiled-coil domain-containing protein 7), Transport and Golgi organization protein 6 homolog (Fragment)	2231	1	1	1	1	1	1	1	1	1	1	1	0	1	1	1	1	1	1	1	1	1	1	0	1	1	1	1	1	1	1	1	1	1	1	1	1	1	0	1	0	0
1010					J3KQA4_HUMAN	SLC25A36	Solute carrier family 25 member 36, Solute carrier family 25 member 36 (Fragment)	645	1	1	1	1	1	1	1	1	1	0	1	1	1	1	1	1	1	1	0	1	1	1	1	1	1	1	1	1	0	1	1	1	1	0	1	1	0	1	1	1	0
1011					F8WBL3_HUMAN	RHEB	GTP-binding protein Rheb (Fragment), GTP-binding protein Rheb, GTP-binding protein Rheb (Ras homolog enriched in brain)	379	1	1	1	1	1	1	1	1	1	1	1	1	1	0	1	1	1	1	0	0	0	1	1	1	1	1	1	1	1	1	0	0	1	1	1	1	0	1	0	1	0
1012					B0QZ35_HUMAN	SIRT1	SirtT1 75 kDa fragment, SirtT1 75 kDa fragment (cDNA FLJ90324 fis, clone NT2RP2001817, highly similar to NAD-dependent deacetylase sirtuin-1 (EC 3.5.1.-)), NAD-dependent protein deacetylase sirtuin-1 (hSIRT1) (EC 3.5.1.-) (Regulatory protein SIR2 homolog 1) (SIR2-like protein 1) (hSIR2) [Cleaved into: SirtT1 75 kDa fragment (75SirT1)]	1527	1	1	1	1	1	1	1	1	1	1	1	1	1	1	0	1	1	1	1	1	0	1	1	1	1	1	0	1	1	1	1	0	1	1	1	1	1	1	0	1	0
1013					H0Y5N2_HUMAN	SMPD2	Sphingomyelin phosphodiesterase 2 (EC 3.1.4.12) (Lyso-platelet-activating factor-phospholipase C) (Lyso-PAF-PLC) (Neutral sphingomyelinase) (N-SMase) (nSMase), Sphingomyelin phosphodiesterase 2 (Fragment)	879	1	1	1	1	1	1	1	0	1	1	1	1	1	1	1	1	1	1	0	1	1	1	1	1	1	1	1	1	1	1	1	1	1	1	1	1	1	1	0	0	1
1014					F5H0I7_HUMAN	TDG	G/T mismatch-specific thymine DNA glycosylase (EC 3.2.2.29) (Thymine-DNA glycosylase) (hTDG), G/T mismatch-specific thymine DNA glycosylase (Fragment), G/T mismatch-specific thymine DNA glycosylase, G/T mismatch-specific thymine DNA glycosylase (cDNA FLJ50939, highly similar to G/T mismatch-specific thymine DNA glycosylase (EC 3.2.2.-)), G/T mismatch-specific thymine DNA glycosylase (cDNA FLJ6055…	854	1	1	1	1	1	1	1	1	1	1	1	0	1	1	1	1	1	1	1	1	1	1	1	1	1	1	1	1	1	1	1	1	0	0	0	0	0	1	1	1	0
1015					B0QZ60_HUMAN	KDM4C	Lysine-specific demethylase 4C (EC 1.14.11.-) (Gene amplified in squamous cell carcinoma 1 protein) (GASC-1 protein) (JmjC domain-containing histone demethylation protein 3C) (Jumonji domain-containing protein 2C), Lysine-specific demethylase 4C	2210	1	1	1	1	1	1	1	1	1	1	1	1	1	1	1	1	1	0	1	1	1	1	1	1	1	1	1	1	1	1	1	1	1	1	1	1	1	0	1	1	0
1016					H0YD41_HUMAN	SDHD	Succinate dehydrogenase [ubiquinone] cytochrome b small subunit, mitochondrial (CybS) (CII-4) (QPs3) (Succinate dehydrogenase complex subunit D) (Succinate-ubiquinone oxidoreductase cytochrome b small subunit) (Succinate-ubiquinone reductase membrane anchor subunit), Succinate dehydrogenase [ubiquinone] cytochrome b small subunit, mitochondrial (Succinate dehydrogenase complex, subunit D, integra…	318	1	1	1	1	1	1	1	1	1	1	1	1	1	1	1	1	1	1	0	1	1	1	1	1	1	1	1	1	1	1	1	0	1	1	1	1	1	1	1	1	0
1017					M0QX28_HUMAN	SLC39A9	Zinc transporter ZIP9 (Solute carrier family 39 member 9) (Zrt- and Irt-like protein 9) (ZIP-9), Zinc transporter ZIP9	606	1	1	1	1	1	1	1	1	1	1	1	1	1	1	1	1	1	1	1	1	1	1	1	1	1	1	1	1	1	1	1	0	1	1	1	1	1	1	1	1	1
1018					RT06_HUMAN	MRPS6	28S ribosomal protein S6, mitochondrial (MRP-S6) (S6mt)	257	1	1	1	0	1	0	1	0	0	1	1	0	1	0	1	1	1	1	0	1	1	1	1	1	1	1	1	1	1	1	1	1	1	1	1	1	0	1	1	1	0
1019					H3BS11_HUMAN	COQ7	Ubiquinone biosynthesis protein COQ7 homolog (Coenzyme Q biosynthesis protein 7 homolog) (Timing protein clk-1 homolog), Coenzyme Q7 homolog, ubiquinone (Yeast), isoform CRA_b (Ubiquinone biosynthesis protein COQ7 homolog), Ubiquinone biosynthesis protein COQ7 homolog (Fragment), Ubiquinone biosynthesis protein COQ7 homolog	449	1	1	1	1	1	1	1	1	1	1	1	1	1	1	1	0	1	1	1	1	1	1	1	1	1	0	1	1	1	1	1	1	1	1	1	1	0	1	0	1	0
1020					NUCG_HUMAN	ENDOG	Endonuclease G, mitochondrial (Endo G) (EC 3.1.30.-)	605	1	0	1	1	1	1	1	1	0	0	1	1	1	1	1	0	0	1	1	0	1	1	1	1	1	1	1	1	1	1	1	1	1	0	1	1	1	1	1	1	1
1021					B4DP62_HUMAN	SLC25A1	Tricarboxylate transport protein, mitochondrial (Citrate transport protein) (CTP) (Solute carrier family 25 member 1) (Tricarboxylate carrier protein), Solute carrier family 25 (Mitochondrial carrier; citrate transporter), member 1, isoform CRA_b (Tricarboxylate transport protein, mitochondrial) (cDNA FLJ60026, highly similar to Tricarboxylate transport protein, mitochondrial)	642	1	1	1	1	1	1	1	1	1	0	1	1	1	1	1	1	1	1	1	1	1	1	1	1	1	1	1	1	1	1	1	1	1	0	1	1	1	0	0	0	0
1022					C560_HUMAN	SDHC	Succinate dehydrogenase cytochrome b560 subunit, mitochondrial (Integral membrane protein CII-3) (QPs-1) (QPs1) (Succinate dehydrogenase complex subunit C) (Succinate-ubiquinone oxidoreductase cytochrome B large subunit) (CYBL), Succinate dehydrogenase cytochrome b560 subunit, mitochondrial	344	1	1	1	1	1	1	0	1	1	1	1	1	1	1	1	1	1	1	1	1	0	1	1	1	1	1	1	1	1	1	1	1	1	1	1	1	1	1	0	1	0
1023					DCPS_HUMAN	DCPS	m7GpppX diphosphatase (EC 3.6.1.59) (DCS-1) (Decapping scavenger enzyme) (Hint-related 7meGMP-directed hydrolase) (Histidine triad nucleotide-binding protein 5) (Histidine triad protein member 5) (HINT-5) (Scavenger mRNA-decapping enzyme DcpS)	693	1	1	1	1	1	1	1	1	1	1	1	1	1	1	1	1	1	1	1	1	1	1	1	1	1	1	1	1	1	1	1	1	1	1	1	1	1	1	0	0	1
1024					C9JDK5_HUMAN	BRPF1	Peregrin (Bromodomain and PHD finger-containing protein 1) (Protein Br140), Peregrin (Fragment)	2530	1	1	1	1	1	1	1	1	1	1	1	1	1	1	1	1	1	1	1	1	1	1	1	1	1	0	1	1	1	1	1	1	1	0	1	1	1	1	0	1	1
1025					RCC1_HUMAN	RCC1	Regulator of chromosome condensation (Fragment), Regulator of chromosome condensation (Cell cycle regulatory protein) (Chromosome condensation protein 1)	863	1	1	1	1	1	1	1	1	1	1	1	1	1	1	1	1	1	1	1	1	1	1	1	1	1	1	1	1	1	1	1	1	1	1	1	1	1	1	1	1	0
1026					F2Z2T2_HUMAN	XPA	DNA repair protein complementing XP-A cells (Xeroderma pigmentosum group A-complementing protein), DNA repair protein-complementing XP-A cells	566	1	1	1	1	1	1	1	1	1	1	1	1	1	1	1	1	1	1	1	1	1	1	1	1	1	1	1	1	1	1	1	1	1	1	1	1	1	1	1	1	1
1027					K7EIU0_HUMAN	CDC37	Hsp90 co-chaperone Cdc37, Hsp90 co-chaperone Cdc37 (Hsp90 chaperone protein kinase-targeting subunit) (p50Cdc37) [Cleaved into: Hsp90 co-chaperone Cdc37, N-terminally processed], Hsp90 co-chaperone Cdc37 (Fragment)	773	1	1	1	1	1	1	0	1	1	1	1	1	1	1	1	1	1	1	1	1	1	1	1	1	1	1	1	1	1	1	1	1	1	1	1	1	1	1	1	0	1
1028					H3BR79_HUMAN	OGFOD1	2-oxoglutarate and iron-dependent oxygenase domain-containing protein 1 (Fragment), 2-oxoglutarate and iron-dependent oxygenase domain-containing protein 1 (EC 1.14.11.-) (Termination and polyadenylation 1 homolog), 2-oxoglutarate and iron-dependent oxygenase domain-containing protein 1	1121	1	1	1	1	1	1	1	1	1	1	1	0	1	1	1	1	1	1	1	1	1	1	1	1	1	0	1	1	1	1	1	0	1	1	1	1	1	0	1	1	1
1029					H7C2D1_HUMAN	HDLBP	Vigilin (High density lipoprotein-binding protein) (HDL-binding protein), Vigilin (Fragment)	2585	1	1	1	1	1	1	1	1	1	1	1	1	1	1	1	1	1	1	1	1	1	1	1	1	1	1	0	1	1	1	1	1	1	1	1	1	1	1	1	1	0
1030					SAS10_HUMAN	UTP3	Something about silencing protein 10 (Charged amino acid-rich leucine zipper 1) (CRL1) (Disrupter of silencing SAS10) (UTP3 homolog)	962	1	1	1	1	1	1	1	1	1	1	1	1	1	1	1	1	1	1	1	1	1	1	1	1	1	0	1	1	1	1	1	1	1	1	1	1	1	1	1	1	0
1031					H0YM47_HUMAN	USP8	Ubiquitin carboxyl-terminal hydrolase (EC 3.4.19.12), Ubiquitin carboxyl-terminal hydrolase 8 (Fragment), Ubiquitin carboxyl-terminal hydrolase 8 (EC 3.4.19.12) (Deubiquitinating enzyme 8) (Ubiquitin isopeptidase Y) (hUBPy) (Ubiquitin thioesterase 8) (Ubiquitin-specific-processing protease 8), Ubiquitin carboxyl-terminal hydrolase 8	2321	1	1	1	1	1	1	1	1	1	1	1	0	1	1	1	1	1	1	1	1	1	1	1	1	0	0	1	1	1	1	1	1	1	1	1	1	1	0	1	1	0
1032					F5H5V8_HUMAN	C12orf65	Probable peptide chain release factor C12orf65, mitochondrial, Probable peptide chain release factor C12orf65, mitochondrial (Fragment)	340	1	1	0	1	1	1	1	0	1	1	0	1	1	1	1	1	0	1	0	1	1	0	1	1	1	1	1	0	1	0	1	0	1	1	1	1	1	0	0	0	0
1033					C9JTE5_HUMAN	DCTN1	Dynactin subunit 1 (150 kDa dynein-associated polypeptide) (DAP-150) (DP-150) (p135) (p150-glued), Dynactin subunit 1 (Fragment), Dynactin subunit 1 (Uncharacterized protein)	2595	1	1	1	0	1	1	1	1	1	1	1	1	1	1	0	1	1	1	1	1	1	1	1	1	1	0	1	1	1	1	1	1	1	1	1	1	0	0	1	0	0
1034					B4DXP9_HUMAN	ACTR1A	Alpha-centractin (Centractin) (ARP1) (Actin-RPV) (Centrosome-associated actin homolog), Alpha-centractin (cDNA FLJ52800, highly similar to Alpha-centractin), Alpha-centractin	775	1	1	1	1	0	0	1	1	1	1	1	0	1	1	0	1	0	1	1	1	0	1	0	1	0	0	1	1	1	0	1	0	1	1	1	1	1	1	0	0	0
1035					B4DKB2_HUMAN	ECE1	Endothelin-converting enzyme 1 (cDNA FLJ59212, highly similar to Endothelin-converting enzyme 1 (EC 3.4.24.71)), Endothelin-converting enzyme 1 (Fragment), Endothelin-converting enzyme 1 (ECE-1) (EC 3.4.24.71)	1614	1	1	0	1	1	1	1	0	0	0	1	1	1	0	1	1	1	1	1	1	1	0	1	1	1	1	1	1	1	1	1	1	1	1	1	1	1	1	0	0	0
1036					H0YDM4_HUMAN	HOOK3	Protein Hook homolog 3 (h-hook3) (hHK3), Protein Hook homolog 3 (Fragment)	1449	1	1	1	1	1	1	1	1	1	1	0	1	1	1	1	1	1	1	0	1	1	1	1	1	1	1	1	1	1	1	1	1	0	1	1	1	0	0	1	0	0
1037					PHLP_HUMAN	PDCL	Phosducin-like protein (PHLP), Phosducin-like protein (Fragment)	621	1	1	1	1	1	1	1	1	1	1	1	1	0	1	1	1	1	1	1	1	1	1	0	1	1	1	1	1	1	1	1	1	1	1	1	1	1	1	0	0	1
1038					G3V4K6_HUMAN	ACTR10	Actin-related protein 10 (Fragment), Actin-related protein 10 (Actin-related protein 11) (hARP11), Actin-related protein 10	856	1	1	1	1	1	1	1	1	1	1	1	1	1	0	1	1	1	1	1	1	1	1	1	1	1	1	1	1	1	1	1	1	1	1	1	1	1	1	1	0	0
1039					DCTN2_HUMAN	DCTN2	Dynactin subunit 2 (50 kDa dynein-associated polypeptide) (Dynactin complex 50 kDa subunit) (DCTN-50) (p50 dynamitin), Dynactin subunit 2, Dynactin subunit 2 (Fragment)	824	1	1	1	1	1	1	1	1	1	1	1	1	1	1	1	1	1	0	1	1	1	1	1	1	1	1	1	1	1	1	1	1	1	1	1	1	1	1	1	1	1
1040					PSME3_HUMAN	PSME3	Proteasome activator complex subunit 3 (11S regulator complex subunit gamma) (REG-gamma) (Activator of multicatalytic protease subunit 3) (Ki nuclear autoantigen) (Proteasome activator 28 subunit gamma) (PA28g) (PA28gamma), Proteasome activator complex subunit 3 (cDNA FLJ57249, highly similar to Proteasome activator complex subunit 3), Proteasome activator complex subunit 3 (Fragment), Proteasome…	518	1	1	1	1	1	1	1	1	1	1	1	0	1	1	1	1	1	1	1	1	1	1	1	1	1	1	1	1	1	1	1	1	1	1	1	1	0	1	0	0	1
1041					J3KQG4_HUMAN	GBA	Glucosylceramidase, Glucosylceramidase (EC 3.2.1.45) (Acid beta-glucosidase) (Alglucerase) (Beta-glucocerebrosidase) (Beta-GC) (D-glucosyl-N-acylsphingosine glucohydrolase) (Imiglucerase)	1115	1	1	0	1	1	1	1	1	1	1	0	1	1	1	1	0	1	0	1	0	1	1	1	1	1	1	1	1	1	1	0	0	1	1	1	1	1	1	0	0	1
1042					H3BQ48_HUMAN	CLN3	Battenin, Battenin (CLN3 protein), Battenin (Batten disease protein) (Protein CLN3), Battenin (Fragment)	880	1	1	1	1	1	1	0	0	1	1	1	1	1	1	0	1	0	1	0	1	1	1	1	1	1	1	0	1	1	1	1	1	1	1	1	1	1	0	1	1	1
1043					PLK1_HUMAN	PLK1	Serine/threonine-protein kinase PLK1 (EC 2.7.11.21) (Polo-like kinase 1) (PLK-1) (Serine/threonine-protein kinase 13) (STPK13), Serine/threonine-protein kinase PLK1 (Fragment), Serine/threonine-protein kinase PLK1	1246	1	1	1	1	1	1	1	1	1	1	1	1	1	1	1	1	1	1	1	1	1	1	1	1	1	1	1	1	1	1	1	1	1	1	1	1	1	1	1	1	0
1044					E5RHW0_HUMAN	TMEM66	Store-operated calcium entry-associated regulatory factor, Store-operated calcium entry-associated regulatory factor (Fragment), Store-operated calcium entry-associated regulatory factor (SARAF) (SOCE-associated regulatory factor) (HBV X-transactivated gene 3 protein) (HBV XAg-transactivated protein 3) (Protein FOAP-7) (Transmembrane protein 66)	707	1	1	1	1	1	1	1	1	1	1	1	1	1	1	1	0	1	0	1	1	1	0	0	0	0	0	0	1	1	1	1	1	1	1	1	1	1	1	1	1	0
1045					B4E152_HUMAN	PNPO	Pyridoxine-5'-phosphate oxidase (EC 1.4.3.5) (Pyridoxamine-phosphate oxidase), Pyridoxine-5'-phosphate oxidase (cDNA FLJ59109, highly similar to Pyridoxine-5'-phosphate oxidase (EC 1.4.3.5)), Pyridoxine-5'-phosphate oxidase (cDNA FLJ59599, highly similar to Pyridoxine-5'-phosphate oxidase (EC 1.4.3.5)), Pyridoxine-5'-phosphate oxidase (Fragment), Pyridoxine-5'-phosphate oxidase, Pyridoxine-5'-pho…	545	1	1	1	1	1	1	0	1	1	1	1	1	1	1	1	1	1	0	1	1	1	1	1	1	1	1	1	1	1	1	1	1	1	1	1	1	1	1	1	1	1
1046					B8ZZA3_HUMAN	KYNU	Kynureninase, Kynureninase (EC 3.7.1.3) (L-kynurenine hydrolase)	963	1	1	1	1	1	1	1	1	1	1	1	1	1	1	1	1	1	0	1	1	1	0	0	0	0	0	1	1	1	1	1	1	1	1	1	1	1	1	1	1	1
1047					F8WBT6_HUMAN	SIRT2	NAD-dependent protein deacetylase sirtuin-2 (Fragment), NAD-dependent protein deacetylase sirtuin-2 (EC 3.5.1.-) (Regulatory protein SIR2 homolog 2) (SIR2-like protein 2), NAD-dependent protein deacetylase sirtuin-2	802	1	1	1	1	1	1	0	1	1	1	1	1	1	1	1	0	1	1	0	1	1	1	1	1	1	1	1	1	0	1	1	1	0	1	1	1	0	0	1	1	1
1048					HSDL2_HUMAN	HSDL2	Hydroxysteroid dehydrogenase-like protein 2 (cDNA FLJ52979, highly similar to Homo sapiens hydroxysteroid dehydrogenase like 2 (HSDL2), mRNA), Hydroxysteroid dehydrogenase-like protein 2 (cDNA FLJ61200, highly similar to Homo sapiens hydroxysteroid dehydrogenase like 2 (HSDL2), mRNA), Hydroxysteroid dehydrogenase-like protein 2 (EC 1.-.-.-)	859	1	1	1	1	1	1	1	1	1	1	1	1	1	1	1	1	1	1	1	1	1	1	1	1	1	1	1	1	1	1	0	1	1	1	1	1	0	1	1	1	1
1049					Q86XM2_HUMAN	ADD1	ADD1 protein (Adducin 1 (Alpha)) (Alpha-adducin), Alpha-adducin (Erythrocyte adducin subunit alpha), Adducin 1 (Alpha) (Adducin 1 (Alpha), isoform CRA_e) (Alpha-adducin), Alpha-adducin (Fragment), Alpha-adducin	1520	1	1	1	1	1	1	1	1	1	1	1	1	1	1	1	1	1	1	1	1	1	1	1	1	1	1	0	1	1	1	1	1	1	1	1	1	1	1	0	0	0
1050					H7C3U9_HUMAN	PRODH	Proline dehydrogenase 1, mitochondrial, Proline dehydrogenase 1, mitochondrial (Fragment), Proline dehydrogenase 1, mitochondrial (EC 1.5.5.2) (Proline oxidase) (Proline oxidase 2) (p53-induced gene 6 protein)	1244	1	1	1	1	1	1	1	0	1	1	1	1	1	0	1	1	1	0	1	1	1	1	1	1	1	1	1	1	1	1	1	1	1	1	1	1	1	1	1	1	0
1051					DPY30_HUMAN	DPY30	Protein dpy-30 homolog (Dpy-30-like protein) (Dpy-30L)	201	1	1	1	1	1	1	1	0	1	1	1	1	1	1	1	1	1	1	1	0	0	1	0	1	1	1	1	1	1	1	1	0	1	1	1	1	1	1	1	0	0
1052					C9JSP6_HUMAN	CDC14A	Dual specificity protein phosphatase CDC14A (EC 3.1.3.16) (EC 3.1.3.48) (CDC14 cell division cycle 14 homolog A), Dual-specificity protein phosphatase CDC14A, Dual-specificity protein phosphatase CDC14A (Fragment)	1238	1	1	1	1	1	1	1	1	1	1	1	1	1	1	1	1	1	1	1	1	1	1	1	1	1	1	1	1	1	1	1	1	1	1	1	1	1	0	1	1	1
1053					F5H716_HUMAN	GTPBP1	GTP-binding protein 1 (G-protein 1) (GP-1) (GP1), GTP-binding protein 1, GTP-binding protein 1 (Fragment)	1380	1	1	1	1	1	1	1	1	1	1	1	1	1	1	1	1	1	1	1	1	1	1	1	1	1	1	1	1	1	1	1	1	1	1	1	1	0	0	1	1	1
1054					ECHM_HUMAN	ECHS1	Enoyl-CoA hydratase, mitochondrial (EC 4.2.1.17) (Enoyl-CoA hydratase 1) (Short-chain enoyl-CoA hydratase) (SCEH)	597	1	0	1	1	1	1	1	1	1	1	1	1	1	0	1	1	1	1	1	1	1	1	1	1	1	1	1	1	1	1	0	1	1	0	1	1	1	1	1	1	1
1055					C9JAC3_HUMAN	MFSD1	Major facilitator superfamily domain-containing protein 1 (Smooth muscle cell-associated protein 4) (SMAP-4), Major facilitator superfamily domain-containing protein 1, Major facilitator superfamily domain-containing protein 1 (Fragment)	945	1	1	1	1	1	1	1	1	1	1	1	1	1	1	1	1	1	1	1	1	1	1	1	1	1	1	1	1	1	1	1	1	0	0	0	0	1	0	1	1	1
1056					FUND1_HUMAN	FUNDC1	FUN14 domain-containing protein 1	323	1	1	1	1	1	1	1	1	0	1	1	1	1	1	0	0	1	1	1	1	1	0	1	1	1	1	1	1	1	1	1	1	1	0	0	0	1	0	1	1	1
1057					XRN1_HUMAN	XRN1	5'-3' exoribonuclease 1, 5'-3' exoribonuclease 1 (Fragment), 5'-3' exoribonuclease 1 (EC 3.1.13.-) (Strand-exchange protein 1 homolog), 5'-3' exoribonuclease 1 (cDNA FLJ61552, highly similar to 5'-3' exoribonuclease 1 (EC 3.1.11.-))	3567	1	1	1	1	1	1	1	1	1	1	0	0	1	1	1	1	1	1	1	1	1	1	1	1	1	1	1	0	1	1	1	1	1	1	1	1	0	1	1	1	1
1058					Q96B60_HUMAN	NT5E	5'-nucleotidase (5'-nucleotidase, ecto (CD73), isoform CRA_c) (NT5E protein), 5'-nucleotidase (5'-NT) (EC 3.1.3.5) (Ecto-5'-nucleotidase) (CD antigen CD73), 5'-nucleotidase (Fragment)	1189	1	1	1	1	1	1	1	1	1	1	1	1	1	1	1	1	1	1	1	1	1	1	1	1	1	1	1	1	1	1	1	1	0	0	0	0	0	1	1	1	0
1059					UBE3C_HUMAN	UBE3C	Ubiquitin-protein ligase E3C (Fragment), Ubiquitin-protein ligase E3C (EC 6.3.2.-) (HectH2)	2234	1	1	1	1	1	1	1	1	1	1	1	1	0	1	1	1	1	1	0	1	1	1	1	1	1	1	1	1	1	1	1	0	1	0	0	1	0	0	0	0	0
1060					OVCA2_HUMAN	OVCA2	Ovarian cancer-associated gene 2 protein	449	1	0	1	1	1	1	0	0	1	1	1	1	1	1	1	1	1	0	1	0	1	1	1	1	1	1	0	1	0	1	1	1	1	1	1	1	1	1	1	0	1
1061					H7C016_HUMAN	CPSF4	Cleavage and polyadenylation-specificity factor subunit 4, Cleavage and polyadenylation specificity factor subunit 4 (Cleavage and polyadenylation specificity factor 30 kDa subunit) (CPSF 30 kDa subunit) (NS1 effector domain-binding protein 1) (Neb-1) (No arches homolog), Cleavage and polyadenylation-specificity factor subunit 4 (Fragment), Cleavage and polyadenylation-specificity factor subunit …	560	1	1	1	1	1	1	1	1	0	1	1	1	1	0	1	1	1	0	1	0	1	1	1	1	1	1	1	1	1	1	1	1	1	1	1	1	1	1	1	0	1
1062					E9PFL9_HUMAN	SSB	Lupus La protein, Lupus La protein (Fragment), Lupus La protein (La autoantigen) (La ribonucleoprotein) (Sjoegren syndrome type B antigen) (SS-B)	826	1	1	1	1	1	1	1	1	0	1	1	1	1	1	1	1	1	1	1	1	1	1	1	1	1	1	1	1	1	0	1	1	1	1	1	1	0	1	1	1	1
1063					I3L4X2_HUMAN	ABCC1	Multidrug resistance-associated protein 1 (Fragment), Multidrug resistance-associated protein 1 (ATP-binding cassette sub-family C member 1) (Leukotriene C(4) transporter) (LTC4 transporter)	3161	1	1	1	1	1	1	1	1	0	1	1	1	0	1	1	1	0	0	1	1	0	1	1	1	1	1	1	1	1	1	0	1	1	1	1	1	1	1	1	1	0
1064					MPPA_HUMAN	PMPCA	Mitochondrial-processing peptidase subunit alpha (EC 3.4.24.64) (Alpha-MPP) (P-55), Mitochondrial-processing peptidase subunit alpha (cDNA FLJ54999, highly similar to Mitochondrial-processing peptidase alpha subunit, mitochondrial (EC 3.4.24.64)), Mitochondrial-processing peptidase subunit alpha, Mitochondrial-processing peptidase subunit alpha (Fragment)	1088	1	1	1	1	1	1	1	1	1	1	1	1	1	1	1	1	1	1	1	1	1	1	1	1	1	1	0	1	1	1	1	1	1	1	1	1	1	1	1	1	1
1065					H7C562_HUMAN	SLC33A1	Acetyl-coenzyme A transporter 1 (Fragment), Acetyl-coenzyme A transporter 1 (AT-1) (Acetyl-CoA transporter 1) (Solute carrier family 33 member 1)	1120	1	1	1	1	1	1	1	1	1	1	1	1	1	1	1	1	1	1	1	1	1	1	1	1	1	1	1	1	1	1	1	1	1	1	1	1	1	1	1	1	1
1066					CCHL_HUMAN	HCCS	Cytochrome c-type heme lyase (CCHL) (EC 4.4.1.17) (Holocytochrome c-type synthase)	559	1	1	1	1	1	1	1	1	1	1	1	1	1	1	1	1	1	1	1	1	1	1	1	1	1	1	1	1	1	1	1	1	1	1	1	1	1	1	1	1	1
1067					SENP1_HUMAN	SENP1	Sentrin-specific protease 1 (EC 3.4.22.68) (Sentrin/SUMO-specific protease SENP1), Sentrin-specific protease 1, Sentrin-specific protease 1 (Fragment)	1345	1	1	1	1	1	1	1	1	1	1	1	1	1	1	1	1	1	1	1	1	1	1	1	1	1	1	1	1	1	1	1	1	1	1	1	1	1	1	1	1	1
1068					B4DKY1_HUMAN	CARS	Cysteine--tRNA ligase, cytoplasmic (cDNA FLJ59563, highly similar to Cysteinyl-tRNA synthetase (EC 6.1.1.16)), Cysteine--tRNA ligase, cytoplasmic (EC 6.1.1.16) (Cysteinyl-tRNA synthetase) (CysRS), Cysteine--tRNA ligase, cytoplasmic (Cysteinyl-tRNA synthetase, isoform CRA_b) (cDNA FLJ38994 fis, clone NT2RI2009259, highly similar to Cysteinyl-tRNA synthetase (EC 6.1.1.16)), Cysteine--tRNA ligase, c…	1561	1	1	1	1	1	1	1	1	1	1	1	1	1	1	1	1	1	1	1	1	1	1	1	1	1	1	1	1	1	1	1	1	1	1	1	1	1	1	1	1	1
1069					PAN2_HUMAN	PAN2	PAB-dependent poly(A)-specific ribonuclease subunit 2 (Fragment), PAB-dependent poly(A)-specific ribonuclease subunit 2 (hPan2) (EC 3.1.13.4) (Inactive ubiquitin carboxyl-terminal hydrolase 52)	2507	1	1	1	1	1	1	1	1	1	1	1	1	1	1	1	1	0	1	1	0	1	1	1	1	1	1	1	1	1	1	1	1	1	1	1	1	0	1	1	1	0
1070					PAN3_HUMAN	PAN3	PAB-dependent poly(A)-specific ribonuclease subunit 3 (hPan3)	1835	1	1	1	1	1	1	1	1	1	1	1	1	1	1	1	1	0	1	1	0	1	1	1	1	1	1	1	1	1	1	1	1	1	1	1	1	0	1	1	1	0
1071					J3QRS6_HUMAN	IMPACT	Protein IMPACT (Imprinted and ancient gene protein homolog), Protein IMPACT (Fragment)	662	1	1	1	1	1	1	1	0	1	1	1	1	1	1	1	1	1	1	1	1	0	1	0	0	1	1	1	1	1	1	1	1	1	1	1	1	1	1	1	1	1
1072					F8WB19_HUMAN	SLC35F6	Solute carrier family 35 member F6 (ANT2-binding protein) (ANT2BP) (Transport and Golgi organization 9 homolog), Solute carrier family 35 member F6	749	1	1	1	1	1	1	0	1	0	1	0	1	0	1	1	1	1	1	1	0	1	1	1	1	1	1	1	1	1	1	0	1	1	1	0	1	0	1	1	1	0
1073					MP2K1_HUMAN	MAP2K1	Dual specificity mitogen-activated protein kinase kinase 1 (MAP kinase kinase 1) (MAPKK 1) (MKK1) (EC 2.7.12.2) (ERK activator kinase 1) (MAPK/ERK kinase 1) (MEK 1), Dual-specificity mitogen-activated protein kinase kinase 1	810	1	0	1	1	1	1	1	1	1	1	1	1	1	0	0	1	0	1	0	1	1	1	1	1	1	1	1	1	1	1	1	1	1	1	1	0	1	0	1	1	0
1074					J3KSV5_HUMAN	CNDP2	Cytosolic non-specific dipeptidase, Cytosolic non-specific dipeptidase (EC 3.4.13.18) (CNDP dipeptidase 2) (Glutamate carboxypeptidase-like protein 1) (Peptidase A), Cytosolic non-specific dipeptidase (Fragment)	982	1	1	1	1	1	1	1	1	1	1	1	1	1	1	0	1	1	1	1	0	1	1	1	1	1	1	1	1	0	1	0	1	1	1	1	1	1	1	1	1	1
1075					C9JIV5_HUMAN	SFXN5	Sideroflexin-5 (Fragment), Sideroflexin-5	694	1	1	1	1	1	1	1	1	0	1	1	1	1	1	1	1	1	1	1	1	1	0	0	0	0	0	0	0	0	0	0	0	1	0	0	1	0	0	1	1	1
1076					RRAGC_HUMAN	RRAGC	Ras-related GTP-binding protein C (Rag C) (RagC) (GTPase-interacting protein 2) (TIB929)	826	1	0	1	0	1	1	1	1	1	0	1	1	1	1	1	1	1	1	1	1	0	0	0	0	1	1	1	0	1	1	0	0	0	0	0	0	0	0	0	0	1
1077					B4DQ51_HUMAN	ACADSB	Short/branched chain specific acyl-CoA dehydrogenase, mitochondrial (SBCAD) (EC 1.3.8.5) (2-methyl branched chain acyl-CoA dehydrogenase) (2-MEBCAD) (2-methylbutyryl-coenzyme A dehydrogenase) (2-methylbutyryl-CoA dehydrogenase), Short/branched chain-specific acyl-CoA dehydrogenase, mitochondrial (cDNA FLJ57418, highly similar to Short/branched chain specific acyl-CoAdehydrogenase, mitochondrial (…	897	1	1	1	1	1	1	1	0	1	1	1	1	1	0	1	1	1	0	0	0	0	1	1	1	1	1	1	1	1	0	0	1	1	0	0	0	1	1	0	0	0
1078					B4DWH1_HUMAN	PXMP4	Peroxisomal membrane protein 4 (cDNA FLJ53748, moderately similar to Peroxisomal membrane protein 4), Peroxisomal membrane protein 4 (24 kDa peroxisomal intrinsic membrane protein)	432	1	1	1	1	1	1	0	1	1	1	1	1	0	0	0	0	1	0	0	1	0	0	0	0	0	0	0	1	0	0	0	0	1	0	0	0	0	0	0	0	1
1079					Q5JXR7_HUMAN	ZNFX1	NFX1-type zinc finger-containing protein 1, NFX1-type zinc finger-containing protein 1 (Fragment)	3988	1	1	1	1	1	1	1	1	1	1	1	1	1	1	0	1	1	1	1	1	1	0	0	1	1	1	1	1	0	0	0	0	1	1	1	1	0	0	1	1	0
1080					HTAI2_HUMAN	HTATIP2	Oxidoreductase HTATIP2, Oxidoreductase HTATIP2 (EC 1.1.1.-) (30 kDa HIV-1 TAT-interacting protein) (HIV-1 TAT-interactive protein 2)	496	1	1	1	1	1	1	1	0	1	1	1	1	1	1	1	1	1	1	1	1	0	0	0	0	0	0	0	1	0	0	1	1	1	0	0	0	0	0	1	0	1
1081					F8W9V1_HUMAN	ACN9	Protein ACN9 homolog, mitochondrial	261	1	1	0	1	1	1	1	1	1	1	1	1	1	1	1	1	1	0	1	1	0	1	0	1	0	0	1	1	0	0	0	0	1	1	1	1	0	0	0	0	0
1082					BOLA3_HUMAN	BOLA3	BolA-like protein 3	221	1	1	1	1	1	1	0	1	1	1	1	1	0	0	1	0	1	1	1	1	1	0	1	0	0	0	1	1	1	1	1	1	1	0	0	0	1	0	1	1	0
1083					AASD1_HUMAN	AARSD1	Alanyl-tRNA editing protein Aarsd1 (Alanyl-tRNA synthetase domain-containing protein 1), Alanyl-tRNA-editing protein Aarsd1 (Fragment), Alanyl-tRNA-editing protein Aarsd1 (Uncharacterized protein) (Fragment), Alanyl-tRNA-editing protein Aarsd1	848	1	1	1	1	1	1	1	1	1	1	1	1	1	1	1	1	1	1	1	1	1	1	0	1	1	1	0	1	0	1	0	0	0	0	0	0	0	0	1	0	1
1084					NOL12_HUMAN	NOL12	Nucleolar protein 12	419	1	1	1	1	1	1	1	1	1	1	1	1	1	1	1	1	0	0	1	1	1	0	0	1	1	1	1	1	1	1	0	1	0	0	0	0	0	0	1	1	0
1085					F2Z3E5_HUMAN	ADHFE1	Hydroxyacid-oxoacid transhydrogenase, mitochondrial (cDNA FLJ53664, highly similar to Rattus norvegicus alcohol dehydrogenase, iron containing, 1 (Adhfe1), mRNA), Hydroxyacid-oxoacid transhydrogenase, mitochondrial, Hydroxyacid-oxoacid transhydrogenase, mitochondrial (HOT) (EC 1.1.99.24) (Alcohol dehydrogenase iron-containing protein 1) (ADHFe1) (Fe-containing alcohol dehydrogenase), Hydroxyacid-…	964	1	1	1	1	1	0	1	1	1	1	1	1	1	0	0	1	1	1	1	0	1	0	1	1	1	0	1	0	0	1	0	0	1	0	0	0	1	0	0	0	1
1086					MGMT_HUMAN	MGMT	Methylated-DNA--protein-cysteine methyltransferase (EC 2.1.1.63) (6-O-methylguanine-DNA methyltransferase) (MGMT) (O-6-methylguanine-DNA-alkyltransferase)	419	1	1	1	1	1	1	1	1	1	1	1	1	1	1	1	1	1	0	0	0	1	0	1	1	1	0	0	0	0	1	0	0	1	0	0	0	0	0	1	1	1
1087					CLYBL_HUMAN	CLYBL	Citrate lyase subunit beta-like protein, mitochondrial (Fragment), Citrate lyase subunit beta-like protein, mitochondrial (cDNA FLJ51306, highly similar to Homo sapiens citrate lyase beta like (CLYBL), transcript variant 2, mRNA), Citrate lyase subunit beta-like protein, mitochondrial (Citrate lyase beta-like) (EC 4.1.-.-)	695	1	1	1	1	1	1	1	0	1	1	1	1	1	1	1	1	1	1	1	1	1	1	0	0	1	1	0	1	0	1	0	1	1	0	0	0	0	1	1	1	1
1088					B7Z528_HUMAN	OXCT1	Succinyl-CoA:3-ketoacid coenzyme A transferase 1, mitochondrial, Succinyl-CoA:3-ketoacid coenzyme A transferase 1, mitochondrial (cDNA FLJ51924, highly similar to Succinyl-CoA:3-ketoacid-coenzyme A transferase1, mitochondrial (EC 2.8.3.5)) (cDNA, FLJ78801, highly similar to Succinyl-CoA:3-ketoacid-coenzyme A transferase1, mitochondrial (EC 2.8.3.5)), Succinyl-CoA:3-ketoacid coenzyme A transferase…	1072	1	1	1	1	1	1	1	1	1	1	1	1	1	1	1	1	1	1	1	1	1	1	1	1	1	1	1	1	0	1	0	1	1	0	0	0	1	1	1	1	1
1089					SUCHY_HUMAN	C7orf10	Succinate--hydroxymethylglutarate CoA-transferase (cDNA FLJ53872), Succinate--hydroxymethylglutarate CoA-transferase (EC 2.8.3.13) (Dermal papilla-derived protein 13), Succinate--hydroxymethylglutarate CoA-transferase (Fragment)	921	1	1	1	1	1	0	1	1	1	1	1	1	1	1	1	1	1	1	1	1	0	1	1	1	1	1	1	1	1	1	0	0	0	0	0	0	1	0	1	1	1
1090					H3BMS6_HUMAN	SQRDL	Sulfide:quinone oxidoreductase, mitochondrial (Fragment), Sulfide:quinone oxidoreductase, mitochondrial (EC 1.-.-.-)	940	1	1	1	1	1	1	1	1	1	1	1	1	1	1	1	1	1	1	1	1	0	1	1	1	1	1	1	1	1	1	1	1	1	1	0	0	1	1	1	1	1
1091					NLTP_HUMAN	SCP2	Non-specific lipid-transfer protein (NSL-TP) (EC 2.3.1.176) (Propanoyl-CoA C-acyltransferase) (SCP-chi) (SCPX) (Sterol carrier protein 2) (SCP-2) (Sterol carrier protein X) (SCP-X), Non-specific lipid-transfer protein, Non-specific lipid-transfer protein (Fragment)	1133	1	1	1	1	1	1	1	1	1	1	1	1	1	1	1	1	1	0	1	1	1	1	1	1	1	1	1	1	1	1	0	0	1	1	1	1	1	0	1	1	1
1092					ABCB6_HUMAN	ABCB6	ATP-binding cassette sub-family B member 6, mitochondrial (Fragment), ATP-binding cassette sub-family B member 6, mitochondrial (Mitochondrial ABC transporter 3) (Mt-ABC transporter 3) (P-glycoprotein-related protein) (Ubiquitously-expressed mammalian ABC half transporter)	1716	1	1	1	1	1	1	1	1	1	1	1	1	1	1	1	1	1	1	1	1	1	0	1	1	1	1	1	1	0	1	0	0	1	0	0	0	0	1	1	0	1
1093					CCNY_HUMAN	CCNY	Cyclin-Y (Fragment), Cyclin-Y (Cyc-Y) (Cyclin box protein 1) (Cyclin fold protein 1) (cyclin-X)	703	1	1	1	1	1	1	1	1	1	1	1	1	1	1	1	1	0	1	1	1	1	1	1	1	1	1	1	1	0	1	1	1	1	0	1	1	1	1	1	1	1
1094					UBE3A_HUMAN	UBE3A	Ubiquitin-protein ligase E3A (EC 6.3.2.-) (E6AP ubiquitin-protein ligase) (Human papillomavirus E6-associated protein) (Oncogenic protein-associated protein E6-AP) (Renal carcinoma antigen NY-REN-54), Ubiquitin-protein ligase E3A (Fragment)	1813	1	1	1	1	1	1	1	1	1	1	1	1	1	1	1	1	1	1	1	1	1	1	1	1	1	1	1	1	0	0	1	1	0	1	1	1	0	0	1	1	1
1095					E9PFK9_HUMAN	RABGEF1	Rab5 GDP/GTP exchange factor (RAP1) (Rabaptin-5-associated exchange factor for Rab5) (Rabex-5), Rab5 GDP/GTP exchange factor (Fragment), Rab5 GDP/GTP exchange factor (cDNA FLJ55772, highly similar to Rab5 GDP/GTP exchange factor), Rab5 GDP/GTP exchange factor	1474	1	0	1	1	1	1	1	1	0	1	1	1	1	1	1	1	1	1	1	1	1	1	1	1	1	1	1	1	0	1	1	1	1	1	1	1	0	1	1	1	0
1096					G3V3B3_HUMAN	SEL1L	Protein sel-1 homolog 1 (Suppressor of lin-12-like protein 1) (Sel-1L), Protein sel-1 homolog 1 (Fragment)	1654	1	1	1	1	1	1	1	1	1	1	1	1	1	1	1	1	1	1	1	1	1	1	1	1	1	1	1	1	1	1	1	1	1	1	1	1	1	1	1	1	1
1097					B1AMU0_HUMAN	ZDHHC16	Palmitoyltransferase (EC 2.3.1.-) (Fragment), Palmitoyltransferase (EC 2.3.1.-), Probable palmitoyltransferase ZDHHC16 (EC 2.3.1.225) (Zinc finger DHHC domain-containing protein 16) (DHHC-16)	779	1	1	1	1	1	1	1	1	1	1	1	1	1	1	1	1	1	0	1	1	1	1	1	1	1	1	1	1	1	1	1	0	1	1	1	1	1	0	1	1	1
1098					K7END6_HUMAN	SLC13A5	Solute carrier family 13 (Sodium-dependent citrate transporter), member 5, isoform CRA_a (Solute carrier family 13 member 5) (cDNA FLJ45898 fis, clone OCBBF3025475, highly similar to Homo sapiens solute carrier family 13 (sodium-dependent citrate transporter), member 5, mRNA), Solute carrier family 13 member 5, Solute carrier family 13 member 5 (Na(+)/citrate cotransporter) (NaCT) (Sodium-coupled…	1153	1	1	1	1	1	1	1	0	1	1	1	1	1	1	0	1	1	0	1	1	1	0	1	0	1	1	1	1	1	1	1	0	1	1	0	0	1	0	0	0	0
1099					F5GYD4_HUMAN	ADA	Adenosine deaminase (EC 3.5.4.4) (Adenosine aminohydrolase), Adenosine deaminase	758	1	1	1	1	1	1	1	1	1	1	1	1	1	1	1	0	1	1	1	0	1	1	0	0	0	0	0	1	0	1	1	1	1	1	1	1	0	1	0	0	1
1100					PGM2_HUMAN	PGM2	Phosphoglucomutase-2 (Fragment), Phosphoglucomutase-2 (PGM 2) (EC 5.4.2.2) (Glucose phosphomutase 2) (Phosphodeoxyribomutase) (Phosphopentomutase) (EC 5.4.2.7), Phosphoglucomutase-2 (cDNA FLJ60384, highly similar to Phosphoglucomutase-2 (EC 5.4.2.2)), Phosphoglucomutase-2	1277	1	1	1	1	1	1	1	1	1	1	1	1	0	1	1	1	1	1	1	1	1	1	1	0	1	1	0	1	1	1	1	1	1	1	1	1	1	1	1	1	1
1101					E5RJ48_HUMAN	LYPLA1	Acyl-protein thioesterase 1 (APT-1) (hAPT1) (EC 3.1.2.-) (Lysophospholipase 1) (Lysophospholipase I) (LPL-I) (LysoPLA I), Acyl-protein thioesterase 1 (Fragment), Acyl-protein thioesterase 1	477	1	1	1	1	1	1	1	1	0	0	0	0	0	0	1	1	0	0	1	1	1	1	1	0	1	1	1	1	1	1	0	1	1	1	1	1	1	0	0	0	0
1102					S15A1_HUMAN	SLC15A1	Solute carrier family 15 member 1 (Intestinal H(+)/peptide cotransporter) (Oligopeptide transporter, small intestine isoform) (Peptide transporter 1), Solute carrier family 15 member 1	1464	1	1	1	1	1	1	1	1	1	0	1	1	0	0	1	0	0	1	1	1	0	1	1	1	1	0	0	1	0	1	0	0	1	1	1	1	1	0	1	1	0
1103					CTDSL_HUMAN	CTDSPL	CTD small phosphatase-like protein (Fragment), CTD small phosphatase-like protein, CTD small phosphatase-like protein (CTDSP-like) (EC 3.1.3.16) (Carboxy-terminal domain RNA polymerase II polypeptide A small phosphatase 3) (NIF-like protein) (Nuclear LIM interactor-interacting factor 1) (NLI-interacting factor 1) (Protein YA22) (hYA22) (RBSP3) (Small C-terminal domain phosphatase 3) (SCP3) (Small…	568	1	1	1	1	1	1	1	0	1	1	0	0	1	1	1	0	0	0	0	1	0	0	0	0	0	0	0	0	0	1	1	0	0	0	0	0	0	1	1	1	0
1104					EVI5_HUMAN	EVI5	Ecotropic viral integration site 5 protein homolog (EVI-5) (Neuroblastoma stage 4S gene protein), Ecotropic viral integration site 5 protein homolog	1697	1	1	1	1	1	1	1	0	1	1	0	0	1	0	1	0	1	1	1	0	1	0	1	1	0	1	1	0	1	1	1	0	1	0	1	1	1	1	1	0	0
1105					PRKX_HUMAN	PRKX	cAMP-dependent protein kinase catalytic subunit PRKX (PrKX) (Protein kinase X) (Protein kinase X-linked) (Serine/threonine-protein kinase PRKX) (EC 2.7.11.1) (Protein kinase PKX1)	741	1	1	1	1	1	1	1	1	1	1	1	0	1	1	0	0	1	1	0	1	0	1	1	1	1	1	1	0	0	1	1	0	0	1	0	0	0	0	0	0	0
1106					C9JZL6_HUMAN	ACHE	Acetylcholinesterase (AChE) (EC 3.1.1.7), Acetylcholinesterase, Acetylcholinesterase (Fragment)	1251	1	0	1	0	1	1	0	0	1	1	1	1	0	0	1	1	0	1	1	0	0	0	1	0	0	0	1	1	1	1	1	1	1	1	1	1	0	0	1	1	0
1107					H3BQ55_HUMAN	C16orf13	UPF0585 protein C16orf13, UPF0585 protein C16orf13 (Fragment)	420	1	1	1	1	1	1	1	0	0	1	1	1	0	1	1	1	0	1	0	1	0	0	0	1	0	0	1	1	1	1	0	0	1	1	1	1	0	0	0	0	1
1108					TSPOA_HUMAN	TSPO	Putative peripheral benzodiazepine receptor-related protein, Translocator protein (Mitochondrial benzodiazepine receptor) (PKBS) (Peripheral-type benzodiazepine receptor) (PBR), Putative peripheral benzodiazepine receptor-related protein (Fragment)	336	1	1	1	1	1	1	1	0	1	1	1	1	1	0	1	0	0	1	0	0	1	0	1	1	0	1	0	1	1	1	1	1	1	1	1	1	1	0	1	1	0
1109					H0YKS1_HUMAN	MYEF2	Myelin expression factor 2 (MEF-2) (MyEF-2) (MST156), Myelin expression factor 2 (Fragment)	1207	1	1	0	1	1	1	1	0	0	1	1	0	1	1	0	1	0	1	1	1	1	1	1	1	1	1	0	1	1	1	1	0	1	1	1	1	1	1	0	0	0
1110					ERN1_HUMAN	ERN1	Serine/threonine-protein kinase/endoribonuclease IRE1 (Endoplasmic reticulum-to-nucleus signaling 1) (Inositol-requiring protein 1) (hIRE1p) (Ire1-alpha) (IRE1a) [Includes: Serine/threonine-protein kinase (EC 2.7.11.1); Endoribonuclease (EC 3.1.26.-)]	2028	1	1	1	1	1	1	1	1	1	0	1	0	1	0	0	0	0	0	1	0	0	0	0	0	0	0	0	0	1	0	0	1	1	1	1	1	1	1	0	1	0
1111					F8VSA6_HUMAN	NEDD8	NEDD8 (Neddylin) (Neural precursor cell expressed developmentally down-regulated protein 8) (NEDD-8) (Ubiquitin-like protein Nedd8), NEDD8	159	1	0	1	1	1	1	0	0	1	1	1	1	0	1	1	0	1	1	0	0	0	1	1	1	1	0	1	0	1	1	1	1	1	1	1	1	0	1	1	1	0
1112					SURF6_HUMAN	SURF6	Surfeit locus protein 6	698	1	0	1	1	1	1	1	1	1	1	1	1	1	1	1	0	1	0	1	1	1	0	0	1	1	1	1	1	1	1	0	0	1	1	1	1	0	1	0	1	0
1113					KAT2B_HUMAN	KAT2B	Histone acetyltransferase KAT2B (EC 2.3.1.48) (Histone acetyltransferase PCAF) (Histone acetylase PCAF) (Lysine acetyltransferase 2B) (P300/CBP-associated factor) (P/CAF)	1728	1	0	1	1	1	1	1	0	0	1	1	1	0	1	0	1	0	1	0	1	0	0	0	0	0	1	0	0	1	0	1	1	1	1	0	1	0	0	0	0	0
1114					AP3S1_HUMAN	AP3S1	AP-3 complex subunit sigma-1 (AP-3 complex subunit sigma-3A) (Adapter-related protein complex 3 subunit sigma-1) (Clathrin-associated/assembly/adapter protein, small 3) (Sigma-3A-adaptin) (Sigma3A-adaptin) (Sigma-adaptin 3a), AP-3 complex subunit sigma-1	397	1	1	1	1	0	1	1	0	1	0	1	1	1	1	0	1	0	1	1	1	1	0	1	0	0	1	1	0	1	0	1	1	0	1	1	0	1	0	1	0	1
1115					DHB8_HUMAN	HSD17B8	Estradiol 17-beta-dehydrogenase 8 (EC 1.1.1.62) (17-beta-hydroxysteroid dehydrogenase 8) (17-beta-HSD 8) (3-oxoacyl-[acyl-carrier-protein] reductase) (EC 1.1.1.-) (Protein Ke6) (Ke-6) (Really interesting new gene 2 protein) (Testosterone 17-beta-dehydrogenase 8) (EC 1.1.1.239)	529	1	0	1	1	1	1	0	1	0	1	1	1	1	0	0	1	0	1	0	0	1	1	1	1	1	1	1	1	1	1	0	0	1	0	0	0	0	0	1	1	0
1116					SIR5_HUMAN	SIRT5	NAD-dependent protein deacylase sirtuin-5, mitochondrial (EC 3.5.1.-) (Regulatory protein SIR2 homolog 5) (SIR2-like protein 5), NAD-dependent protein deacylase sirtuin-5, mitochondrial	643	1	1	1	1	1	1	1	1	1	1	1	0	1	0	1	0	1	0	1	1	1	0	1	0	1	0	1	1	1	1	1	1	0	0	0	0	0	0	0	0	0
1117					E7EQ83_HUMAN	CDS2	Phosphatidate cytidylyltransferase 2 (EC 2.7.7.41) (CDP-DAG synthase 2) (CDP-DG synthase 2) (CDP-diacylglycerol synthase 2) (CDS 2) (CDP-diglyceride pyrophosphorylase 2) (CDP-diglyceride synthase 2) (CTP:phosphatidate cytidylyltransferase 2), Phosphatidate cytidylyltransferase (EC 2.7.7.41)	923	1	0	1	1	1	1	1	1	1	1	1	1	1	1	1	0	1	0	0	1	1	1	1	1	1	1	0	1	1	1	0	0	0	0	1	0	1	1	0	0	0
1118					G3V158_HUMAN	DERA	Putative deoxyribose-phosphate aldolase (DERA) (EC 4.1.2.4) (2-deoxy-D-ribose 5-phosphate aldolase) (Phosphodeoxyriboaldolase) (Deoxyriboaldolase), Putative deoxyribose-phosphate aldolase (Fragment), Putative deoxyribose-phosphate aldolase, 2-deoxyribose-5-phosphate aldolase homolog (C. elegans), isoform CRA_a (Putative deoxyribose-phosphate aldolase)	658	1	1	1	1	1	1	1	1	1	1	1	1	1	1	1	1	1	1	1	1	1	1	1	1	1	1	1	1	1	0	1	1	1	1	1	1	1	1	1	1	1
1119					CC50A_HUMAN	TMEM30A	Cell cycle control protein 50A (Transmembrane protein 30A), Cell cycle control protein 50A (Fragment)	746	1	1	1	1	1	1	1	1	0	1	1	1	1	1	1	1	0	1	1	1	0	1	1	1	1	1	1	1	1	0	1	0	0	1	0	1	0	0	0	1	1
1120					R4GN99_HUMAN	PPIF	Peptidyl-prolyl cis-trans isomerase (EC 5.2.1.8) (Fragment), Peptidyl-prolyl cis-trans isomerase F, mitochondrial (PPIase F) (EC 5.2.1.8) (Cyclophilin D) (CyP-D) (CypD) (Cyclophilin F) (Mitochondrial cyclophilin) (CyP-M) (Rotamase F), Peptidyl-prolyl cis-trans isomerase (EC 5.2.1.8)	424	1	1	0	1	1	1	1	1	1	1	0	1	1	0	1	0	0	1	1	0	0	1	1	1	1	1	1	1	1	1	0	0	1	1	1	1	0	1	1	1	0
1121					F8WCU0_HUMAN	GDI1	GDP dissociation inhibitor 1, isoform CRA_a (Rab GDP dissociation inhibitor alpha), Rab GDP dissociation inhibitor alpha (Rab GDI alpha) (Guanosine diphosphate dissociation inhibitor 1) (GDI-1) (Oligophrenin-2) (Protein XAP-4), Rab GDP dissociation inhibitor alpha	927	1	1	1	1	1	1	0	1	1	0	1	0	1	0	0	1	1	1	1	1	1	0	0	1	1	1	1	0	0	0	1	1	0	1	1	1	0	1	0	0	0
1122					VP13C_HUMAN	VPS13C	Vacuolar protein sorting-associated protein 13C	7750	1	1	1	1	1	1	1	1	0	0	0	0	1	1	1	1	1	1	1	1	0	0	0	1	1	1	0	0	0	0	0	1	0	0	1	0	1	1	0	1	1
1123					E9PRG2_HUMAN	ZCCHC11	Terminal uridylyltransferase 4 (Fragment), Terminal uridylyltransferase 4, Terminal uridylyltransferase 4 (TUTase 4) (EC 2.7.7.52) (Zinc finger CCHC domain-containing protein 11)	3412	1	1	1	1	1	1	1	1	1	0	0	1	1	1	0	1	0	1	1	1	1	0	0	0	0	0	0	1	0	1	0	1	1	1	1	1	1	1	0	1	1
1124					E5RIF2_HUMAN	ARFGEF1	Brefeldin A-inhibited guanine nucleotide-exchange protein 1 (Brefeldin A-inhibited GEP 1) (ADP-ribosylation factor guanine nucleotide-exchange factor 1) (p200 ARF guanine nucleotide exchange factor) (p200 ARF-GEP1), Brefeldin A-inhibited guanine nucleotide-exchange protein 1 (Fragment), Brefeldin A-inhibited guanine nucleotide-exchange protein 1	3859	1	1	1	1	1	1	1	0	1	1	0	1	1	1	1	1	0	1	1	1	1	1	0	0	0	1	1	1	1	0	1	1	1	1	1	0	0	1	0	1	1
1125					J3QLE5_HUMAN	SNRPN	Small nuclear ribonucleoprotein-associated protein N (Fragment), Small nuclear ribonucleoprotein-associated protein, Small nuclear ribonucleoprotein-associated protein N (snRNP-N) (Sm protein D) (Sm-D) (Sm protein N) (Sm-N) (SmN) (Tissue-specific-splicing protein)	461	1	1	1	1	1	1	1	1	1	1	0	0	1	0	1	0	1	1	1	0	1	0	1	1	0	0	0	0	1	1	1	0	1	1	0	0	1	0	1	1	0
1126					J3KT50_HUMAN	MAPK7	Mitogen-activated protein kinase 7 (MAP kinase 7) (MAPK 7) (EC 2.7.11.24) (Big MAP kinase 1) (BMK-1) (Extracellular signal-regulated kinase 5) (ERK-5), Mitogen-activated protein kinase 7 (Fragment), Mitogen-activated protein kinase 7	1642	1	1	1	1	1	1	0	1	1	1	1	1	1	1	1	1	1	0	0	1	0	0	0	0	0	0	0	0	0	0	0	0	1	1	1	1	0	0	1	1	0
1127					HDAC1_HUMAN	HDAC1	Histone deacetylase 1 (HD1) (EC 3.5.1.98), Histone deacetylase 1, Histone deacetylase 1 (Fragment)	1008	1	0	0	0	0	0	1	0	0	0	0	0	0	0	0	1	0	0	0	0	1	1	0	0	0	0	0	0	0	0	0	0	1	1	1	1	1	1	0	0	1
1128					ODPAT_HUMAN	PDHA2	Pyruvate dehydrogenase E1 component subunit alpha, testis-specific form, mitochondrial (EC 1.2.4.1) (PDHE1-A type II)	809	0	0	0	0	0	0	0	0	0	1	0	0	0	1	1	1	0	1	0	1	1	1	1	1	1	1	1	1	1	1	0	0	0	0	0	0	0	0	0	0	0
1129					TLDC2_HUMAN	TLDC2	TLD domain-containing protein 2 (Fragment), TLD domain-containing protein 2 (TBC/LysM-associated domain-containing protein 2)	436	1	1	1	0	0	0	1	0	0	0	0	0	0	0	0	0	0	0	0	1	0	0	0	0	0	0	0	1	0	0	1	1	1	0	1	0	1	0	0	1	0
1130					CNOT6_HUMAN	CNOT6	CCR4-NOT transcription complex subunit 6 (Fragment), CCR4-NOT transcription complex subunit 6 (EC 3.1.13.4) (CCR4 carbon catabolite repression 4-like) (Carbon catabolite repressor protein 4 homolog) (Cytoplasmic deadenylase)	1156	1	1	0	0	1	1	1	1	1	0	1	1	1	0	1	1	1	1	1	1	1	1	0	1	0	1	1	0	1	1	1	1	1	1	0	0	0	1	1	1	1
1131					B1AN92_HUMAN	EIF4G3	Eukaryotic translation initiation factor 4 gamma 3 (Fragment), EIF4G3 protein (Eukaryotic translation initiation factor 4 gamma 3), Eukaryotic translation initiation factor 4 gamma 3 (eIF-4-gamma 3) (eIF-4G 3) (eIF4G 3) (eIF-4-gamma II) (eIF4GII), Eukaryotic translation initiation factor 4 gamma 3 (cDNA FLJ60945, highly similar to Eukaryotic translation initiation factor 4gamma 3), Eukaryotic tra…	3240	1	1	1	1	1	1	1	1	1	1	1	1	1	1	1	0	1	1	1	1	1	1	0	0	1	1	0	1	1	1	1	0	1	1	1	1	0	0	1	0	1
1132					BOLA2_HUMAN	BOLA2	BolA-like protein 2	176	1	0	1	1	1	1	0	1	0	1	1	1	1	1	1	0	1	0	1	1	1	1	1	1	0	0	0	1	1	1	0	0	0	0	1	0	0	0	1	0	0
1133					J3KRL1_HUMAN	CCNL2	Cyclin-L2 (Paneth cell-enhanced expression protein), Cyclin-L2 (Fragment), Cyclin-L2	1062	1	1	1	1	0	0	1	1	1	0	0	1	1	0	0	1	0	0	1	0	1	0	1	0	0	1	1	0	1	0	1	1	1	1	1	1	1	1	1	1	1
1134					B4DID0_HUMAN	RANBP10	RAN binding protein 10, isoform CRA_b (Ran-binding protein 10) (cDNA FLJ31165 fis, clone KIDNE1000121, highly similar to Homo sapiens RAN binding protein 10 (RANBP10), mRNA), Ran-binding protein 10, Ran-binding protein 10 (cDNA FLJ58041, highly similar to Homo sapiens RAN binding protein 10 (RANBP10), mRNA), Ran-binding protein 10 (RanBP10), Ran-binding protein 10 (cDNA FLJ58184, highly similar t…	1352	1	1	0	1	1	1	1	1	0	0	0	1	0	1	1	1	1	0	0	0	0	0	0	0	0	0	1	0	0	0	0	1	1	0	0	0	1	1	0	0	1
1135					B7Z1L3_HUMAN	PGRMC1	Membrane-associated progesterone receptor component 1 (Progesterone receptor membrane component 1, isoform CRA_c) (cDNA FLJ50115, moderately similar to Membrane-associated progesterone receptor component 1), Membrane-associated progesterone receptor component 1 (mPR)	395	1	0	1	1	1	1	1	0	1	0	0	1	0	0	0	0	0	0	1	1	0	0	0	0	0	0	0	0	0	0	0	0	1	0	0	1	1	0	0	0	0
1136					F5H408_HUMAN	ECHDC2	Enoyl-CoA hydratase domain-containing protein 2, mitochondrial (cDNA FLJ51075, moderately similar to Mus musculus enoyl Coenzyme A hydratase domain containing 2 (Echdc2), mRNA) (cDNA FLJ52213, moderately similar to Mus musculus enoyl Coenzyme A hydratase domain containing 2 (Echdc2), mRNA), Enoyl-CoA hydratase domain-containing protein 2, mitochondrial, Enoyl-CoA hydratase domain-containing prote…	578	1	1	1	1	1	1	1	0	0	0	0	0	0	0	0	0	1	0	0	0	0	0	1	1	0	0	1	0	1	0	0	1	1	0	0	0	0	0	0	0	1
1137					D6RAN6_HUMAN	NECAP2	Adaptin ear-binding coat-associated protein 2 (Fragment), Adaptin ear-binding coat-associated protein 2, Adaptin ear-binding coat-associated protein 2 (NECAP endocytosis-associated protein 2) (NECAP-2)	537	1	0	1	1	1	1	1	1	0	0	0	0	1	0	0	0	1	0	1	0	0	0	0	1	0	0	1	0	0	0	0	1	1	0	0	0	0	0	1	1	1
1138					D11L8_HUMAN	DDX11L8	Putative ATP-dependent RNA helicase DDX11-like protein 8 (EC 3.6.4.13) (DEAD/H box protein 11-like 8)	1869	1	1	1	1	1	1	1	1	0	0	1	0	0	1	1	1	1	0	0	1	0	1	0	1	0	1	0	1	0	0	0	0	1	0	0	0	0	0	1	1	0
1139					H0Y9W1_HUMAN	CENPC	Centromere protein C (CENP-C) (Centromere autoantigen C) (Centromere protein C 1) (CENP-C 1) (Interphase centromere complex protein 7), Centromere protein C (Fragment)	1939	1	1	0	1	0	0	1	1	1	1	1	1	0	1	1	1	0	0	0	1	0	0	0	0	0	0	0	0	0	0	0	0	1	0	0	0	0	0	1	1	1
1140					B1AQT4_HUMAN	NUF2	Kinetochore protein Nuf2, Kinetochore protein Nuf2 (hNuf2) (hNuf2R) (hsNuf2) (Cell division cycle-associated protein 1), Kinetochore protein Nuf2 (Fragment)	949	1	1	1	1	1	1	1	1	1	1	0	0	1	1	0	0	1	0	1	0	0	0	0	0	0	0	0	1	0	0	0	0	0	0	0	0	1	0	1	0	0
1141					SPC25_HUMAN	SPC25	Kinetochore protein Spc25 (Fragment), Kinetochore protein Spc25 (hSpc25)	455	1	1	1	1	1	1	1	0	1	1	1	1	1	0	1	0	0	0	0	0	0	0	0	0	0	0	0	0	0	1	0	0	0	0	0	0	0	0	1	0	0
1142					G3XAL8_HUMAN	C4orf21	HCG21296, isoform CRA_a (Uncharacterized protein C4orf21), Uncharacterized protein C4orf21, Uncharacterized protein C4orf21 (Fragment)	4349	1	1	1	1	0	0	1	1	1	0	1	0	1	0	0	1	0	1	1	0	0	0	0	0	0	0	0	0	0	0	0	0	0	0	0	0	0	0	1	0	0
1143					G3V399_HUMAN	XRCC3	DNA repair protein XRCC3 (X-ray repair cross-complementing protein 3), DNA repair protein XRCC3 (Fragment), DNA repair protein XRCC3	697	1	1	1	1	1	1	1	0	1	0	0	0	0	1	0	1	1	0	1	0	1	0	1	1	1	1	0	0	0	1	0	0	0	0	0	0	0	0	1	0	1
1144					SETX_HUMAN	SETX	Probable helicase senataxin (EC 3.6.4.-) (Amyotrophic lateral sclerosis 4 protein) (SEN1 homolog)	5564	1	1	1	1	1	0	1	0	0	0	1	0	0	1	0	1	1	0	0	0	0	0	1	0	0	0	0	1	1	1	0	0	0	0	0	0	0	0	1	1	1
[truncated: 20,588 more rows]
[truncated: 118 more columns]

## Sheet: Legend
Dataset EV1: Phylogenetic profiling. (A) Genomes used in phylogenetic profiling analysis, including source and taxonomy classification according to (Schoch et al, 2020) and (Baldauf, 2008). Ciliary status assessed a posteriori based on presence of known cilium biogenesis/motility genes. Also marked in the table are the genomes included when testing the robustness of ciliary cluster identification…
[truncated: 3 more rows]
