# Supplementary material for: A phylogenetic profiling approach identifies novel ciliogenesis genes in Drosophila and C. elegans
Source: EMBO J. 2023 Jun 15;42(16):e113616. doi: 10.15252/embj.2023113616 (PMC10425847; doi:10.15252/embj.2023113616)
Supplement: Supplementary file 3 — Dataset EV2 [file EMBJ-42-e113616-s006.xlsx]

## Sheet: A-Literature analysis
Ciliary cluster number	HGNC Approved symbol	Approved name	Previous symbols	Alias symbols	HGNC ID	UniProtKB ID	Ensembl Gene ID	NCBI Gene ID	Drosophila Identifier	Drosophila Name	Flybase ID	C. elegans Identifier	C. elegans Name	WormBase Gene ID	Chlamydomonas Identifier (JGI v5.6)	Chlamydomonas Name	Trypanosoma Identifier	Trypanosoma Name	Level of characterization overall (0-3)	Ciliary association known (C)/Unknown (U)	Cilia-related function? (0-3)	Cilia-related function (assembly/motility)	Cilia-related function (detailed classification)	Function Detailed description	PubMed IDs	Disease - Centrosomal/ciliary related disorder? (2 yes, 1 potential, 0 no)	Disease Description	Disease OMIM ID	Disease PubMed IDs	SYSCILIA gold standard (SCGSv2)	CiliaCarta - Score	Cildb - Number of ciliary evidences
1	LYRM7	LYR motif containing 7	C5orf31	FLJ20796, MZM1L	HGNC:28072	Q5U5X0	ENSG00000186687	90624	CG34150	CG34150	FBgn0083986				Cre07.g332150				2	U	0 Partially characterized, no/no clear indications of ciliary function			Chaperone involved in mitochondrial Complex III assembly	23168492	0 No reported centrosome/cilium-related disorder						0
2	SEC14L2	SEC14 like lipid binding 2	C22orf6	TAP, SPF, KIAA1186, KIAA1658, TAP1	HGNC:10699	O76054	ENSG00000100003	23541	CG13893	CG13893	FBgn0035146	H06O01.3	ctg-1	WBGene00010370					3	U	0 Well characterized, no/no clear indications of ciliary function			Golgi-associated phosphatidylinositol transfer protein that promotes phosphatidylinositol 4-phosphate (PtdIns4P) to phosphatidylinositol 3-phosphate (PtdIns3P) conversion, linked to endosome fission and non-canonical Wnt/Ca2+ signaling	28463110, 34183801	0 No reported centrosome/cilium-related disorder						4
3	FADS2	fatty acid desaturase 2	LLCDL2	FADSD6, D6D, TU13, DES6, SLL0262	HGNC:3575	O95864	ENSG00000134824	9415	CG17928	CG17928	FBgn0032603				Cre10.g453600	DES	Tb927.10.7100	delta-4 fatty acid desaturase	3	U	0 Well characterized, no/no clear indications of ciliary function			Enzyme involved in biosynthesis of polyunsaturated fatty acids	25038994	0 No reported centrosome/cilium-related disorder						1
4	RWDD2B	RWD domain containing 2B	C21orf6	GL011	HGNC:1302	P57060	ENSG00000156253	10069	CG30338	CG30338	FBgn0050338				Cre11.g483150				0	U	0 Uncharacterized			Uncharacterized		0 No reported centrosome/cilium-related disorder						0
5	SECISBP2L	SECIS binding protein 2 like		KIAA0256	HGNC:28997	Q93073	ENSG00000138593	9728	CG7066	Sbp2	FBgn0087039	K04G2.11	scbp-2	WBGene00010569	Cre03.g165250		Tb927.4.4100	hypothetical protein, conserved	1	U	0 Largely uncharacterized, no/no clear indications of ciliary function			Potential post-transcriptional regulator of selenoprotein expression, poorly characterized	22530054, 35210313	0 No reported centrosome/cilium-related disorder						1
6	GDPD1	glycerophosphodiester phosphodiesterase domain containing 1		FLJ37451, GDE4	HGNC:20883	Q8N9F7	ENSG00000153982	284161							Cre05.g242179	GDP7	Tb927.11.20730	glycerophosphoryl diester phosphodiesterase, putative	1	U	1 Largely uncharacterized, some indications of ciliary function			Testis expressed, mutant mice fertile, increased expression linked to dominant retinitis pigmentosa	31455729, 33022222	0 No reported centrosome/cilium-related disorder						0
7	FAM135A	family with sequence similarity 135 member A	KIAA1411	FLJ20176	HGNC:21084	Q9P2D6	ENSG00000082269	57579	CG32333	CG32333	FBgn0052333	C09D4.4	C09D4.4	WBGene00015635			Tb927.11.11710	Putative serine esterase (DUF676), putative	0	U	0 Uncharacterized			Uncharacterized		0 No reported centrosome/cilium-related disorder						0
8	HERC1	HECT and RLD domain containing E3 ubiquitin protein ligase family member 1		p532, p619	HGNC:4867	Q15751	ENSG00000103657	8925									Tb927.10.8390	Concanavalin A-like lectin/glucanases superfamily/SPRY domain/HECT-domain (ubiquitin-transferase), putative	3	U	0 Well characterized, no/no clear indications of ciliary function			Giant protein with HECT and RCC1 domains linked to membrane trafficking, cell growth and proliferation, missense mouse mutant displays progressive Purkinje cell degeneration leading to severe ataxia with reduced growth and lifespan	8861955, 19436320, 20041218	1 Potential ciliopathy	Macrocephaly, dysmorphic facies, and psychomotor retardation	605109	26138117, 26153217, 27108999, 32921582			0
9	PIH1D1	PIH1 domain containing 1	NOP17	FLJ20643, Pih1, MOT48, DNAAF14	HGNC:26075	Q9NWS0	ENSG00000104872	55011				F32D8.4	F32D8.4	WBGene00009329	Cre10.g467050	DAP2	Tb927.9.10490	Component of motile flagella 56	3	C	3 Known centriole/ciliary gene, well characterized	Cilium motility	Axonemal dynein assembly factor	Component of R2TP complex, required for assembly of axonemal dyneins and cilia/flagella motility in zebrafish	21925213, 29741156	0 No reported centrosome/cilium-related disorder						0
10	DYNLRB2	dynein light chain roadblock-type 2	DNCL2B	DNLC2B, ROBLD2	HGNC:15467	Q8TF09	ENSG00000168589	83657	CG10751	robl	FBgn0024196	T24H10.6	dyrb-1	WBGene00012004	Cre08.g376550	DLR1			3	C	3 Known centriole/ciliary gene, well characterized	Centriole/cilium biogenesis	Cilium assembly (other)	Dynein light chain roadblock-type 2, component of cytoplasmic dynein 1 and 2, inner and outer dynein arms	10402468, 25205765, 35006274	0 No reported centrosome/cilium-related disorder				First-order	7.47561	2
11	DZIP1L	DAZ interacting zinc finger protein 1 like		FLJ32844, DZIP2	HGNC:26551	Q8IYY4	ENSG00000158163	199221	CG13617	DZIP1	FBgn0039201	C01G5.7	C01G5.7	WBGene00015309	Cre01.g048400		Tb927.7.4330	Iguana/Dzip1-like DAZ-interacting protein N-terminal, putative	3	C	3 Known centriole/ciliary gene, well characterized	Centriole/cilium biogenesis	Basal body positioning/docking	Localized to basal bodies and promotes ciliary bud formation via Chibby (CBY) and Rab8, DZIP1 and DZIP1L paralogs	19852954, 29487109, 33370260	2 Confirmed ciliopathy	Polycystic kidney disease 5	617570	28530676	First-order	-0.858779	2
12	TTC6	tetratricopeptide repeat domain 6	NCRNA00291, C14orf25		HGNC:19739	Q86TZ1	ENSG00000139865	319089							Cre02.g094900		Tb927.7.1560	TPR repeat, putative	1	U	1 Ciliary phenotype, function unclear			Cilium localized, ciliopathy associated, patient derived fibroblasts displayed fewer and shortened cilia	32055034	1 Potential ciliopathy	Meckel syndrome candidate gene		32055034	First-order		0
13	DNAJB13	DnaJ heat shock protein family (Hsp40) member B13		TSARG6, RSPH16A	HGNC:30718	P59910	ENSG00000187726	374407	CG2887	CG2887	FBgn0030207				Cre12.g511050	RSP16			3	C	3 Known centriole/ciliary gene, well characterized	Cilium motility	Radial spoke protein	Component of the radial spoke head	15563603, 15563613, 19919626, 30427757, 33318703	2 Confirmed ciliopathy	Ciliary dyskinesia, primary, 34	610263	27486783	First-order	1.26485	2
14	LRRCC1	leucine rich repeat and coiled-coil centrosomal protein 1		KIAA1764, CLERC, VFL1	HGNC:29373	Q9C099	ENSG00000133739	85444							Cre08.g372900	VFL1			3	C	3 Known centriole/ciliary gene, well characterized	Centriole/cilium biogenesis	Basal body positioning/docking	Centriolar protein involved in basal body positioning in both Chlamydomonas and vertebrates	11285274, 35067717	1 Suspected ciliopathy	Joubert syndrome (proposed)		27894351			0
15	SFI1	SFI1 centrin binding protein		KIAA0542, PISD, PPP1R139	HGNC:29064	A8K8P3	ENSG00000198089	9814	CG17258	CG17258	FBgn0031496	3R5.2	3R5.2	WBGene00007066	Cre09.g404500	SFI1	Tb927.8.8010	hypothetical protein, conserved	3	C	3 Known centriole/ciliary gene, well characterized	Centriole/cilium biogenesis	Centriole assembly/stability	Centrin-binding protein, putative homologs in Tetrahymena linked to basal body assembly, stability, and orientation, vertebrate protein linked to centriole duplication via stabilizing procentriole initiating factor STIL	16956364, 23426847, 27904881, 31197030	0 No reported centrosome/cilium-related disorder					-2.55066	1
16	PDE11A	phosphodiesterase 11A			HGNC:8773	Q9HCR9	ENSG00000128655	50940	CG34341	Pde11	FBgn0085370						Tb927.9.5100	cAMP-specific phosphodiesterase	3	U	0 Well characterized, no/no clear indications of ciliary function			Member of cyclic nucleotide phosphodiesterase family potentially regulating both cGMP and cAMP, widely expressed, mouse mutants diplay male infertility phenotype	10725373, 15800654	0 No reported centrosome/cilium-related disorder						2
17	DPCD	deleted in primary ciliary dyskinesia homolog (mouse)		DKFZP566F084, RP11-529I10.4	HGNC:24542	Q9BVM2	ENSG00000166171	25911	CG13901	CG13901	FBgn0035164						Tb927.11.8900	DPCD protein family, putative	1	U	1 Ciliary phenotype, functionally uncharacterized			Mouse mutant presents ciliary motility and PCD phenotype, otherwise not functionally characterized	20080492	0 No reported centrosome/cilium-related disorder					2.5536	1
18	RAB23	RAB23, member RAS oncogene family			HGNC:14263	Q9ULC3	ENSG00000112210	51715	CG2108	Rab23	FBgn0037364				Cre06.g262850	RAB23	Tb927.10.8560	small GTPase, putative	3	C	3 Known centriole/ciliary gene, well characterized	Centriole/cilium biogenesis	Ciliary regulator	Rab GTPase involved in ciliary trafficking	17646400, 20375059, 26136363	2 Confirmed ciliopathy	Carpenter syndrome	606144	17503333	First-order	-2.64373	7
19	ARL13B	ADP ribosylation factor like GTPase 13B	ARL2L1	DKFZp761H079, JBTS8	HGNC:25419	Q3SXY8	ENSG00000169379	200894				Y37E3.5	arl-13	WBGene00021349	Cre06.g301050	ARL13	Tb927.10.5230	ADP-ribosylation factor-like protein 13, putative	3	C	3 Known centriole/ciliary gene, well characterized	Centriole/cilium biogenesis	Ciliary regulator	Member of ARF family of GTPases, involved in ciliary membrane biogenesis and ciliary length regulation	25448689	2 Confirmed ciliopathy	Joubert syndrome 8	608922	18674751	First-order	7.51471	0
20	ALKBH4	alkB homolog 4, lysine demethylase		FLJ20013	HGNC:21900	Q9NXW9	ENSG00000160993	54784	CG4036	CG4036	FBgn0032149	F09F7.7	nmad-1	WBGene00017304	Cre09.g399914	SSA8	Tb927.10.6450	2OG-Fe(II) oxygenase superfamily, putative	3	U	0 Well characterized, no/no clear indications of ciliary function			Demethylase capable of catalyzing the demethylation of monomethylated lysine-84 on actin and N6 -methyladenine in DNA, knockout mice are early embryonic lethal likely due to perturbed actomyosin dynamics, inducible knockout mice display defects in spermatogenesis	23673617, 25153837, 30982744	0 No reported centrosome/cilium-related disorder						0
21	PPP4R4	protein phosphatase 4 regulatory subunit 4	KIAA1622	PP4R4, CFAP14	HGNC:23788	Q6NUP7	ENSG00000119698	57718				F46C5.6	F46C5.6	WBGene00009781	Cre12.g497000	FAP14	Tb927.11.4950	hypothetical protein, conserved	1	U	0 Largely uncharacterized, no/no clear indications of ciliary function			Putative regulatory subunit of protein serine/threonine phosphatase 4 (PP4c)	18715871	0 No reported centrosome/cilium-related disorder						1
22	RAB28	RAB28, member RAS oncogene family			HGNC:9768	P51157	ENSG00000157869	9364	CG32670	Rab9Fb	FBgn0052670	Y11D7A.4	rab-28	WBGene00004281			Tb927.6.3040	small GTP-binding protein Rab28, putative	2	C	2 Known centriole/ciliary gene, partially characterized	Centriole/cilium biogenesis	Ciliary regulator	Ciliary GTPase associated with the BBSome and Intraflagellar Transport	27930654	2 Confirmed ciliopathy	Cone-rod dystrophy 18	612994	23746546, 25356532	First-order	-0.392538	0
23	CEP41	centrosomal protein 41	TSGA14	DKFZp762H1311, FLJ22445, JBTS15	HGNC:12370	Q9BYV8	ENSG00000106477	95681				F42G8.19	ceph-41	WBGene00249817			Tb927.4.1710	rhodanese-like domain containing protein, putative	3	C	3 Known centriole/ciliary gene, well characterized	Centriole/cilium biogenesis	Tubulin Modification	Basal body and cilia-localized regulator of cilium tubulin glutamylation via TTLL6	22246503	2 Confirmed ciliopathy	Joubert syndrome 15	610523	22246503	First-order	-1.15924	2
24	TTLL5	tubulin tyrosine ligase like 5	KIAA0998		HGNC:19963	Q6EMB2	ENSG00000119685	23093	CG31108	TTLL5	FBgn0051108	C55A6.2	ttll-5	WBGene00008331			Tb927.9.9580	tubulin tyrosine ligase protein, putative	3	C	3 Known centriole/ciliary gene, well characterized	Centriole/cilium biogenesis	Tubulin Modification	Polyglutamylase, basal body-localized, mutant mice display sperm defects, human patients with retinal dystrophy	23558686, 24791901, 33064774	2 Confirmed ciliopathy	Cone-rod dystrophy 19	612268	24791901	First-order	2.26835	0
25	KATNIP	katanin interacting protein	KIAA0556	JBTS26	HGNC:29068	O60303	ENSG00000047578	23247				K04F10.2	K04F10.2	WBGene00019395			Tb927.9.2550	Domain of unknown function (DUF4457), putative	2	C	2 Known centriole/ciliary gene, partially characterized	Centriole/cilium biogenesis	Cilium assembly (other)	Microtubule-associated ciliary base protein mutated in Joubert syndrome, potentially involved in regulating ciliary microtubule dynamics	26714646	2 Confirmed ciliopathy	Joubert syndrome 26	616650	26714646	First-order		1
26	FAM184A	family with sequence similarity 184 member A	C6orf60	FLJ13942	HGNC:20991	Q8NB25	ENSG00000111879	79632				C02F12.7	tag-278	WBGene00015356	Cre12.g502700		Tb927.9.9640	hypothetical protein, conserved	2	C	2 Known centriole/ciliary gene, partially characterized	Centriole/cilium biogenesis	Cilium assembly (other)	Linked to centriolar satellites and ciliogenesis	33957083	0 No reported centrosome/cilium-related disorder						1
27	CEP135	centrosomal protein 135	KIAA0635, CEP4	FLJ13621	HGNC:29086	Q66GS9	ENSG00000174799	9662	CG17081	Cep135	FBgn0036480	H06I04.1	ccep-135	WBGene00019167	Cre10.g418250	BLD10			3	C	3 Known centriole/ciliary gene, well characterized	Centriole/cilium biogenesis	Centriole assembly/stability	Centriolar protein required for proper centriole/cilium assembly	15173189, 17900905, 22898782, 22976301, 23115304	2 Confirmed ciliopathy/centrosomal disorder	Microcephaly 8, primary, autosomal recessive, Multiple morphological abnormalities of the sperm flagella (MMAF)	611423	22521416, 26657937, 28866084	First-order	-0.234848	9
28	TTC30B	tetratricopeptide repeat domain 30B		FLJ30990, fleer, IFT70B	HGNC:26425	Q8N4P2	ENSG00000196659	150737	CG5142	Ttc30	FBgn0032470	F54C1.5	dyf-1	WBGene00001117					3	C	3 Known centriole/ciliary gene, well characterized	Centriole/cilium biogenesis	IFT-B complex	Associated with IFTB complex, required for OSM-3 kinesin to dock onto and move IFT particles	16049494, 23810713	1 Potential ciliopathy	Syndactyly type II		31306809	First-order	9.63835	22
29	CAPSL	calcyphosine like		MGC26610	HGNC:28375	Q8WWF8	ENSG00000152611	133690	CG10126	CG10126	FBgn0038088				Cre03.g197500	MOT6			0	U	1 Essentially uncharacterized, some indications of ciliary function			EF hand protein related to CFAP161, uncharacterized		0 No reported centrosome/cilium-related disorder					2.9431	8
30	PDE6D	phosphodiesterase 6D		JBTS22	HGNC:8788	O43924	ENSG00000156973	5147	CG9296	PrBP	FBgn0032059	C27H5.1	pdl-1	WBGene00003966					3	C	3 Known centriole/ciliary gene, well characterized	Centriole/cilium biogenesis	Ciliary regulator	Involved in trafficking of farnesylated ciliary cargo	23150559, 23559067	2 Confirmed ciliopathy	Joubert syndrome 22	602676	24166846, 30423442	First-order	-1.43687	0
31	WDR47	WD repeat domain 47		KIAA0893	HGNC:29141	O94967	ENSG00000085433	22911	CG2812	CG2812	FBgn0034931	K06A5.8	nmtn-1	WBGene00019434					3	C	3 Known centriole/ciliary gene, well characterized	Cilium motility	Assembly of motile cilia	Concentrates Camsaps into the axonemal central lumen to properly position central microtubules	34608154	1 Potential ciliopathy	Cardiovascular laterality defects		35474353		4.07364	1
32	LMF2	lipase maturation factor 2	TMEM153, TMEM112B		HGNC:25096	Q9BU23	ENSG00000100258	91289				K11G12.6	K11G12.6	WBGene00019657					0	U	0 Uncharacterized			Uncharacterized		0 No reported centrosome/cilium-related disorder						2
33	IFT43	intraflagellar transport 43	C14orf179	FLJ32173, MGC16028	HGNC:29669	Q96FT9	ENSG00000119650	112752	CG5780	IFT43	FBgn0032446				Cre06.g251200	IFT43			3	C	3 Known centriole/ciliary gene, well characterized	Centriole/cilium biogenesis	IFT-A complex	Associated with IFTA complex	22170070, 28207750	2 Confirmed ciliopathy	Cranioectodermal dysplasia 3 (proposed), Retinitis pigmentosa 81 (proposed), Short-rib thoracic dysplasia 18 with polydactyly	614068	21378380, 28400947, 28973684	First-order	1.2446	4
34	CEP290	centrosomal protein 290		KIAA0373, FLJ13615, 3H11Ag, rd16, NPHP6, JBTS5, SLSN6, LCA10, MKS4, BBS14, CT87, POC3	HGNC:29021	O15078	ENSG00000198707	80184	CG13889	Cep290	FBgn0035168	Y47G6A.17	ccep-290	WBGene00021643	Cre03.g167550	CEP290			3	C	3 Known centriole/ciliary gene, well characterized	Centriole/cilium biogenesis	Ciliary transition zone	Required for assembly of the ciliary transition zone	20819941, 26124290	2 Confirmed ciliopathy	Bardet-Biedl syndrome 14 (proposed), Joubert syndrome 5, Leber congenital amaurosis 10, Meckel syndrome 4, Senior-Loken syndrome 6	610142	16632484, 16682970, 16682973, 16909394, 17564974, 18327255	First-order	1.75282	5
35	CEP78	centrosomal protein 78	C9orf81	FLJ12643	HGNC:25740	Q5JTW2	ENSG00000148019	84131	CG7886	CG7886	FBgn0038248								2	C	2 Known centriole/ciliary gene, partially characterized	Centriole/cilium biogenesis	Centriole assembly/stability	Centriolar protein required for centriole duplication, reported to be required for centriole anchoring and ciliogenesis in planarians, potential negative regulator of CP110 to promote ciliogenesis	22223737, 27246242, 34259627	2 Confirmed ciliopathy	Cone-rod dystrophy and hearing loss	617110	27588451, 27588452, 27627988, 31999394	First-order	-2.1688	3
36	MKS1	MKS transition zone complex subunit 1	MKS	FLJ20345, POC12, BBS13	HGNC:7121	Q9NXB0	ENSG00000011143	54903	CG15730	Mks1	FBgn0030395	R148.1	mks-1	WBGene00020100	Cre12.g495350	POC12			3	C	3 Known centriole/ciliary gene, well characterized	Centriole/cilium biogenesis	Ciliary transition zone	Component of ciliary transition zone MKS complex	17185389, 21422230, 26365165	2 Confirmed ciliopathy/centrosomal disorder	Bardet-Biedl syndrome 13, Joubert syndrome 28, Meckel syndrome 1	609883	16415886, 18327255, 24886560	First-order	5.14879	2
37	C2CD3	C2 domain containing 3 centriole elongation regulator		DKFZP586P0123	HGNC:24564	Q4AC94	ENSG00000168014	26005	CG32425	CG32425	FBgn0052425	Y111B2A.24	sas-1	WBGene00013742					3	C	3 Known centriole/ciliary gene, well characterized	Centriole/cilium biogenesis	Centriole assembly/stability	Centriolar protein required for centriole assembly/stability and ciliogenesis	19004860, 24997988, 25412110, 25644700	2 Confirmed ciliopathy	Orofaciodigital syndrome XIV	615944	24997988, 26477546, 27094867, 30097616	First-order	0.86172	3
38	INPP5E	inositol polyphosphate-5-phosphatase E	JBTS1	PPI5PIV, CORS1, pharbin	HGNC:21474	Q9NRR6	ENSG00000148384	56623	CG10426	INPP5E	FBgn0036273	T25B9.10	inpp-1	WBGene00012016					3	C	3 Known centriole/ciliary gene, well characterized	Centriole/cilium biogenesis	Ciliary regulator	Regulates ciliary membrane phospholipid composition	26305592	2 Confirmed ciliopathy	Joubert syndrome 1, Mental retardation, truncal obesity, retinal dystrophy, and micropenis	613037	19668215, 19668216	First-order	-2.98773	3
39	TPGS2	tubulin polyglutamylase complex subunit 2	C18orf10	DKFZP586M1523, HsT3006, PGs2	HGNC:24561	Q68CL5	ENSG00000134779	25941	CG6931	CG6931	FBgn0036236								1	U	1 Largely uncharacterized, some indications of ciliary function			Component of tubulin polyglutamylase complex, functionally uncharacterized	15890843	0 No reported centrosome/cilium-related disorder						1
40	TBC1D19	TBC1 domain family member 19		FLJ11082	HGNC:25624	Q8N5T2	ENSG00000109680	55296	CG7742	CG7742	FBgn0031690				Cre12.g541350		Tb927.9.5380	Rab-GTPase-TBC domain containing protein, putative	0	U	0 Uncharacterized			Uncharacterized Rab-GAP TBC domain-containing protein		0 No reported centrosome/cilium-related disorder						0
41	SANBR	SANT and BTB domain regulator of CSR	KIAA1841		HGNC:29387	Q6NSI8	ENSG00000162929	84542	CG6761	CG6761	FBgn0036031				Cre17.g715600		Tb927.11.9300	Domain of unknown function (DUF3342), putative	2	U	0 Partially characterized, no/no clear indications of ciliary function			Negative regulator of class switch recombination in B cells, interacting with HDAC1	33831416	0 No reported centrosome/cilium-related disorder						2
42	AGBL5	AGBL carboxypeptidase 5		FLJ21839, CCP5	HGNC:26147	Q8NDL9	ENSG00000084693	60509							Cre12.g528100				2	C	3 Known centriole/ciliary gene, well characterized	Centriole/cilium biogenesis	Tubulin Modification	Cytosolic carboxypeptidase, regulates tubulin glutamylation and cilia formation, ciliopathy associated	24743595	2 Confirmed ciliopathy	Retinitis pigmentosa 75	615900	26720455			0
43	WDR49	WD repeat domain 49		FLJ33620	HGNC:26587	Q8IV35	ENSG00000174776	151790							Cre07.g313850		Tb927.10.11580	predicted WD40 repeat protein	0	U	0 Uncharacterized			Uncharacterized		0 No reported centrosome/cilium-related disorder						1
44	LRRC49	leucine rich repeat containing 49		FLJ20156, CSTPP2, PGs4	HGNC:25965	Q8IUZ0	ENSG00000137821	54839	CG13708	CG13708	FBgn0035577								2	C	2 Known centriole/ciliary gene, partially characterized	Centriole/cilium biogenesis	Tubulin Modification	Centriolar satellite protein, component of tubulin polyglutamylase complex, reported negative regulator of ciliogenesis in RPE1 cells	15890843, 26638075, 34782749	0 No reported centrosome/cilium-related disorder					4.34848	1
45	TTLL1	TTL family tubulin polyglutamylase complex subunit L1	C22orf7	PGs3, TPGS3	HGNC:1312	O95922	ENSG00000100271	25809	CG32238	TTLL1B	FBgn0052238				Cre02.g117350	MOT11	Tb927.5.3860	tubulin tyrosine ligase, putative	3	C	3 Known centriole/ciliary gene, well characterized	Centriole/cilium biogenesis	Tubulin Modification	Tubulin glutamylase, basal body localized, required for proper basal body assembly in Tetrahymena, motility of respiratory cilia, sperm flagellum assembly in mouse, reported negative regulator of ciliogenesis in RPE1 cells	15890843, 18586949, 20442420, 34782749	0 No reported centrosome/cilium-related disorder				Second-order	4.67723	4
46	CFAP97D1	CFAP97 domain containing 1	C17orf105		HGNC:37241	B2RV13	ENSG00000231256	284067	CG14551	CG14551	FBgn0039408				Cre12.g507950	CGL98			2	C	2 Known centriole/ciliary gene, partially characterized	Cilium motility	Assembly of motile cilia	Required for axonemal doublet stabilization and sperm flagellum structural integrity	32785227	0 No reported centrosome/cilium-related disorder						0
47	DNAH5	dynein axonemal heavy chain 5		Dnahc5, HL1, PCD, CILD3, KTGNR	HGNC:2950	Q8TE73	ENSG00000039139	1767	CG9492	Dhc1	FBgn0287844						Tb927.3.930	dynein heavy chain, putative	3	C	3 Known centriole/ciliary gene, well characterized	Cilium motility	Outer dynein arm component (ODA)	Dynein axonemal heavy chain 5, component of outer dynein arms	11788826, 27880711	2 Confirmed ciliopathy	Ciliary dyskinesia, primary, 3, with or without situs inversus	603335	11788826	First-order	2.26835	12
48	ENKD1	enkurin domain containing 1	C16orf48	DKFZP434A1319, FBB11	HGNC:25246	Q9H0I2	ENSG00000124074	84080	CG32591	CG32591	FBgn0052591				Cre08.g359850	FBB11	Tb927.9.3390	Calmodulin-binding, putative	2	C	2 Known centriole/ciliary gene, partially characterized	Centriole/cilium biogenesis	Ciliary regulator	Centriolar (and ciliary?) protein required for cilium assembly/ciliary content regulation	35072334, 35301795	0 No reported centrosome/cilium-related disorder					1.5501	3
49	CFAP69	cilia and flagella associated protein 69	C7orf63	FLJ21062, FAP69	HGNC:26107	A5D8W1	ENSG00000105792	79846							Cre03.g168200	FAP69			3	C	3 Known centriole/ciliary gene, well characterized	Cilium motility	Central apparatus component	Component of central apparatus required for morphogenesis and stability of motile cilia	16030251, 34083607	2 Confirmed ciliopathy	Spermatogenic failure 24, Multiple morphological abnormalities of the sperm flagella (MMAF)	617949	29606301, 30415212	First-order	3.91602	9
50	CFAP99	cilia and flagella associated protein 99			HGNC:51180	D6REC4	ENSG00000206113	402160							Cre14.g624400	FAP99			0	U	1 Essentially uncharacterized, some indications of ciliary function			Found in flagellar proteome, functionally uncharacterized	15998802	0 No reported centrosome/cilium-related disorder						Not in Cildb
51	MYCBPAP	MYCBP associated protein		AMAP-1, DKFZp434N1415	HGNC:19677	Q8TBZ2	ENSG00000136449	84073							Cre04.g224250	FAP147			2	C	2 Known centriole/ciliary gene, partially characterized	Cilium motility	Central apparatus component	Homolog of Chlamydomonas FAP147, component of central apparatus associated with C2 microtubule	31092556, 33178545, 33988244	0 No reported centrosome/cilium-related disorder						1
52	RSPH14	radial spoke head 14 homolog	RTDR1		HGNC:13437	Q9UHP6	ENSG00000100218	27156	CG13501	CG13501	FBgn0034684				Cre14.g617500	RSP14			2	C	2 Known centriole/ciliary gene, not functionally characterized	Cilium motility	Radial spoke protein	Radial spoke protein	16507594, 33318703	0 No reported centrosome/cilium-related disorder					3.91602	4
53	CEP19	centrosomal protein 19	C3orf34	MGC14126	HGNC:28209	Q96LK0	ENSG00000174007	84984							Cre12.g487350	CEP19	Tb927.10.10690	CEP19-like protein, putative	3	C	3 Known centriole/ciliary gene, well characterized	Centriole/cilium biogenesis	Ciliary regulator	Associated with IFT-B complex to initiate intraflagellar transport at ciliary base	28428259, 28625565, 28659385	2 Confirmed ciliopathy	Morbid obesity and spermatogenic failure	615586	24268657, 29127258	First-order	1.50714	2
54	CFAP210	cilia and flagella associated protein 210	C2orf77, CCDC173	LOC129881	HGNC:25064	Q0VFZ6	ENSG00000154479	129881	CG31551	CG31551	FBgn0051551				Cre02.g078550	FAP210			3	C	3 Known centriole/ciliary gene, well characterized	Cilium motility	Outer doublet microtubule inner luminal protein (MIP)	Outer doublet microtubule inner luminal protein (MIP)	31668805	0 No reported centrosome/cilium-related disorder					3.91602	2
55	LRGUK	leucine rich repeats and guanylate kinase domain containing		FLJ32786, CFAP246	HGNC:21964	Q96M69	ENSG00000155530	136332							Cre14.g618750	FAP246			3	C	3 Known centriole/ciliary gene, well characterized	Cilium motility	Central apparatus component	Along with FAP42 associated with C1b projection of the central apparatus, vertebrate protein reportedly required for basal body function in spermatogenesis	25781171, 28003339, 34083607, 34651179	0 No reported centrosome/cilium-related disorder					0.144718	5
56	IQCG	IQ motif containing G		DKFZp434B227, DRC9, CFAP122	HGNC:25251	Q9H095	ENSG00000114473	84223	CG13972	CG13972	FBgn0039522								2	C	2 Known centriole/ciliary gene, partially characterized	Cilium motility	Component of Nexin-Dynein regulatory complex (N-DRC)	Component of Nexin-Dynein regulatory complex (N-DRC)	23427265	0 No reported centrosome/cilium-related disorder				First-order	4.06323	10
57	SPAG17	sperm associated antigen 17		FLJ34497, PF6, RP4-776P7.2, CT143	HGNC:26620	Q6Q759	ENSG00000155761	200162											2	C	2 Known centriole/ciliary gene, partially characterized	Cilium motility	Central apparatus component	Component of central apparatus, essential for motile cilia function	15827353, 16188941, 23418344	1 Suspected ciliopathy	Spermatogenic failure 55 (proposed)	616554	28548327	First-order	3.91602	4
58	ARL2BP	ADP ribosylation factor like GTPase 2 binding protein	RP66	BART1, BART	HGNC:17146	Q9Y2Y0	ENSG00000102931	23568							Cre19.g751247				3	C	3 Known centriole/ciliary gene, well characterized	Centriole/cilium biogenesis	Ciliary regulator	co-GEF with Arl13b for Arl3, involved in ciliary trafficking of several lipid-modified proteins, required for photorector cilium assembly/maintenance	33438581	2 Confirmed ciliopathy	Retinitis pigmentosa with or without situs inversus	615407	23849777, 27790702	Second-order	-4.91273	0
59	DLEC1	DLEC1 cilia and flagella associated protein		DLC1, CFAP81, FAP81	HGNC:2899	Q9Y238	ENSG00000008226	9940							Cre06.g296850	FAP81			3	C	3 Known centriole/ciliary gene, well characterized	Cilium motility	Central apparatus component	Component of central apparatus required for morphogenesis and stability of motile cilia	31092556, 31672705, 33178545	0 No reported centrosome/cilium-related disorder						3
60	KIF9	kinesin family member 9		MGC104186	HGNC:16666	Q9HAQ2	ENSG00000088727	64147							Cre10.g427750	KIN9-3			3	C	3 Known centriole/ciliary gene, well characterized	Cilium motility	Regulator of cilium motility	Central pair-associated kinesin required for proper ciliary motility	15572440, 32072696	0 No reported centrosome/cilium-related disorder					1.9396	6
61	CCDC112	coiled-coil domain containing 112		MGC39633	HGNC:28599	Q8NEF3	ENSG00000164221	153733							Cre01.g035250				1	U	1 Centrosome localized, functionally uncharacterized			Component of centriolar satellites, not functionally characterized	26638075	0 No reported centrosome/cilium-related disorder						0
62	CCDC61	coiled-coil domain containing 61		VFL3	HGNC:33629	Q9Y6R9	ENSG00000104983	729440							Cre06.g279900	VFL3			3	C	3 Known centriole/ciliary gene, well characterized	Centriole/cilium biogenesis	Centriole assembly/stability	Putative paralog of SAS6 required for basal body assembly and function in Chlamydomonas and vertebrates	11267867, 31789463, 32375023, 35067717	0 No reported centrosome/cilium-related disorder						0
63	TEX9	testis expressed 9			HGNC:29585	Q8N6V9	ENSG00000151575	374618	CG4681	CG4681	FBgn0069913				Cre05.g235800	FBB19	Tb927.11.12020	hypothetical protein, conserved	1	U	1 Centrosome/cilium localized, functionally uncharacterized			Localized to cilia, centriolar satellites, functionally uncharacterized	26638075, 28460059	0 No reported centrosome/cilium-related disorder					5.35197	2
64	LRRC51	leucine rich repeat containing 51			HGNC:55526	Q96E66	ENSG00000184154	120356739							Cre03.g174250	FAP111			2	U	0 Partially characterized, no/no clear indications of ciliary function			Linked to deafness in human patients, arose as fusion of two neighboring ancestral genes, which exist as separate genes (Lrrc51 and Tomt) in rodents, latter involved in regulation of mechanotransduction by hair cells	18953341, 28534737, 29116042	1 Potential ciliopathy	Deafness, autosomal recessive 63	612414	18953341			10
65	OFD1	OFD1 centriole and centriolar satellite protein	CXorf5, RP23	71-7A, JBTS10	HGNC:2567	O75665	ENSG00000046651	8481							Cre17.g703600	OFD1			3	C	3 Known centriole/ciliary gene, well characterized	Centriole/cilium biogenesis	Centriole assembly/stability	Centriolar protein required for assembly of distal centriolar structures and ciliogenesis	20230748, 33934390, 34241634	2 Confirmed ciliopathy	X-linked Dominant Orofaciodigital Syndrome Type I, Simpson-Golabi-Behmel Syndrome Type 2, Joubert Syndrome 10, Retinitis Pigmentosa 23	300170	11179005, 16783569, 19800048, 22619378	First-order	1.75282	2
66	CCDC77	coiled-coil domain containing 77		MGC13183	HGNC:28203	Q9BR77	ENSG00000120647	84318							Cre03.g195450	POC11	Tb927.11.6560	Centriole protein POC11, putative	1	U	1 Centrosome localized, functionally uncharacterized			Centrosomal protein, functionally uncharacterized	21045110	0 No reported centrosome/cilium-related disorder						5
67	CFAP221	cilia and flagella associated protein 221		FAP221, PCDP1	HGNC:33720	Q4G0U5	ENSG00000163075	200373							Cre49.g761347	FAP360			3	C	3 Known centriole/ciliary gene, well characterized	Cilium motility	Central apparatus component	Forms complex with FAP46, FAP54 and FAP74 associated with C1d central pair projection	20421426, 35578022	1 Suspected ciliopathy	Ciliary dyskinesia, primary (proposed)		31636325	First-order	1.50714	1
68	CFAP53	cilia and flagella associated protein 53	CCDC11	FLJ32743	HGNC:26530	Q96M91	ENSG00000172361	220136							Cre03.g185050	FAP53	Tb927.5.1230	hypothetical protein, conserved	3	C	3 Known centriole/ciliary gene, well characterized	Cilium motility	Outer doublet microtubule inner luminal protein (MIP)	Outer doublet microtubule inner luminal protein (MIP) and satellite protein required for ciliary motility and motile cilium biogenesis	26538025, 31668805, 33347437, 34124066, 34715025	2 Confirmed ciliopathy	Heterotaxy, visceral, 6, autosomal recessive	614759	22577226, 25504577	First-order	3.91602	9
69	CCDC42	coiled-coil domain containing 42		FLJ32734, CCDC42A	HGNC:26528	Q96M95	ENSG00000161973	146849	CG10750	CG10750	FBgn0032769				Cre16.g689600	FAP73	Tb927.11.4550	Domain of unknown function (DUF4200), putative	3	C	3 Known centriole/ciliary gene, well characterized	Cilium motility	Axonemal dynein associated	Component of modifier of inner arms (MIA) complex required for I1 dynein IDA assembly in Chlamydomonas, required for proper sperm development and male fertility in mice	23569216, 26945718	0 No reported centrosome/cilium-related disorder						9
70	IQCA1	IQ motif containing with AAA domain 1	IQCA	FLJ22527, DRC11	HGNC:26195	Q86XH1	ENSG00000132321	79781	CG16789	CG16789	FBgn0037712				Cre07.g325762	DRC11	Tb927.11.3360	Component of motile flagella 22	3	C	3 Known centriole/ciliary gene, well characterized	Cilium motility	Component of Nexin-Dynein regulatory complex (N-DRC)	Component of Nexin-Dynein regulatory complex (N-DRC) required for ciliary motility in Chlamydomonas	23427265, 31659045	0 No reported centrosome/cilium-related disorder					1.98185	7
71	LRRC23	leucine rich repeat containing 23		B7, LRPB7	HGNC:19138	Q53EV4	ENSG00000010626	10233											2	C	2 Known centriole/ciliary gene, partially characterized	Cilium motility	Radial spoke protein	Component of radial spokes	29475374, 34585727	0 No reported centrosome/cilium-related disorder				First-order	1.9396	11
72	MORN5	MORN repeat containing 5	C9orf113, C9orf18	FLJ46909	HGNC:17841	Q5VZ52	ENSG00000185681	254956	CG3306	CG3306	FBgn0036016						Tb927.7.3310	Radial spoke head 1 homolog, putative	1	U	1 Cilium localized, functionally uncharacterized			Associated with cytoskeletal structures of the sperm flagellum, uncharacterized	28742876	0 No reported centrosome/cilium-related disorder				First-order	1.9396	5
73	EFCAB2	EF-hand calcium binding domain 2		MGC12458, DRC8, CFAP200	HGNC:28166	Q5VUJ9	ENSG00000203666	84288	CG11041	CG11041	FBgn0034481								1	U	1 Cilium localized, functionally uncharacterized			Testis expressed, flagellar localized, functionally uncharacterized, potential homolog of DRC8, an N-DRC component	30933994	0 No reported centrosome/cilium-related disorder					2.6566	2
74	CFAP157	cilia and flagella associated protein 157	C9orf117		HGNC:27843	Q5JU67	ENSG00000160401	286207	CG17122	CG17122	FBgn0036962				Cre08.g358528	FAP157			2	C	2 Known centriole/ciliary gene, partially characterized	Centriole/cilium biogenesis	Cilium assembly (other)	Basal body protein required for flagellum morphogenesis and sperm motility, molecular mechanism unclear	27965440	0 No reported centrosome/cilium-related disorder				First-order	1.5501	3
75	IQCD	IQ motif containing D		DRC10, CFAP84	HGNC:25168	Q96DY2	ENSG00000166578	115811	CG1137	CG1137	FBgn0037454				Cre02.g141350	DRC10			1	U	1 Largely uncharacterized, some indications of ciliary function			Candidate component of Nexin-Dynein regulatory complex (N-DRC), linked to spermatogenesis in mice	23427265, 30712531	0 No reported centrosome/cilium-related disorder					2.5536	4
76	CCDC103	coiled-coil domain containing 103		FLJ13094, FLJ34211, PR46b, CILD17	HGNC:32700	Q8IW40	ENSG00000167131	388389	CG13202	CG13202	FBgn0033623				Cre06.g253404	CCDC103			3	C	3 Known centriole/ciliary gene, well characterized	Cilium motility	Axonemal dynein associated	Axonemal protein required for assembly of outer dynein arms	22581229, 25572396, 31858719	2 Confirmed ciliopathy	Ciliary dyskinesia, primary, 17	614677	22581229	First-order	-0.490796	1
77	RTTN	rotatin		DKFZP434G145	HGNC:18654	Q86VV8	ENSG00000176225	25914	CG13162	ana3	FBgn0266111				Cre01.g024500				3	C	3 Known centriole/ciliary gene, well characterized	Centriole/cilium biogenesis	Centriole assembly/stability	Required for centriole elongation/stability and potential role in cilium assembly and function	19948479, 22939636, 28811500	2 Confirmed ciliopathy/centrosomal disorder	Microcephaly, short stature, and polymicrogyria with seizures	610436	22939636, 26608784, 26940245, 29967526, 30121372	First-order	-4.49914	0
78	LRRC74A	leucine rich repeat containing 74A	C14orf166B, LRRC74		HGNC:23346	Q0VAA2	ENSG00000100565	145497							Cre10.g438500	FAP264			0	U	0 Uncharacterized			Uncharacterized		0 No reported centrosome/cilium-related disorder						0
79	DNAH17	dynein axonemal heavy chain 17	DNAHL1	DNEL2, FLJ40457	HGNC:2946	Q9UFH2	ENSG00000187775	8632	CG3723	Dhc93AB	FBgn0013812				Cre09.g403800	DHC14	Tb927.11.3250	dynein heavy chain, putative	3	C	3 Known centriole/ciliary gene, well characterized	Cilium motility	Outer dynein arm component (ODA)	Dynein axonemal heavy chain 17, component of outer dynein arms	8006077, 8335691	2 Confirmed ciliopathy	Spermatogenic failure 39	610063	31178125	First-order	-4.1808	9
80	CENPJ	centromere protein J	MCPH6	CPAP, BM032, LAP, LIP1, Sas-4, SASS4, SCKL4	HGNC:17272	Q9HC77	ENSG00000151849	55835	CG10061	Sas-4	FBgn0011020	F10E9.8	sas-4	WBGene00004726	Cre06.g275400		Tb927.11.3300	Spindle assembly abnormal 4	3	C	3 Known centriole/ciliary gene, well characterized	Centriole/cilium biogenesis	Centriole assembly/stability	Centriolar protein required for assembly of the centriolar microtubule wall	12600319, 16814722, 27219064, 35404385	2 Confirmed ciliopathy/centrosomal disorder	Seckel syndrome 4 (proposed), Microcephaly 6, primary, autosomal recessive	609279	15793586, 16900296, 20522431	First-order	-5.16811	0
81	RSPH1	radial spoke head component 1	TSGA2	FLJ32753, RSP44, RSPH10A, CILD24	HGNC:12371	Q8WYR4	ENSG00000160188	89765	CG5458	Rsph1	FBgn0032478				Cre03.g201900	RSP1	Tb927.7.6910	Phosphatidylinositol 4-phosphate 5-kinase, putative	3	C	3 Known centriole/ciliary gene, well characterized	Cilium motility	Radial spoke protein	Homolog of Chlamydomonas RSP1, component of the radial spoke head	6451632, 7204490, 16507594, 21391306, 22065640	2 Confirmed ciliopathy	Ciliary dyskinesia, primary, 24	609314	23993197	First-order	6.47211	8
82	CFAP298	cilia and flagella associated protein 298	C21orf48, C21orf59	FLJ20467, FBB18, CILD26, Kur, DNAAF16	HGNC:1301	P57076	ENSG00000159079	56683	CG18675	CG18675	FBgn0040696				Cre16.g688450	CFAP298	Tb927.10.9870	Component of motile flagella 12	3	C	3 Known centriole/ciliary gene, well characterized	Cilium motility	Axonemal dynein assembly factor	Axonemal dynein assembly factor required for ciliary motility	24094744, 35006274	2 Confirmed ciliopathy	Ciliary dyskinesia, primary, 26	615494	24094744	First-order	4.63427	9
83	CEP20	centrosomal protein 20	C16orf63, FOPNL	DKFZp686N1651, FLJ31153, PHSECRG2, FOR20	HGNC:26435	Q96NB1	ENSG00000133393	123811	CG5614	CG5614	FBgn0038359				Cre05.g237100	MOT52	Tb927.11.3090	LisH domain-containing protein FOPNL, putative	3	C	3 Known centriole/ciliary gene, well characterized	Centriole/cilium biogenesis	Cilium assembly (other)	Centriolar and centriolar satellite protein required for ciliogenesis	20551181, 22718349, 30475641, 33686659	0 No reported centrosome/cilium-related disorder				First-order	-3.32104	5
84	CEP164	centrosomal protein 164		KIAA1052, NPHP15	HGNC:29182	Q9UPV0	ENSG00000110274	22897	CG9170	CG9170	FBgn0030716				Cre10.g444450	SSA17	Tb927.1.3560	Centrosomal protein of 164 kDa, putative	3	C	3 Known centriole/ciliary gene, well characterized	Centriole/cilium biogenesis	Centriolar Appendages	Centriolar distal appendage protein required for ciliogenesis	17954613, 23253480, 24982133	2 Confirmed ciliopathy	Nephronophthisis 15	614848	22863007	First-order	4.28871	0
85	DNAH6	dynein axonemal heavy chain 6	DNHL1	Dnahc6, HL-2, FLJ37357	HGNC:2951	Q9C0G6	ENSG00000115423	1768	CG7092	Dhc16F	FBgn0283476				Cre14.g627576	DHC7	Tb927.11.11220	dynein heavy chain, putative	2	C	2 Known centriole/ciliary gene, not functionally characterized	Cilium motility	Inner dynein arm component (IDA)	Axonemal dynein heavy chain, Inner dynein arm 5, ciliopathy-associated, not functionally characterized	27880711, 29851510	1 Suspected ciliopathy	Primary ciliary dyskinesia (proposed), azoospermia (proposed), Multiple morphological abnormalities of the sperm flagella (MMAF) (proposed)	603336	26918822, 28206990, 31676830, 34089056	First-order	4.63427	7
86	CFAP36	cilia and flagella associated protein 36	CCDC104	MGC15407, BARTL1	HGNC:30540	Q96G28	ENSG00000163001	112942	CG14367	CG14367	FBgn0038170	Y108G3AL.3	cfap-36	WBGene00022435	Cre09.g395250	FAP36	Tb927.10.5810	The ARF-like 2 binding protein BART, putative	1	U	1 Cilium localized, ciliary function unclear			Reported to interact with Arl3 and implicated in cilia function	26455799	0 No reported centrosome/cilium-related disorder				First-order	2.45342	5
87	KIF3B	kinesin family member 3B		KIAA0359, FLA8, KLP-11	HGNC:6320	O15066	ENSG00000101350	9371	CG7293	Klp68D	FBgn0004381	F20C5.2	klp-11	WBGene00002222	Cre12.g522550	FLA8	Tb927.5.2090	kinesin, putative	3	C	3 Known centriole/ciliary gene, well characterized	Centriole/cilium biogenesis	IFT Kinesin	Part of heterotrimeric KIF3A/KIF3B/KAP kinesin-2 motor complex required for anterograde intraflagellar transport and cilium assembly/maintenance	9585417, 30905605	2 Confirmed ciliopathy	Retinitis pigmentosa 89	603754	32386558	First-order	4.13997	0
88	TTLL4	tubulin tyrosine ligase like 4		KIAA0173	HGNC:28976	Q14679	ENSG00000135912	9654	CG16833	TTLL4A	FBgn0026147	ZK1128.6	ttll-4	WBGene00014232					3	C	3 Known centriole/ciliary gene, well characterized	Centriole/cilium biogenesis	Tubulin Modification	Tubulin glutamylase, cilium localized, required for cilium polyglutamylation in C. elegans	17499049, 20519502	0 No reported centrosome/cilium-related disorder					-1.38372	2
89	PTPDC1	protein tyrosine phosphatase domain containing 1		PTP9Q22, FLJ37312	HGNC:30184	A2A3K4	ENSG00000158079	138639				T12B3.1	T12B3.1	WBGene00020444	Cre07.g325724	PTP1	Tb927.11.13880	kinetoplastid-specific protein tyrosine phosphatase, putative	1	U	1 Centrosome localized, ciliary function unclear			Centrosome-localized phosphatase, putative negative regulator of centrosome duplication and cilium elongation	19284988, 21289087	0 No reported centrosome/cilium-related disorder				First-order	-2.50385	1
90	ARL6	ADP ribosylation factor like GTPase 6	BBS3	RP55	HGNC:13210	Q9H0F7	ENSG00000113966	84100	CG7735	Arl6	FBgn0034446	C38D4.8	arl-6	WBGene00000193	Cre16.g664500	BBS3	Tb927.8.5060	ADP-ribosylation factor-like protein 6	3	C	3 Known centriole/ciliary gene, well characterized	Centriole/cilium biogenesis	BBSome associated	Arf-family GTPase required for membrane recruitment of BBSome	25402481	2 Confirmed ciliopathy	Bardet-Biedl syndrome 3, Retinitis pigmentosa 55	608845	15258860, 19956407	First-order	7.94717	8
91	IFT22	intraflagellar transport 22	RABL5	FLJ14117, FLJ13225, DKFZp761N0823, FAP9	HGNC:21895	Q9H7X7	ENSG00000128581	64792				T28F3.6	ifta-2	WBGene00012132	Cre01.g039200	IFT22	Tb927.11.16830	Rab-like 5, small G protein	3	C	3 Known centriole/ciliary gene, well characterized	Centriole/cilium biogenesis	IFT-B complex	Component of IFT-B core/IFT‐B1 complex required for cilium assembly in some species	16968739, 25349261, 30940671	0 No reported centrosome/cilium-related disorder				First-order	5.53759	16
92	RP2	RP2 activator of ARL3 GTPase		TBCCD2, NME10, NM23-H10	HGNC:10274	O75695	ENSG00000102218	6102				K08D12.2	rpi-2	WBGene00019536	Cre03.g205750		Tb927.10.14010	tubulin cofactor C domain-containing protein RP2	3	C	3 Known centriole/ciliary gene, well characterized	Centriole/cilium biogenesis	Ciliary regulator	GTPase activating protein (GAP) for Arl3 involved in ciliary transport	20106869, 28444310	2 Confirmed ciliopathy	Retinitis pigmentosa 2	300757	9697692	First-order	-4.16461	4
93	TMEM231	transmembrane protein 231		FLJ22167, ALYE870, PRO1886, JBTS20, MKS11	HGNC:37234	Q9H6L2	ENSG00000205084	79583	CG14020	CG14020	FBgn0031707	T26A8.2	tmem-231	WBGene00020825	Cre10.g441250		Tb927.1.1140	Transmembrane protein 231, putative	3	C	3 Known centriole/ciliary gene, well characterized	Centriole/cilium biogenesis	Ciliary transition zone	Component of ciliary transition zone MKS complex	25869670	2 Confirmed ciliopathy	Joubert syndrome 20, Meckel syndrome 11, Orofaciodigital syndrome type 3	614949	23012439, 23349226, 25869670	First-order	4.00878	0
94	B9D2	B9 domain containing 2		MGC4093, MKS10, MKSR-2	HGNC:28636	Q9BPU9	ENSG00000123810	80776	CG42730	B9d2	FBgn0261683	Y38F2AL.2	mksr-2	WBGene00021416	Cre03.g196050		Tb927.11.380	B9 domain-containing protein 2	3	C	3 Known centriole/ciliary gene, well characterized	Centriole/cilium biogenesis	Ciliary transition zone	Component of ciliary transition zone MKS complex	18337471, 21422230	2 Confirmed ciliopathy	Meckel syndrome 10 (proposed), Joubert syndrome 34	611951	21763481, 26092869	First-order	7.42116	11
95	TMEM67	transmembrane protein 67	MKS3	MGC26979, JBTS6, NPHP11	HGNC:28396	Q5HYA8	ENSG00000164953	91147	CG15923	CG15923	FBgn0038814	F35D2.4	mks-3	WBGene00018042	Cre13.g584901		Tb927.5.3540	Meckelin (Transmembrane protein 67), putative	3	C	3 Known centriole/ciliary gene, well characterized	Centriole/cilium biogenesis	Ciliary transition zone	Component of ciliary transition zone MKS complex	21422230	2 Confirmed ciliopathy	COACH syndrome 1, Joubert syndrome 6, Meckel syndrome 3, Nephronophthisis 11, RHYNS syndrome (proposed)	609884	16415887, 17160906, 19058225, 19508969, 29891882	First-order	7.36881	2
96	CC2D2A	coiled-coil and C2 domain containing 2A		KIAA1345, MKS6, JBTS9	HGNC:29253	Q9P2K1	ENSG00000048342	57545	CG43370	Cc2d2a	FBgn0263113	K07G5.3	mks-6	WBGene00010642	Cre16.g660750	CC2D2A	Tb927.9.4640	Meckel syndrome type 6 protein, putative	3	C	3 Known centriole/ciliary gene, well characterized	Centriole/cilium biogenesis	Ciliary transition zone	Component of ciliary transition zone MKS complex	21422230, 21565611, 21725307, 22179047	2 Confirmed ciliopathy	COACH syndrome 2, Joubert syndrome 9, Meckel syndrome 6	612013	18513680, 18950740, 19574260	First-order	7.22947	1
97	B9D1	B9 domain containing 1		B9, EPPB9, MKS9, MKSR-1	HGNC:24123	Q9UPM9	ENSG00000108641	27077	CG14870	B9d1	FBgn0038342	K03E6.4	mksr-1	WBGene00019364	Cre16.g674627		Tb927.10.14440	b9 domain-containing protein 1	3	C	3 Known centriole/ciliary gene, well characterized	Centriole/cilium biogenesis	Ciliary transition zone	Component of ciliary transition zone MKS complex	18337471, 19208769, 21422230	2 Confirmed ciliopathy	Meckel syndrome 9 (proposed), Joubert syndrome 27	614144	21493627, 24886560	First-order	0.144718	12
98	DYNC2LI1	dynein cytoplasmic 2 light intermediate chain 1		D2LIC, LIC3, CGI-60, DKFZP564A033	HGNC:24595	Q8TCX1	ENSG00000138036	51626	CG3769	CG3769	FBgn0032119	F02D8.3	xbx-1	WBGene00006960	Cre09.g398882	DLI1	Tb927.11.16810	dynein light intermediate chain D1bLIC, putative	3	C	3 Known centriole/ciliary gene, well characterized	Centriole/cilium biogenesis	Cytoplasmic/IFT dynein	Light intermediate chain for cytoplasmic dynein 1b (cDHC1b) required for retrograde IFT	15269286	2 Confirmed ciliopathy	Short-rib thoracic dysplasia 15 with polydactyly	617083	26077881	First-order	7.42116	2
99	BBS1	Bardet-Biedl syndrome 1		FLJ23590	HGNC:966	Q8NFJ9	ENSG00000174483	582	CG14825	BBS1	FBgn0035741	Y105E8A.5	bbs-1	WBGene00000241	Cre17.g741950	BBS1	Tb927.9.10670	bardet-biedl syndrome 1 protein	3	C	3 Known centriole/ciliary gene, well characterized	Centriole/cilium biogenesis	BBSome associated	Component of BBSome	17574030	2 Confirmed ciliopathy	Bardet-Biedl syndrome 1	209901	12118255	First-order	0.86172	0
100	TTC21B	tetratricopeptide repeat domain 21B		FLJ11457, JBTS11, NPHP12, IFT139B, THM1, FAP60, FLA17	HGNC:25660	Q7Z4L5	ENSG00000123607	79809				ZK328.7	ift-139	WBGene00022696	Cre06.g268800	IFT139	Tb927.9.7720	predicted tetratricopeptide repeat protein	3	C	3 Known centriole/ciliary gene, well characterized	Centriole/cilium biogenesis	IFT-A complex	IFT complex A subunit	19720863, 22170070	2 Confirmed ciliopathy	Nephronophthisis 12, Short-rib thoracic dysplasia 4 with or without polydactyly	612014	21258341, 25492405	First-order	5.58055	11
101	BBS7	Bardet-Biedl syndrome 7		FLJ10715, BBS2L1	HGNC:18758	Q8IWZ6	ENSG00000138686	55212				Y75B8A.12	osm-12	WBGene00003892	Cre01.g043750	BBS7	Tb927.3.3640	bardet-biedl syndrome 7 protein	3	C	3 Known centriole/ciliary gene, well characterized	Centriole/cilium biogenesis	BBSome associated	Component of BBSome	12567324, 15231740, 17574030	2 Confirmed ciliopathy	Bardet-Biedl syndrome 7	607590	12567324	First-order	-2.31754	11
102	BBS2	Bardet-Biedl syndrome 2	BBS		HGNC:967	Q9BXC9	ENSG00000125124	583				F20D12.3	bbs-2	WBGene00000242	Cre06.g257250	BBS2	Tb927.6.2020	Bardet-Biedl syndrome 2 protein	3	C	3 Known centriole/ciliary gene, well characterized	Centriole/cilium biogenesis	BBSome associated	Component of BBSome	11285252, 17574030	2 Confirmed ciliopathy	Bardet-Biedl syndrome 2, Retinitis pigmentosa 74	606151	11285252, 11567139, 25541840	First-order	5.14879	7
103	BBS4	Bardet-Biedl syndrome 4			HGNC:969	Q96RK4	ENSG00000140463	585	CG13232	BBS4	FBgn0033578	F58A4.14	bbs-4	WBGene00043992	Cre12.g548650	BBS4	Tb927.10.6830	bardet-biedl syndrome 4 protein	3	C	3 Known centriole/ciliary gene, well characterized	Centriole/cilium biogenesis	BBSome associated	Component of BBSome	11381270, 17574030	2 Confirmed ciliopathy	Bardet-Biedl syndrome 4	600374	11381270	First-order	2.73991	1
104	BBS9	Bardet-Biedl syndrome 9		B1, PTHB1	HGNC:30000	Q3SYG4	ENSG00000122507	27241	CG15666	BBS9	FBgn0034622	C48B6.8	bbs-9	WBGene00016744	Cre04.g219700	BBS9	Tb927.11.14470	Bardet-Biedl syndrome 9 protein	3	C	3 Known centriole/ciliary gene, well characterized	Centriole/cilium biogenesis	BBSome associated	Component of BBSome	16380913, 17574030	2 Confirmed ciliopathy	Bardet-Biedl syndrome 9	607968	16380913	First-order	5.14879	8
105	TTC8	tetratricopeptide repeat domain 8		BBS8, RP51	HGNC:20087	Q8TAM2	ENSG00000165533	123016	CG13691	BBS8	FBgn0031255	T25F10.5	bbs-8	WBGene00000244	Cre16.g666500	BBS8	Tb927.11.12450	Bardet-Biedl syndrome 8 protein	3	C	3 Known centriole/ciliary gene, well characterized	Centriole/cilium biogenesis	BBSome associated	Component of BBSome	14520415, 17574030	2 Confirmed ciliopathy	Bardet-Biedl syndrome 8, Retinitis pigmentosa 51 (proposed)	608132	14520415, 20451172, 26195043	First-order	5.58055	8
106	BBS5	Bardet-Biedl syndrome 5		DKFZp762I194	HGNC:970	Q8N3I7	ENSG00000163093	129880	CG1126	BBS5	FBgn0037280	R01H10.6	bbs-5	WBGene00010974	Cre06.g267550	BBS5	Tb927.1.4140	Bardet-Biedl syndrome 5 protein	3	C	3 Known centriole/ciliary gene, well characterized	Centriole/cilium biogenesis	BBSome associated	Component of BBSome	15137946, 17574030	2 Confirmed ciliopathy	Bardet-Biedl syndrome 5	603650	15137946	First-order	4.86354	3
107	OSCP1	organic solute carrier partner 1	C1orf102	NOR1	HGNC:29971	Q8WVF1	ENSG00000116885	127700	CG13178	OSCP1	FBgn0033685	R10F2.5	R10F2.5	WBGene00019996	Cre17.g732100	SSA4	Tb927.5.2540	Organic solute transport protein 1, putative	2	C	2 Known centriole/ciliary gene, partially characterized	Centriole/cilium biogenesis	Cilium assembly (other)	Ciliary axoneme localized, required for proper cilia function in zebrafish, dispensable in C. elegans	31095607	0 No reported centrosome/cilium-related disorder					1.50714	11
108	DYNC2H1	dynein cytoplasmic 2 heavy chain 1	DNCH2	hdhc11, DHC2, DHC1b, DYH1B	HGNC:2962	Q8NCM8	ENSG00000187240	79659	CG15148	btv	FBgn0023096	F18C12.1	che-3	WBGene00000485	Cre06.g250300	DHC1B	Tb927.4.560	Cytoplasmic dynein 2 heavy chain (DYNC2H1), putative	3	C	3 Known centriole/ciliary gene, well characterized	Centriole/cilium biogenesis	Cytoplasmic/IFT dynein	Cytoplasmic dynein 2, heavy chain 1, main component of retrograde IFT A motor	9971742, 10069812	2 Confirmed ciliopathy	Short-rib thoracic dysplasia 3 with or without polydactyly	603297	19442771	First-order	7.27242	14
109	IFT74	intraflagellar transport 74	CCDC2	CMG1, CMG-1, FLJ22621	HGNC:21424	Q96LB3	ENSG00000096872	80173				C18H9.8	ift-74	WBGene00016005	Cre01.g027950	IFT74	Tb927.7.3370	Intraflagellar transport protein 74, putative	3	C	3 Known centriole/ciliary gene, well characterized	Centriole/cilium biogenesis	IFT-B complex	Component of IFT-B core/IFT‐B1 complex	15955805, 23990561, 26051893, 27068536	2 Confirmed ciliopathy	Joubert syndrome 40, Spermatogenic failure 58, Bardet-Biedl syndrome 22 (proposed)	608040	27486776, 32144365, 33531668, 33689014, 33748949	First-order	6.24237	17
110	IFT81	intraflagellar transport 81	CDV1	CDV-1R, MGC4027	HGNC:14313	Q8WYA0	ENSG00000122970	28981				F32A6.2	ift-81	WBGene00017973	Cre17.g723600	IFT81	Tb927.10.2640	intraflagellar transport protein 81	3	C	3 Known centriole/ciliary gene, well characterized	Centriole/cilium biogenesis	IFT-B complex	Component of IFT-B core/IFT‐B1 complex required for cilium assembly	15955805, 23990561, 27068536	2 Confirmed ciliopathy	Short-rib thoracic dysplasia 19 with or without polydactyly	605489	27666822	First-order	8.37231	10
111	KIFAP3	kinesin associated protein 3		SMAP, KAP3, FLA3, KAP-1	HGNC:17060	Q92845	ENSG00000075945	22920	CG11759	Kap3	FBgn0028421	F08F8.3	kap-1	WBGene00002182	Cre10.g449250	KAP1			3	C	3 Known centriole/ciliary gene, well characterized	Centriole/cilium biogenesis	IFT Kinesin	Non-motor subunit of heterotrimeric KIF3A/KIF3B/KAP kinesin-2 motor complex required for anterograde intraflagellar transport and cilium assembly	15489852, 15616187	0 No reported centrosome/cilium-related disorder					3.7884	8
112	TRAF3IP1	TRAF3 interacting protein 1		MIP-T3, DKFZP434F124, MIPT3, IFT54, FAP116	HGNC:17861	Q8TDR0	ENSG00000204104	26146	CG3259	IFT54	FBgn0038221	C02H7.1	dyf-11	WBGene00001127	Cre11.g467739	IFT54	Tb927.10.450	Component of motile flagella 62	3	C	3 Known centriole/ciliary gene, well characterized	Centriole/cilium biogenesis	IFT-B complex	Component of IFT-B peripheral/IFT‐B2 complex required for cilium assembly	18369462, 21945076, 26912722, 26980730, 33368450	2 Confirmed ciliopathy	Senior-Loken syndrome 9	607380	26487268	First-order	9.78708	18
113	IFT52	intraflagellar transport 52	C20orf9	CGI-53, NGD5, dJ1028D15.1, NGD2	HGNC:15901	Q9Y366	ENSG00000101052	51098	CG9595	IFT52	FBgn0031829	R31.3	osm-6	WBGene00003886	Cre04.g219250	IFT52	Tb927.10.14980	intraflagellar transport protein 52	3	C	3 Known centriole/ciliary gene, well characterized	Centriole/cilium biogenesis	IFT-B complex	Component of IFT-B core/IFT‐B1 complex required for cilium assembly	2428682, 9475731, 15955805	2 Confirmed ciliopathy	Short-rib thoracic dysplasia 16 with or without polydactyly	617094	26880018, 27466190	First-order	4.86354	15
114	IFT46	intraflagellar transport 46	C11orf60	C11orf2, FLJ21827, CFAP32	HGNC:26146	Q9NQC8	ENSG00000118096	56912	CG15161	IFT46	FBgn0032692	F46F6.4	dyf-6	WBGene00001122	Cre05.g241637	IFT46	Tb927.6.3100	Intraflagellar transport complex B protein 46 C terminal, putative	3	C	3 Known centriole/ciliary gene, well characterized	Centriole/cilium biogenesis	IFT-B complex	Component of IFT-B core/IFT‐B1 complex	15955805, 17312020	0 No reported centrosome/cilium-related disorder				First-order	8.52104	2
115	IFT57	intraflagellar transport 57	ESRRBL1	FLJ10147, HIPPI, MHS4R2	HGNC:17367	Q9NWB7	ENSG00000114446	55081	CG8853	IFT57	FBgn0031550	F59C6.7	che-13	WBGene00000492	Cre10.g467000	IFT57	Tb927.10.11310	intraflagellar transport protein 57/55	3	C	3 Known centriole/ciliary gene, well characterized	Centriole/cilium biogenesis	IFT-B complex	Component of IFT-B peripheral/IFT‐B2 complex	15955805, 26912722	1 Suspected ciliopathy	Orofaciodigital syndrome XVIII (proposed)	606621	27060890	First-order	11.6956	2
116	IFT140	intraflagellar transport 140	WDTC2	gs114, KIAA0590	HGNC:29077	Q96RY7	ENSG00000187535	9742	CG11838	rempA	FBgn0260933	C27A7.4	che-11	WBGene00000490	Cre08.g362650	IFT140			3	C	3 Known centriole/ciliary gene, well characterized	Centriole/cilium biogenesis	IFT-A complex	Component of IFT-A core complex	2428682, 22170070	2 Confirmed ciliopathy	Retinitis pigmentosa 80, Short-rib thoracic dysplasia 9 with or without polydactyly	614620	22503633, 23418020, 26216056	First-order	4.86354	2
117	IFT88	intraflagellar transport 88	TTC10	hTg737, Tg737, D13S1056E, MGC26259	HGNC:20606	Q13099	ENSG00000032742	8100	CG12548	nompB	FBgn0016919	Y41G9A.1	osm-5	WBGene00003885	Cre07.g335750	IFT88	Tb927.11.1740	intraflagellar transport protein 88	3	C	3 Known centriole/ciliary gene, well characterized	Centriole/cilium biogenesis	IFT-B complex	Component of IFT-B core/IFT‐B1 complex required for cilium assembly	2428682, 11062270, 11301258, 15955805	1 Suspected ciliopathy	Inherited retinal degeneration (proposed)		29978320	First-order	11.6956	3
118	TTC26	tetratricopeptide repeat domain 26		FLJ12571, dyf-13, DYF13, IFT56	HGNC:21882	A0AVF1	ENSG00000105948	79989	CG4525	Ttc26	FBgn0038358	C27H5.7	dyf-13	WBGene00001129	Cre11.g467616	IFT56	Tb927.3.3000	Putative intraflagellar transport protein C3	3	C	3 Known centriole/ciliary gene, well characterized	Centriole/cilium biogenesis	IFT-B complex	Component of IFT-B core/IFT‐B1 complex	7705621, 15916950, 24692455, 26980730	2 Confirmed ciliopathy	Biliary, renal, neurologic, and skeletal syndrome	617453	31595528, 32617964	First-order	7.22947	14
119	IFT172	intraflagellar transport 172		SLB, wim, osm-1, NPHP17, BBS20	HGNC:30391	Q9UG01	ENSG00000138002	26160	CG13809	Oseg2	FBgn0035317	T27B1.1	osm-1	WBGene00003883	Cre17.g703900	IFT172	Tb927.10.1170	intraflagellar transport protein 172	3	C	3 Known centriole/ciliary gene, well characterized	Centriole/cilium biogenesis	IFT-B complex	Component of IFT-B peripheral/IFT‐B2 complex required for cilium assembly	2428682, 14603322, 15694311, 15955805, 26912722	2 Confirmed ciliopathy	Bardet-Biedl syndrome 20, Retinitis pigmentosa 71, Short-rib thoracic dysplasia 10 with or without polydactyly	607386	24140113, 25168386	First-order	9.28677	23
120	IFT80	intraflagellar transport 80	WDR56	KIAA1374, FAP167	HGNC:29262	Q9P2H3	ENSG00000068885	57560	CG9333	Oseg5	FBgn0032891	F38G1.1	che-2	WBGene00000484	Cre03.g204150	IFT80	Tb927.10.14990	intraflagellar transport protein 80	3	C	3 Known centriole/ciliary gene, well characterized	Centriole/cilium biogenesis	IFT-B complex	Component of IFT-B peripheral/IFT‐B2 complex required for cilium assembly	2428682, 10518500, 26912722, 29658880	2 Confirmed ciliopathy	Short-rib thoracic dysplasia 2 with or without polydactyly	611177	17468754	First-order	4.86354	0
121	CLUAP1	clusterin associated protein 1		FLJ13297, KIAA0643, FAP22, CFAP22, IFT38	HGNC:19009	Q96AJ1	ENSG00000103351	23059	CG17599	Cluap1	FBgn0031196	C04C3.5	dyf-3	WBGene00001119	Cre17.g721250	IFT38	Tb927.3.1110	Putative intraflagellar transport protein A1	3	C	3 Known centriole/ciliary gene, well characterized	Centriole/cilium biogenesis	IFT-B complex	Component of IFT-B peripheral/IFT‐B2 complex required for cilium assembly	15936258, 23351563, 26980730	1 Suspected ciliopathy	Joubert syndrome (proposed), Leber congenital amaurosis (proposed)		26820066, 28679688	First-order	7.22947	14
122	IFT122	intraflagellar transport 122	WDR10	WDR140, WDR10p, SPG, FAP80	HGNC:13556	Q9HBG6	ENSG00000163913	55764	CG7161	Oseg1	FBgn0265102	F23B2.4	daf-10	WBGene00000906	Cre01.g065822	IFT122	Tb927.10.5380	intraflagellar transport protein 122	3	C	3 Known centriole/ciliary gene, well characterized	Centriole/cilium biogenesis	IFT-A complex	Component of IFT-A core complex	2428682, 18211962, 22170070	2 Confirmed ciliopathy	Cranioectodermal dysplasia 1, Beemer-Langer syndrome (proposed)	606045	20493458, 28370949	First-order	7.27242	0
123	WDR35	WD repeat domain 35		MGC33196, KIAA1336, IFT121, IFTA1, FAP118	HGNC:29250	Q9P2L0	ENSG00000118965	57539	CG2069	Oseg4	FBgn0035264	C54G7.4	ifta-1	WBGene00016935	Cre11.g475000	IFT121	Tb927.5.3030	Intraflagellar transport protein 121	3	C	3 Known centriole/ciliary gene, well characterized	Centriole/cilium biogenesis	IFT-A complex	Associated with IFT-A complex, required for transport of membrane cargo to cilia	17021254, 27932497, 34734804	2 Confirmed ciliopathy	Cranioectodermal dysplasia 2, Short-rib thoracic dysplasia 7 with or without polydactyly	613602	20817137, 21473986	First-order	7.27242	0
124	WDR19	WD repeat domain 19		Pwdmp, KIAA1638, FLJ23127, ORF26, DYF-2, Oseg6, IFT144, NPHP13, FAP66	HGNC:18340	Q8NEZ3	ENSG00000157796	57728	CG11237	Oseg6	FBgn0034452	ZK520.3	dyf-2	WBGene00001118	Cre13.g572700	IFT144	Tb927.11.260	Putative intraflagellar transport protein F6	3	C	3 Known centriole/ciliary gene, well characterized	Centriole/cilium biogenesis	IFT-A complex	Component of IFT-A core complex	16957054, 22170070	2 Confirmed ciliopathy	Cranioectodermal dysplasia 4 (proposed), Short-rib thoracic dysplasia 5 with or without polydactyly (proposed), Nephronophthisis 13, Senior-Loken syndrome 8	608151	22019273, 23559409, 23683095	First-order	7.22947	3
125	ARL3	ADP ribosylation factor like GTPase 3		ARFL3	HGNC:694	P36405	ENSG00000138175	403	CG6560	dnd	FBgn0038916	F19H8.3	arl-3	WBGene00000188	Cre04.g218250	FAP313	Tb927.3.3450	ADP-ribosylation factor-like protein 3, putative	3	C	3 Known centriole/ciliary gene, well characterized	Centriole/cilium biogenesis	Ciliary regulator	Release factor for myristoylated and farnesylated ciliary cargo molecules	22002721, 22085962	2 Confirmed ciliopathy	Joubert syndrome 35, Retinitis pigmentosa 83	604695	26964041, 30269812	Second-order	4.86354	14
126	IFT20	intraflagellar transport 20			HGNC:30989	Q8IY31	ENSG00000109083	90410	CG30441	IFT20	FBgn0050441	Y110A7A.20	ift-20	WBGene00022465	Cre02.g089950	IFT20	Tb927.6.3290	intraflagellar transport protein 20	3	C	3 Known centriole/ciliary gene, well characterized	Centriole/cilium biogenesis	IFT-B complex	Component of IFT-B peripheral/IFT‐B2 complex required for cilium assembly	12821668, 15955805, 16775004, 26912722	0 No reported centrosome/cilium-related disorder				First-order	1.81915	13
127	DYNLT2B	dynein light chain Tctex-type 2B	TCTEX1D2	MGC33212	HGNC:28482	Q8WW35	ENSG00000213123	255758	CG7276	CG7276	FBgn0036499	D1009.5	dylt-2	WBGene00017014	Cre09.g394213	DLT4	Tb927.9.12820	dynein light chain, putative	3	C	3 Known centriole/ciliary gene, well characterized	Centriole/cilium biogenesis	Cytoplasmic/IFT dynein	Light chain of the cytoplasmic dynein 2 complex crucial for ciliary protein trafficking	25205765, 29742051	2 Confirmed ciliopathy	Short-rib thoracic dysplasia 17 with or without polydactyly	617353	26044572	First-order	2.26835	2
128	ATAT1	alpha tubulin acetyltransferase 1	C6orf134	FLJ13158, Em:AB023049.7, MEC17	HGNC:21186	Q5SQI0	ENSG00000137343	79969	CG3967	Atat	FBgn0035989	F57H12.7	mec-17	WBGene00003178	Cre07.g345150		Tb927.3.1400	alpha-tubulin N-acetyltransferase, putative	3	C	3 Known centriole/ciliary gene, well characterized	Centriole/cilium biogenesis	Tubulin Modification	Major tubulin acetyltransferase in vertebrates, loss affects sperm motility	23748901	0 No reported centrosome/cilium-related disorder				Second-order	-0.706411	3
129	CEP131	centrosomal protein 131	AZI1	AZ1, KIAA1118	HGNC:29511	Q9UPN4	ENSG00000141577	22994	CG1625	dila	FBgn0033447				Cre09.g394732	CEP131	Tb927.9.14300	5-azacytidine-induced protein 1, putative	3	C	3 Known centriole/ciliary gene, well characterized	Centriole/cilium biogenesis	Cilium assembly (other)	Centriolar satellite protein involved in ciliary trafficking and ciliogenesis	19254375, 21750193, 24415959, 24550735, 26297806	0 No reported centrosome/cilium-related disorder				First-order	-0.392538	5
130	RSPH4A	radial spoke head component 4A	RSHL3	dJ412I7.1, FLJ37974, RSPH6B, CILD11	HGNC:21558	Q5TD94	ENSG00000111834	345895	CG3121	Rsph4a	FBgn0034957						Tb927.3.3690	flagellar radial spoke protein-like, putative	2	C	2 Known centriole/ciliary gene, partially characterized	Cilium motility	Radial spoke protein	Component of the radial spoke head related to Chlamydomonas RSP4 and RSP6 required for assembly of all three types of radial spokes (RS1, RS2, and RS3)	19200523, 29475374, 32203505	2 Confirmed ciliopathy	Ciliary dyskinesia, primary, 11	612647	19200523	First-order	3.67373	15
131	DNAH1	dynein axonemal heavy chain 1		XLHSRF-1, DNAHC1, HDHC7, HL-11, HL11	HGNC:2940	Q9P2D7	ENSG00000114841	25981							Cre09.g392282	DHC2	Tb927.10.5350	dynein heavy chain, putative	3	C	3 Known centriole/ciliary gene, well characterized	Cilium motility	Inner dynein arm component (IDA)	Dynein axonemal heavy chain 1, component of inner dynein arm d	17094970, 17981992, 19351714, 27880711	2 Confirmed ciliopathy	Ciliary dyskinesia, primary, 37 (proposed), Spermatogenic failure 18	603332	24360805, 25927852	First-order	0.576472	11
132	LRRC9	leucine rich repeat containing 9		FLJ46156	HGNC:19848	Q6ZRR7	ENSG00000131951	341883				T05H4.3	T05H4.3	WBGene00020266	Cre01.g023550	FAP234	Tb927.11.5190	leucine-rich repeat protein (LRRP), putative	1	U	1 Largely uncharacterized, some indications of ciliary function			Required for axonemal localization of tubulin polyglutamylase TTLL9 in Chlamydomonas, functionally uncharacterized in vertebrates	24196831	0 No reported centrosome/cilium-related disorder						3
133	TTLL9	tubulin tyrosine ligase like 9	C20orf125	dJ310O13.1	HGNC:16118	Q3SXZ7	ENSG00000131044	164395				F25C8.5	ttll-9	WBGene00044187	Cre17.g699500	TTLL9	Tb927.10.13870	tubulin tyrosine ligase protein, putative	3	C	3 Known centriole/ciliary gene, well characterized	Centriole/cilium biogenesis	Tubulin Modification	Required for tubulin glutamylation and ciliary motility in Chlamydomonas and mice	20188560, 23047862, 27257088	0 No reported centrosome/cilium-related disorder				First-order	3.67373	8
134	PIBF1	progesterone immunomodulatory binding factor 1	C13orf24	CEP90, PIBF	HGNC:23352	Q8WXW3	ENSG00000083535	10464							Cre14.g610900		Tb927.7.5690	SUMO-interacting motif-containing protein	3	C	3 Known centriole/ciliary gene, well characterized	Centriole/cilium biogenesis	Centriolar Appendages	Centriolar protein required for distal appendage formation and ciliogenesis; also localized to centriolar satellites	23110211, 34241634	2 Confirmed ciliopathy	Joubert syndrome 33	607532	26167768	First- and Second order	1.66476	4
135	SPATA4	spermatogenesis associated 4		TSARG2, SPEF1B, FAP178, CFAP178	HGNC:17333	Q8NEY3	ENSG00000150628	132851							Cre10.g418150	FAP178	Tb927.8.4460	Domain of Unknown Function (DUF1042), putative	2	C	2 Known centriole/ciliary gene, partially characterized	Cilium motility	Central apparatus component	Part of central bridge connecting the two microtubules of the central pair	35578022	0 No reported centrosome/cilium-related disorder					5.77711	2
136	SPAG16	sperm associated antigen 16		PF20, FLJ22724, DKFZp666P1710, WDR29	HGNC:23225	Q8N0X2	ENSG00000144451	79582							Cre04.g227900	PF20	Tb927.10.13960	paralyzed flagella protein 20	3	C	3 Known centriole/ciliary gene, well characterized	Cilium motility	Central apparatus component	Protein required for assembly of central apparatus, forming central bridge connecting the two microtubules of the central pair	9188098, 35578022	0 No reported centrosome/cilium-related disorder				First-order	2.98535	2
137	ZMYND12	zinc finger MYND-type containing 12		DKFZp434N2435	HGNC:21192	Q9H0C1	ENSG00000066185	84217							Cre03.g186300	DII2	Tb927.9.10370	TAX-1	2	C	2 Known centriole/ciliary gene, not functionally characterized	Cilium motility	Inner dynein arm component (IDA)	Accessory subunit of inner arm dynein d	17094970, 17981992	0 No reported centrosome/cilium-related disorder					7.04315	10
138	DNAJC27	DnaJ heat shock protein family (Hsp40) member C27	RBJ	RabJS	HGNC:30290	Q9NZQ0	ENSG00000115137	51277							Cre02.g144350	RJL1	Tb927.11.12950	ras-like small GTPase, putative	2	C	2 Known centriole/ciliary gene, partially characterized	Centriole/cilium biogenesis	Cilium assembly (other)	Co-factor for HSP70 chaperone linked to centriolar satellites and ciliogenesis	33957083	0 No reported centrosome/cilium-related disorder						3
139	MOK	MOK protein kinase	RAGE	RAGE1, STK30	HGNC:9833	Q9UQ07	ENSG00000080823	5891	CG42366	CG42366	FBgn0259712				Cre13.g582650	MAPK1	Tb927.9.9320	MAPK/MAK/MRK overlapping kinase, putative	2	C	2 Known centriole/ciliary gene, partially characterized	Centriole/cilium biogenesis	Ciliary regulator	Member of RCK kinase family that negatively regulates cilium length in Chlamydomonas, Tetrahymena and vertebrate cells potentially via modulating IFT	12842015, 25243405, 31339880	0 No reported centrosome/cilium-related disorder				First-order	3.67373	0
140	IQCH	IQ motif containing H		FLJ12476	HGNC:25721	Q86VS3	ENSG00000103599	64799							Cre10.g440950	FAP192	Tb927.3.5510	hypothetical protein, conserved	0	U	1 Essentially uncharacterized, some indications of ciliary function			Expressed in spermatogenesis, uncharacterized	15897968	0 No reported centrosome/cilium-related disorder					1.5501	0
141	IFT27	intraflagellar transport 27	RABL4	RAYL, BBS19, FAP156	HGNC:18626	Q9BW83	ENSG00000100360	11020							Cre01.g047950	IFT27	Tb927.3.5550	intraflagellar transport protein 27	3	C	3 Known centriole/ciliary gene, well characterized	Centriole/cilium biogenesis	IFT-B complex	Component of IFT-B core/IFT‐B1 complex, links BBSome to IFT	15955805, 25446516	2 Confirmed ciliopathy	Bardet-Biedl syndrome 19	615870	24488770	First-order	7.22947	7
142	CCDC146	coiled-coil domain containing 146		KIAA1505, MBO2	HGNC:29296	Q8IYE0	ENSG00000135205	57639	CG40446	ORY	FBgn0046323				Cre09.g416550	MBO2	Tb927.4.2140	Component of motile flagella 8	1	U	1 Centrosome/cilium localized, ciliary function unclear			Homolog of Chlamydomonas MBO2, axonemal protein required for proper flagellar motility; vertebrate protein localized to centrosomes, otherwise uncharacterized	11977094, 25074808	0 No reported centrosome/cilium-related disorder					3.63077	13
143	CFAP161	cilia and flagella associated protein 161	C15orf26	FLJ38615	HGNC:26782	Q6P656	ENSG00000156206	161502	CG34457	CG34457	FBgn0085486				Cre13.g564400	FAP161	Tb927.11.15220	hypothetical protein, conserved	3	C	3 Known centriole/ciliary gene, well characterized	Cilium motility	Outer doublet microtubule inner luminal protein (MIP)	Outer doublet microtubule inner luminal protein (MIP), required for outer dynein arm assembly	24094744, 31668805	1 Suspected ciliopathy	Primary Ciliary Dyskinesia (proposed)		24094744		2.51064	3
144	DNAI7	dynein axonemal intermediate chain 7	CASC1, CFAP94	LAS1, FLJ10921, PPP1R54	HGNC:29599	Q6TDU7	ENSG00000118307	55259	CG15373	CG15373	FBgn0030889				Cre14.g631200	DII6	Tb927.4.660	hypothetical protein, conserved	3	C	3 Known centriole/ciliary gene, well characterized	Cilium motility	Inner dynein arm component (IDA)	Homolog of Chlamydomonas inner arm dynein interacting protein FAP94/IC97, component of IC138 subcomplex of inner dynein arm f/I1	19420136, 33876572	0 No reported centrosome/cilium-related disorder					1.9396	2
145	ROPN1L	rhophilin associated tail protein 1 like		ASP, FLJ25776, RSPH11	HGNC:24060	Q96C74	ENSG00000145491	83853							Cre10.g465250	RSP11	Tb927.11.13690	Radial spoke protein 11	3	C	3 Known centriole/ciliary gene, well characterized	Cilium motility	Radial spoke protein	Component of the radial spoke stalk	16267272, 33318703	0 No reported centrosome/cilium-related disorder				First-order	4.06323	10
146	DYNC2I2	dynein 2 intermediate chain 2	WDR34	DIC5, MGC20486, bA216B9.3, FAP133, CFAP133	HGNC:28296	Q96EX3	ENSG00000119333	89891							Cre02.g110950	DIC5	Tb927.3.5540	dynein intermediate chain WDRD34, putative	2	C	2 Known centriole/ciliary gene, partially characterized	Centriole/cilium biogenesis	Cytoplasmic/IFT dynein	Intermediate chain for retrograde IFT motor cytoplasmic dynein 2	17895364	2 Confirmed ciliopathy	Short-rib thoracic dysplasia 11 with or without polydactyly	613363	24183449, 24183451	First-order	5.01228	0
147	DYNC2I1	dynein 2 intermediate chain 1	WDR60	FLJ10300, FAP163, CFAP163, DIC6	HGNC:21862	Q8WVS4	ENSG00000126870	55112	CG15701	CG15701	FBgn0034095	C27F2.1	wdr-60	WBGene00016165	Cre10.g428664	DIC6	Tb927.10.12590	hypothetical protein, conserved	3	C	3 Known centriole/ciliary gene, well characterized	Centriole/cilium biogenesis	Cytoplasmic/IFT dynein	Dynein 2 intermediate chain 1, component of cytoplasmic dynein 2	23864713, 25205765	2 Confirmed ciliopathy	Short-rib thoracic dysplasia 8 with or without polydactyly	615462	23910462	First-order	3.60565	1
148	MORN3	MORN repeat containing 3			HGNC:29807	Q6PF18	ENSG00000139714	283385	CG14490	CG14490	FBgn0034281				Cre07.g328350	FAP207	Tb927.10.14570	kinesin motor domain containing protein, putative	2	C	2 Known centriole/ciliary gene, not functionally characterized	Cilium motility	Radial spoke protein	Putative homolog of FAP207, a radial spoke protein	33318703	0 No reported centrosome/cilium-related disorder					3.63077	11
149	SPATA17	spermatogenesis associated 17		IQCH, MOT17, FAP305, CFAP305	HGNC:25184	Q96L03	ENSG00000162814	128153	CG18063	CG18063	FBgn0028856				Cre11.g482300	FAP305	Tb927.11.10350	hypothetical protein, conserved	2	C	2 Known centriole/ciliary gene, partially characterized	Cilium motility	Central apparatus component	Protein thought to be associated with the C1a-e-c supercomplex within the ciliary central apparatus	31092556, 31672705, 33178545	0 No reported centrosome/cilium-related disorder					4.06323	2
150	TBC1D31	TBC1 domain family member 31	WDR67	MGC21654, Gm85	HGNC:30888	Q96DN5	ENSG00000156787	93594	CG16896	CG16896	FBgn0035073				Cre02.g074000	POC18	Tb927.10.10090	Component of motile flagella 14	3	C	2 Known centriole/ciliary gene, partially characterized	Centriole/cilium biogenesis	Cilium assembly (other)	Centriolar protein required for ciliogenesis potentially in association with the E3 ubiquitin ligase praja2, protein kinase A (PKA), and OFD1	22223737, 33934390	0 No reported centrosome/cilium-related disorder						0
151	CCDC13	coiled-coil domain containing 13		FLJ25467	HGNC:26358	Q8IYE1	ENSG00000244607	152206	CG13032	CG13032	FBgn0036652				Cre03.g170900		Tb927.5.1920	hypothetical protein, conserved	2	C	2 Known centriole/ciliary gene, partially characterized	Centriole/cilium biogenesis	Cilium assembly (other)	Basal body and centriolar satellite protein required for cilium biogenesis	24816561	0 No reported centrosome/cilium-related disorder				First-order	-3.90317	2
152	TCTE1	t-complex-associated-testis-expressed 1		D6S46, MGC33600, FAP155, DRC5	HGNC:11693	Q5JU00	ENSG00000146221	202500	CG14325	CG14325	FBgn0038531				Cre01.g045350	DRC5	Tb927.5.2270	Component of motile flagella 44	3	C	3 Known centriole/ciliary gene, well characterized	Cilium motility	Component of Nexin-Dynein regulatory complex (N-DRC)	Component of Nexin-Dynein regulatory complex (N-DRC) required for ciliary motility	21700706, 23427265, 28630322	0 No reported centrosome/cilium-related disorder						1
153	LRRC56	leucine rich repeat containing 56		FLJ00101, DKFZp761L1518, DNAAF12	HGNC:25430	Q8IYG6	ENSG00000161328	115399	CG14185	CG14185	FBgn0036936				Cre01.g043650	DLU2	Tb927.10.15260	leucine-rich repeat protein (LRRP), putative	3	C	3 Known centriole/ciliary gene, well characterized	Cilium motility	Axonemal dynein assembly factor	Axonemal dynein assembly factor, essential for cytoplasmic maturation of outer dynein arm complexes	25558044	2 Confirmed ciliopathy	Ciliary dyskinesia, primary, 39	618227	30388400	First-order		1
154	RIBC2	RIB43A domain with coiled-coils 2	C22orf11	DKFZp566F0546, FLJ25720	HGNC:13241	Q9H4K1	ENSG00000128408	26150	CG7264	CG7264	FBgn0036214				Cre03.g178500	RIB43	Tb927.8.4640	Component of motile flagella 19	3	C	3 Known centriole/ciliary gene, well characterized	Cilium motility	Outer doublet microtubule inner luminal protein (MIP)	Filamentous MIP thought to regulate stability of the axonemal microtubule lattice	10637302, 31527277, 31668805, 34715025	0 No reported centrosome/cilium-related disorder					6.47211	15
155	ARMC2	armadillo repeat containing 2		DKFZp434P0714, bA787I22.1	HGNC:23045	Q8NEN0	ENSG00000118690	84071	CG32668	CG32668	FBgn0052668				Cre12.g559300	ARM1	Tb927.11.2970	hypothetical protein, conserved	3	C	3 Known centriole/ciliary gene, well characterized	Cilium motility	Assembly of motile cilia	IFT cargo adapter for radial spokes proteins	34982025	2 Confirmed ciliopathy	Spermatogenic failure 38	618424	30686508			2
156	CFAP70	cilia and flagella associated protein 70	TTC18	FLJ25765	HGNC:30726	Q5T0N1	ENSG00000156042	118491	CG6614	CG6614	FBgn0032369				Cre07.g345400	FAP70	Tb927.10.2380	Tetratricopeptide repeat, putative	3	C	3 Known centriole/ciliary gene, well characterized	Cilium motility	Central apparatus component	Central apparatus protein associated with the C2 microtubule	30158508, 31092556, 33178545, 33988244	1 Suspected ciliopathy	Spermatogenic failure 41 (proposed)	618661	31621862	First-order	1.9396	4
157	EFHB	EF-hand domain family member B		FLJ25200, CFAP21	HGNC:26330	Q8N7U6	ENSG00000163576	151651	CG33490	CG33490	FBgn0053490				Cre18.g749947	FAP21	Tb927.11.10090	hypothetical protein, conserved	2	C	2 Known centriole/ciliary gene, partially characterized	Cilium motility	Outer doublet microtubule inner luminal protein (MIP)	Outer doublet microtubule inner luminal protein (MIP)	34715025	0 No reported centrosome/cilium-related disorder						9
158	PPP1R42	protein phosphatase 1 regulatory subunit 42	LRRC67	dtr, TLLR	HGNC:33732	Q7Z4L9	ENSG00000178125	286187							Cre07.g338200				2	C	2 Known centriole/ciliary gene, partially characterized	Centriole/cilium biogenesis	Cilium assembly (other)	PP1 binding protein reportedly involved in regulating cilia formation by counteracting Nek2	19886865, 23718219, 29141582	0 No reported centrosome/cilium-related disorder				First-order		2
159	SPEF2	sperm flagellar 2		KPL2, FLJ23577, CT122	HGNC:26293	Q9C093	ENSG00000152582	79925							Cre03.g183200	CPC1	Tb927.10.8000	hypothetical protein, conserved	3	C	3 Known centriole/ciliary gene, well characterized	Cilium motility	Central apparatus component	Component of the C1b arm of the ciliary central apparatus	9922455, 15292403, 35578022	2 Confirmed ciliopathy	Spermatogenic failure 43	610172	31151990, 31278745	First-order	2.51064	3
160	CFAP300	cilia and flagella associated protein 300	C11orf70	MGC13040, FBB5, DNAAF17	HGNC:28188	Q9BRQ4	ENSG00000137691	85016							Cre12.g556300	CFAP300	Tb927.4.4340	Domain of unknown function (DUF4498), putative	3	C	3 Known centriole/ciliary gene, well characterized	Cilium motility	Axonemal dynein assembly factor	Axonemal dynein assembly factor, involved in IFT-dependent assembly of inner and outer dynein arms	29727692, 29727693	2 Confirmed ciliopathy	Ciliary dyskinesia, primary, 38	618058	29727692, 29727693	First-order	1.9396	8
161	AK9	adenylate kinase 9	C6orf224, AKD2, C6orf199, AKD1	FLJ42177, FLJ25791, dJ70A9.1, MGC26954	HGNC:33814	Q5TCS8	ENSG00000155085	221264									Tb927.10.8780	AAA domain containing protein, putative	1	U	1 Ciliary phenotype, function unclear			Adenylate kinase, Foxj1 target gene in zebrafish, ciliary phenotypes upon morpholino-mediated depletion, linked to male infertility in cattle	23416111, 25139857	0 No reported centrosome/cilium-related disorder						2
162	EFCAB10	EF-hand calcium binding domain 10			HGNC:34531	A6NFE3	ENSG00000185055	100130771									Tb927.10.5860	hypothetical protein, conserved	0	U	0 Uncharacterized			Uncharacterized		0 No reported centrosome/cilium-related disorder						2
163	HYDIN	HYDIN axonemal central pair apparatus protein		DKFZp434D0513, KIAA1864, PPP1R31, CILD5	HGNC:19368	Q4G0P3	ENSG00000157423	54768	CG15824	CG15824	FBgn0031292				Cre01.g025400	HYDIN	Tb927.6.3150	Hydin	3	C	3 Known centriole/ciliary gene, well characterized	Cilium motility	Central apparatus component	Part of central bridge connecting the two microtubules of the central pair	12719380, 17296796, 35578022	2 Confirmed ciliopathy	Ciliary dyskinesia, primary, 5	610812	23022101	First-order	5.35127	2
164	EFHC1	EF-hand domain containing 1	EJM1, EJM	FLJ10466, RIB72, POC9	HGNC:16406	Q5JVL4	ENSG00000096093	114327	CG8959	Efhc1.1	FBgn0030691	Y49A10A.1	efhc-1	WBGene00013028	Cre02.g091700	RIB72	Tb927.11.1430	Component of motile flagella 2	3	C	3 Known centriole/ciliary gene, well characterized	Cilium motility	Outer doublet microtubule inner luminal protein (MIP)	Outer doublet microtubule inner luminal protein (MIP) required for assembly of ciliary A-tubule MIPs, doublet microtubule stability and ciliary motility	12435737, 30133348, 31668805, 34715025	0 No reported centrosome/cilium-related disorder				First-order	5.06673	23
165	KIF6	kinesin family member 6	C6orf102	dJ1043E3.1, MGC33317, dJ137F1.4, dJ188D3.1, DKFZp451I2418	HGNC:21202	Q6ZMV9	ENSG00000164627	221458							Cre01.g036800	KIN9-1	Tb927.7.7260	kinesin, putative	2	C	2 Known centriole/ciliary gene, partially characterized	Centriole/cilium biogenesis	Cilium assembly (other)	Kinesin localized to basal body and ciliary axoneme required for ependymal cell ciliogenesis, scoiliosis associated in zebrafish	25283277, 30475797	1 Potential ciliopathy	Intellectual disability and megalencephaly	613919	30475797	First-order		5
166	SSNA1	SS nuclear autoantigen 1		NA14, N14	HGNC:11321	O43805	ENSG00000176101	8636							Cre17.g724550	DIP13	Tb927.10.14110	13 kDa deflagellation-inducible protein, putative	1	U	1 Centrosome/cilium localized, ciliary function unclear			Microtubule-remodelling factor involved in neuronal microtubule branching, basal body/axoneme-localized, ciliary function unclear	12640030, 21289087, 30250060	0 No reported centrosome/cilium-related disorder				First-order	-4.16461	11
167	CFAP100	cilia and flagella associated protein 100	CCDC37	FLJ40083, MIA1	HGNC:26842	Q494V2	ENSG00000163885	348807							Cre02.g103950	MIA1	Tb927.11.15190	Domain of unknown function (DUF4200), putative	3	C	3 Known centriole/ciliary gene, well characterized	Cilium motility	Axonemal dynein associated	Component of modifier of inner arms (MIA) complex required for I1 dynein IDA assembly in Chlamydomonas	23569216	0 No reported centrosome/cilium-related disorder				First-order	3.67373	12
168	CCDC63	coiled-coil domain containing 63		ODA5, FLJ35843	HGNC:26669	Q8NA47	ENSG00000173093	160762	CG14905	CG14905	FBgn0038452						Tb927.11.16090	Outer dynein arm docking complex protein 2, putative	2	C	2 Known centriole/ciliary gene, partially characterized	Cilium motility	Assembly of motile cilia	Reported to be required for sperm flagellum assembly in mice	26501274	0 No reported centrosome/cilium-related disorder					-6.65282	9
169	DNAAF2	dynein axonemal assembly factor 2	C14orf104	FLJ10563, KTU, PF13, CILD10	HGNC:20188	Q9NVR5	ENSG00000165506	55172	CG1553	Nop17l	FBgn0033224				Cre09.g411450	MOT45	Tb927.10.12860	pre-RNA processing PIH1/Nop17, putative	3	C	3 Known centriole/ciliary gene, well characterized	Cilium motility	Axonemal dynein assembly factor	Axonemal dynein assembly factor, involved in cytoplasmic preassembly of inner and outer dynein arms	19052621, 33141819	2 Confirmed ciliopathy	Ciliary dyskinesia, primary, 10	612517	19052621	Second-order	-0.864101	1
170	DNAAF4	dynein axonemal assembly factor 4	DYX1C1	EKN1, FLJ37882, CILD25	HGNC:21493	Q8WXU2	ENSG00000256061	161582	CG14921	CG14921	FBgn0032345				Cre11.g467560	DYX1C1	Tb927.11.16050	CS domain/TPR repeat, putative	3	C	3 Known centriole/ciliary gene, well characterized	Cilium motility	Axonemal dynein assembly factor	Axonemal dynein assembly factor required for assembly of inner and outer arm dyneins	23872636, 28892495, 30428028	2 Confirmed ciliopathy	Ciliary dyskinesia, primary, 25	608706	23872636	First-order	0.532151	3
171	DNAAF6	dynein axonemal assembly factor 6	CXorf41, PIH1D3	MGC35261, NYSAR97, TWISTER	HGNC:28570	Q9NQM4	ENSG00000080572	139212	CG5048	CG5048	FBgn0036437				Cre07.g335800	TWI1	Tb927.3.4410	pre-RNA processing PIH1/Nop17, putative	3	C	3 Known centriole/ciliary gene, well characterized	Cilium motility	Axonemal dynein assembly factor	Required for cytoplasmic preassembly of axonemal dynein in both Chlamydomonas and vertebrates	24421334, 33141819	2 Confirmed ciliopathy	Ciliary dyskinesia, primary, 36, X-linked	300933	28041644, 32820521, 33635866	Second-order	3.91602	7
172	KIFBP	kinesin family binding protein	KIAA1279, KIF1BP	DKFZP586B0923, TTC20, KBP	HGNC:23419	Q96EK5	ENSG00000198954	26128	CG14043	CG14043	FBgn0031659				Cre10.g448600		Tb927.3.2210	KIF-1 binding protein C terminal, putative	3	U	0 Well characterized, no/no clear indications of ciliary function			Interacts with a subset of kinesins and inhibits their microtubule attachment and function, regulates diverse cellular processes including mitosis, spermatogenesis and neuronal differentiation, growth, and cargo distribution, microcephaly-linked	20621975, 26245936, 30709852, 33252036, 34797717	1 Potential ciliopathy	Goldberg-Shprintzen megacolon syndrome	609367	15883926, 23427148			0
173	LRRC34	leucine rich repeat containing 34		MGC27085	HGNC:28408	Q8IZ02	ENSG00000171757	151827	CG8197	CG8197	FBgn0033369				Cre09.g397993	FAP201	Tb927.8.2120	hypothetical protein, conserved	1	U	1 Cilium localized, not functionally characterized			Cilium-localized, functionally uncharacterized	28460059	1 Suspected ciliopathy	Joubert syndrome (proposed)		32055034	First-order	1.9396	9
174	TUBD1	tubulin delta 1		FLJ12709, TUBD	HGNC:16811	Q9UJT1	ENSG00000108423	51174									Tb927.11.10930	tubulin delta chain	3	C	3 Known centriole/ciliary gene, well characterized	Centriole/cilium biogenesis	Centriole assembly/stability	Required for centriole/basal body assembly/stability in Chlamydomonas, Trypanosoma and vertebrates	9614175, 10620804, 12857881, 16720646, 28906251	0 No reported centrosome/cilium-related disorder						0
175	CFAP65	cilia and flagella associated protein 65	CCDC108	DKFZp434O0527, MGC35338	HGNC:25325	Q6ZU64	ENSG00000181378	255101							Cre07.g354551	FAP65	Tb927.10.7350	hypothetical protein, conserved	3	C	3 Known centriole/ciliary gene, well characterized	Cilium motility	Central apparatus component	Central apparatus protein associated with the C2 microtubule	31092556, 33178545, 33988244	2 Confirmed ciliopathy	Spermatogenic failure 40	614270	28552195, 31413122, 31501240, 31571197		-1.8676	0
176	TUBE1	tubulin epsilon 1		dJ142L7.2, FLJ22589, TUBE	HGNC:20775	Q9UJT0	ENSG00000074935	51175							Cre03.g172650	BLD2	Tb927.10.1140	epsilon tubulin	3	C	3 Known centriole/ciliary gene, well characterized	Centriole/cilium biogenesis	Centriole assembly/stability	Required for centriole/basal body assembly/stability in Chlamydomonas, Tetrahymena and vertebrates, localized to subdistal appendages in vertebrates	12429830, 12510196, 23704354, 28906251	0 No reported centrosome/cilium-related disorder				First-order	-0.970125	0
177	AK7	adenylate kinase 7		FLJ32864, FAP75, CFAP75	HGNC:20091	Q96M32	ENSG00000140057	122481									Tb927.11.3500	Dpy-30 motif containing protein, putative	1	U	1 Ciliary phenotype, function unclear			Mouse mutant presents ciliary motility and PCD phenotype, otherwise not functionally characterized	18776131	1 Suspected ciliopathy	Spermatogenic failure 27 (proposed)	615364	29365104	First-order	6.47211	1
178	CCDC40	coiled-coil domain containing 40		FLJ20753, KIAA1640, FLJ32021, CILD15, FAP172, CFAP172	HGNC:26090	Q4G0X9	ENSG00000141519	55036	CG41265	l(2)41Ab	FBgn0262123				Cre17.g698365	FAP172	Tb927.10.11250	Coiled-coil domain-containing protein 40 homolog	3	C	3 Known centriole/ciliary gene, well characterized	Cilium motility	Axonemal dynein associated	Along with CCDC39/FAP59 forms complex that acts as anchoring site for IDAs and N-DRCs and provides a molecular ruler that determines the 96-nm repeat length arrangements of doublet microtubule (DMT) components on motile cilia	21131974, 25395538, 31668805, 33318703	2 Confirmed ciliopathy	Ciliary dyskinesia, primary, 15	613799	21131974, 22693285, 23255504	First-order	3.65348	1
179	DRC1	dynein regulatory complex subunit 1	C2orf39, CCDC164	MGC16372, FLJ32660, CILD21	HGNC:24245	Q96MC2	ENSG00000157856	92749	CG10958	CG10958	FBgn0030004				(In ChlamyFP as AFU81554.1, not in Phytozome Genome Assembly)		Tb927.10.7880	Sperm tail/Sperm tail C-terminal domain containing protein, putative	3	C	3 Known centriole/ciliary gene, well characterized	Cilium motility	Component of Nexin-Dynein regulatory complex (N-DRC)	Component of Nexin-Dynein regulatory complex (N-DRC)	23354437, 25411337	2 Confirmed ciliopathy	Ciliary dyskinesia, primary, 21	615288	23354437	First-order	6.03965	3
180	CFAP44	cilia and flagella associated protein 44	WDR52	FLJ11142	HGNC:25631	Q96MT7	ENSG00000206530	55779	CG34124	CG34124	FBgn0083960				Cre09.g386736	FAP44	Tb927.7.3560	Component of motile flagella 7	3	C	3 Known centriole/ciliary gene, well characterized	Cilium motility	Axonemal dynein associated	Component of I1 dynein-associated tether and tether head complex required for cilium motility	29514928, 29540525, 29687140	1 Suspected ciliopathy	Spermatogenic failure 20 (proposed)	617559	28552195, 29277146, 29449551			7
181	NME7	NME/NM23 family member 7		FLJ37194, NM23-H7, CFAP67	HGNC:20461	Q9Y5B8	ENSG00000143156	29922	CG8362	nmdyn-D7	FBgn0028997				Cre12.g558700	FAP67	Tb927.9.11260	nucleoside diphosphate kinase, putative	2	C	2 Known centriole/ciliary gene, partially characterized	Cilium motility	Outer doublet microtubule inner luminal protein (MIP)	Putative nucleoside-diphosphate kinase, centrosome-localized gamma-tubulin complex component, Chlamydomonas homolog localized to seam between A and B tubules of outer doublet microtubules, animal models display hydrocephalus and PCD phenotypes	21746835, 24807905, 27060491, 31668805, 33916973	0 No reported centrosome/cilium-related disorder				First-order	7.27242	15
182	CFAP91	cilia and flagella associated protein 91	C3orf15, MAATS1	AAT1, AAT1alpha, SPATA26, CaM-IP2, AAT-1	HGNC:24010	Q7Z4T9	ENSG00000183833	89876	CG15145	CG15145	FBgn0032649				Cre07.g330700	FAP91	Tb927.11.2790	Cilia- and flagella-associated protein 91, putative	3	C	3 Known centriole/ciliary gene, well characterized	Cilium motility	Radial spoke protein	Forms docking site for assembly of radial spoke 2	17967944, 33318703	2 Confirmed ciliopathy	Spermatogenic failure 51	609910	32161152		7.04315	3
183	CFAP45	cilia and flagella associated protein 45	CCDC19	NESG1	HGNC:17229	Q9UL16	ENSG00000213085	25790	CG11449	CG11449	FBgn0037162				Cre02.g092700	FAP45	Tb927.8.4580	Basal body protein	3	C	3 Known centriole/ciliary gene, well characterized	Cilium motility	Outer doublet microtubule inner luminal protein (MIP)	Outer doublet microtubule inner luminal protein (MIP) required for doublet microtubule stability	30850601, 31668805, 31951202	2 Confirmed ciliopathy	Heterotaxy, visceral, 11, autosomal, with male infertility	605152	33139725		7.47561	12
184	SPEF1	sperm flagellar 1	C20orf28	DKFZP434I114, SPEF1A, CLAMP	HGNC:15874	Q9Y4P9	ENSG00000101222	25876	CG12395	CG12395	FBgn0030722				Cre06.g290900		Tb927.4.3130	Component of motile flagella 18	3	C	3 Known centriole/ciliary gene, well characterized	Cilium motility	Central apparatus component	Microtubule-bundling protein involved in central apparatus formation, also linked to polarized cell movement and planar cell polarity	29514918, 30535028	0 No reported centrosome/cilium-related disorder				First-order	5.06673	15
185	CCDC96	coiled-coil domain containing 96		FLJ90575	HGNC:26900	Q2M329	ENSG00000173013	257236	CG4714	CG4714	FBgn0033819				Cre03.g160050	FAP184	Tb927.7.4510	Domain of unknown function (DUF4201), putative	3	C	3 Known centriole/ciliary gene, well characterized	Cilium motility	Component of Nexin-Dynein regulatory complex (N-DRC)	With CCDC113 forms a structure that connects radial spoke 3 to IDA and N-DRC, required for proper cilia beating, vertebrate protein previously described as centriolar satellite protein required for ciliogenesis	25074808, 33661892	0 No reported centrosome/cilium-related disorder						4
186	DNAH2	dynein axonemal heavy chain 2	DNHD3	KIAA1503, FLJ46675	HGNC:2948	Q9P225	ENSG00000183914	146754	CG17866	kl-2	FBgn0001313				Cre14.g624950	DHC10	Tb927.8.3250	dynein heavy chain, putative	3	C	3 Known centriole/ciliary gene, well characterized	Cilium motility	Inner dynein arm component (IDA)	Dynein axonemal heavy chain 2, component of inner dynein arm f/I1	10888669	2 Confirmed ciliopathy	Spermatogenic failure 45	603333	30811583	First-order	1.63283	11
187	CFAP43	cilia and flagella associated protein 43	C10orf79, WDR96	FLJ36006, bA373N18.2, FLJ22944	HGNC:26684	Q8NDM7	ENSG00000197748	80217	CG17687	CG17687	FBgn0036348				Cre16.g691440	FAP43	Tb927.4.5380	Cilia- and flagella-associated protein 43	3	C	3 Known centriole/ciliary gene, well characterized	Cilium motility	Axonemal dynein associated	Component of I1 dynein-associated tether and tether head complex required for cilium motility	29514928, 29540525, 29687140	2 Confirmed ciliopathy	Spermatogenic failure 19, Hydrocephalus, normal pressure, 1	617558	28552195, 29277146, 29449551, 31004071	First-order	2.37135	14
188	CFAP61	cilia and flagella associated protein 61	C20orf26	DKFZP434K156, dJ1002M8.3, CaM-IP3	HGNC:15872	Q8NHU2	ENSG00000089101	26074	CG30275	CG30275	FBgn0050275				Cre03.g167600	FAP61	Tb927.7.1310	hypothetical protein, conserved	3	C	3 Known centriole/ciliary gene, well characterized	Cilium motility	Radial spoke protein	Part of CaM- and spoke-associated CSC complex, forms basal structure of radial spoke 3, required for ciliary motility	17967944, 22740634, 25694453, 34792097, 35174165	1 Suspected ciliopathy	Multiple morphological abnormalities of the sperm flagella (MMAF) (proposed)		34792097, 35174165, 35387802		7.04315	4
189	SPAG6	sperm associated antigen 6		Repro-SA-1, PF16, CT141, FAP194, CFAP194	HGNC:11215	O75602	ENSG00000077327	9576							Cre09.g394251	PF16	Tb927.1.2670	paralyzed flagella 16	3	C	3 Known centriole/ciliary gene, well characterized	Cilium motility	Central apparatus component	Protein associated with the C1a-e-c supercomplex within the ciliary central apparatus	6707088, 8636214, 31672705	1 Suspected ciliopathy	Primary ciliary dyskinesia (proposed), Multiple morphological abnormalities of the sperm flagella (MMAF) (proposed)		32124190, 35232447	First-order	5.06673	4
190	CFAP251	cilia and flagella associated protein 251	WDR66	MGC33630, CaM-IP4	HGNC:28506	Q8TBY9	ENSG00000158023	144406							Cre03.g185650	FAP251	Tb927.3.1670	Cilia- and flagella-associated protein 251, putative	3	C	3 Known centriole/ciliary gene, well characterized	Cilium motility	Radial spoke protein	Part of CaM- and spoke-associated CSC complex, forms basal structure of radial spoke 3	17967944, 22740634, 25694453	2 Confirmed ciliopathy	Spermatogenic failure 33	618146	30122540, 30122541, 30310178	First-order	7.04315	14
191	CFAP206	cilia and flagella associated protein 206	C6orf165	FLJ25974, dJ382I10.1	HGNC:21405	Q8IYR0	ENSG00000272514	154313	CG13436	CG13436	FBgn0034532				Cre04.g230340	FAP206	Tb927.7.6280	Domain of unknown function (DUF3508), putative	3	C	3 Known centriole/ciliary gene, well characterized	Cilium motility	Radial spoke protein	Forms docking site for assembly of radial spoke 2 and IDA, vertebrate protein required for cilia motility	25540426, 34255152	1 Suspected ciliopathy	Multiple morphological abnormalities of the flagella (MMAF)		34255152			0
192	DNALI1	dynein axonemal light intermediate chain 1		P28, hp28, dJ423B22.5	HGNC:14353	O14645	ENSG00000163879	7802	CG6971	Dnali1	FBgn0037962	F41G4.1	dyla-1	WBGene00018307	Cre12.g494800	DII1	Tb927.11.5510	dynein light chain p28, axonemal, putative	3	C	3 Known centriole/ciliary gene, well characterized	Cilium motility	Inner dynein arm component (IDA)	Dynein axonemal light intermediate chain 1, component of inner dynein arms	1387875, 7579689, 7579690, 35006274	0 No reported centrosome/cilium-related disorder				First-order	5.06673	22
193	RSPH9	radial spoke head component 9	MRPS18AL1, C6orf206	FLJ30845, CILD12	HGNC:21057	Q9H1X1	ENSG00000172426	221421	CG31803	Rsph9	FBgn0051803				Cre07.g330200	RSP9	Tb927.11.2540	hypothetical protein, conserved	3	C	3 Known centriole/ciliary gene, well characterized	Cilium motility	Radial spoke protein	Component of the radial spoke head	21391306, 22065640, 33318703, 33318704, 34871179	2 Confirmed ciliopathy	Ciliary dyskinesia, primary, 12	612648	19200523, 23993197	First-order	5.06673	14
194	RSPH3	radial spoke head 3	RSHL2	dJ111C20.1, RSP3	HGNC:21054	Q86UC2	ENSG00000130363	83861	CG32392	Rsph3	FBgn0052392			WBGene00005757	Cre06.g291700	RSP3	Tb927.11.1150	radial spoke protein 3	3	C	3 Known centriole/ciliary gene, well characterized	Cilium motility	Radial spoke protein	Component of the radial spoke head and stalk	2745550, 33318703, 34871179	2 Confirmed ciliopathy	Ciliary dyskinesia, primary, 32	615876	26073779	First-order	0.629337	17
195	CFAP299	cilia and flagella associated protein 299	C4orf22		HGNC:28554	Q6V702	ENSG00000197826	255119	CG8138	CG8138	FBgn0038122				Cre11.g482200	FAP299	Tb927.11.12860	cAMP response protein, putative	1	U	1 Largely uncharacterized, some indications of ciliary function			Identified in Chlamydomonas flagellar proteome, testis expressed in vertebrates, functionally uncharacterized	15998802, 30820741	0 No reported centrosome/cilium-related disorder					3.67373	10
196	CCDC113	coiled-coil domain containing 113		HSPC065, DKFZp434N1418	HGNC:25002	Q9H0I3	ENSG00000103021	29070	CG13693	CG13693	FBgn0031235				Cre17.g717150	FAP263	Tb927.7.4100	Domain of unknown function (DUF4201), putative	3	C	3 Known centriole/ciliary gene, well characterized	Cilium motility	Component of Nexin-Dynein regulatory complex (N-DRC)	With CCDC96 forms a structure that connects radial spoke 3 to IDA and N-DRC, required for proper cilia beating, vertebrate protein previously described as centriolar satellite protein required for ciliogenesis	25074808, 33661892	0 No reported centrosome/cilium-related disorder					4.06323	1
197	CYB5D1	cytochrome b5 domain containing 1		FLJ32499	HGNC:26516	Q6P9G0	ENSG00000182224	124637	CG15429	CG15429	FBgn0031596				Cre09.g403200	FAP198	Tb927.10.650	Component of motile flagella 17	3	C	3 Known centriole/ciliary gene, well characterized	Cilium motility	Radial spoke protein	Component of the radial spoke head required for cilia motility	33318703, 33875586	0 No reported centrosome/cilium-related disorder					3.63077	15
198	DNAH10	dynein axonemal heavy chain 10		FLJ43808	HGNC:2941	Q8IVF4	ENSG00000197653	196385	CG1842	Dhc98D	FBgn0013813				Cre12.g484250	DHC1	Tb927.4.870	dynein heavy chain, putative	3	C	3 Known centriole/ciliary gene, well characterized	Cilium motility	Inner dynein arm component (IDA)	Dynein axonemal heavy chain 10, component of inner dynein arm f/I1	9247642, 10459015	2 Confirmed ciliopathy	Spermatogenic failure 56	605884	34237282	First-order	4.67723	8
199	DNAI4	dynein axonemal intermediate chain 4	WDR78	DIC4, FLJ23129	HGNC:26252	Q5VTH9	ENSG00000152763	79819	CG13930	CG13930	FBgn0035256				Cre12.g520950	DIC4	Tb927.2.4060	Dynein intermediate chain 138	3	C	3 Known centriole/ciliary gene, well characterized	Cilium motility	Inner dynein arm component (IDA)	Dynein axonemal intermediate chain 4, component of inner dynein arms	15469982, 30060180	0 No reported centrosome/cilium-related disorder				First-order	5.06673	12
200	ENKUR	enkurin, TRPC channel interacting protein	C10orf63	MGC26778, enkurin, CFAP106	HGNC:28388	Q8TC29	ENSG00000151023	219670	CG16984	CG16984	FBgn0062517				Cre09.g393954	FAP106	Tb927.11.4880	Calmodulin-binding, putative	3	C	3 Known centriole/ciliary gene, well characterized	Cilium motility	Outer doublet microtubule inner luminal protein (MIP)	Outer doublet microtubule inner luminal protein (MIP), required for patterning the left-right axis in vertebrates	29257953, 31668805, 31951202, 34406789	1 Suspected ciliopathy	Situs inversus (proposed)	611025	29257953	First-order	6.47211	18
201	GAS8	growth arrest specific 8	GAS11	DRC4	HGNC:4166	O95995	ENSG00000141013	2622	CG14271	Gas8	FBgn0029667				Cre11.g476850	DRC4	Tb927.9.15050	nexin-dynein regulatory complex 4	3	C	3 Known centriole/ciliary gene, well characterized	Cilium motility	Component of Nexin-Dynein regulatory complex (N-DRC)	Component of Nexin-Dynein regulatory complex (N-DRC), in vertebrates also localized to non-motile cilia	12847082, 27472056	2 Confirmed ciliopathy	Ciliary dyskinesia, primary, 33	605178	26387594	First-order	1.63028	0
202	CFAP57	cilia and flagella associated protein 57	WDR65	FLJ32000	HGNC:26485	Q96MR6	ENSG00000243710	149465	CG4329	tous	FBgn0034745				Cre04.g217914	FAP57	Tb927.8.4870	Component of motile flagella 6	3	C	3 Known centriole/ciliary gene, well characterized	Cilium motility	Axonemal dynein associated	Thought to stabilize and regulate IDA assembly	31483737	1 Suspected ciliopathy	Ciliary dyskinesia, primary (proposed)		32764743	First-order		0
203	CFAP52	cilia and flagella associated protein 52	WDR16	WDRPUH, FLJ37528	HGNC:16053	Q8N1V2	ENSG00000166596	146845	CG10064	CG10064	FBgn0035724				Cre12.g489750	FAP52	Tb927.11.7560	Component of motile flagella 15	3	C	3 Known centriole/ciliary gene, well characterized	Cilium motility	Outer doublet microtubule inner luminal protein (MIP)	Outer doublet microtubule inner luminal protein (MIP) required for doublet microtubule stability	30850601, 31668805, 31951202	2 Confirmed ciliopathy	Heterotaxy, visceral, 10, autosomal, with male infertility	609804	25469542, 33139725	Second-order	7.47561	2
204	DRC7	dynein regulatory complex subunit 7	C16orf50, CCDC135	DKFZp434I099, FAP50, CFAP50	HGNC:25289	Q8IY82	ENSG00000159625	84229	CG34110	lobo	FBgn0083946				Cre14.g612700	DRC7	Tb927.5.500	hypothetical protein, conserved	3	C	3 Known centriole/ciliary gene, well characterized	Cilium motility	Component of Nexin-Dynein regulatory complex (N-DRC)	Component of Nexin-Dynein regulatory complex (N-DRC), connects N-DRC to outer dynein arms	21289096, 21700706, 23427265, 31659045, 31961863	0 No reported centrosome/cilium-related disorder				First-order	3.63077	3
205	DNAI2	dynein axonemal intermediate chain 2		CILD9, DIC2	HGNC:18744	Q9GZS0	ENSG00000171595	64446	CG6053	Dnai2	FBgn0036195				Cre12.g506000	DIC2	Tb927.11.14300	Dynein intermediate chain, axonemal	3	C	3 Known centriole/ciliary gene, well characterized	Cilium motility	Outer dynein arm component (ODA)	Dynein axonemal intermediate chain 2, component of outer dynein arms	1673970, 33473120	2 Confirmed ciliopathy	Ciliary dyskinesia, primary, 9, with or without situs inversus	605483	18950741, 23261302	First-order	7.47561	13
206	DNAI1	dynein axonemal intermediate chain 1		DIC1, PCD, CILD1	HGNC:2954	Q9UI46	ENSG00000122735	27019	CG9313	CG9313	FBgn0034566				Cre12.g536550	DIC1	Tb927.11.5000	Dynein intermediate chain 1, axonemal	3	C	3 Known centriole/ciliary gene, well characterized	Cilium motility	Outer dynein arm component (ODA)	Dynein axonemal intermediate chain 1, component of outer dynein arms	7698982, 33473120	2 Confirmed ciliopathy	Ciliary dyskinesia, primary, 1, with or without situs inversus	604366	10577904, 11231901	First-order	7.04315	19
207	DNAL1	dynein axonemal light chain 1	C14orf168	MGC12435, 1700010H15RiK, CILD16	HGNC:23247	Q4LDG9	ENSG00000119661	83544	CG8800	CG8800	FBgn0033408				Cre02.g092850	DLU1	Tb927.11.5680	dynein light chain 1, axonemal	3	C	3 Known centriole/ciliary gene, well characterized	Cilium motility	Outer dynein arm component (ODA)	Dynein axonemal light chain 1, component of outer dynein arms	10353837, 33473120, 35006274	2 Confirmed ciliopathy	Ciliary dyskinesia, primary, 16	610062	21496787	First-order	4.77362	0
208	DNAI3	dynein axonemal intermediate chain 3	WDR63	DIC3, FLJ30067, NYD-SP29	HGNC:30711	Q8IWG1	ENSG00000162643	126820	CG14838	mmm	FBgn0035799				Cre16.g674515	DIC3	Tb927.11.2270	inner dynein arm I1 intermediate chain, axonemal	3	C	3 Known centriole/ciliary gene, well characterized	Cilium motility	Inner dynein arm component (IDA)	Dynein axonemal intermediate chain 3, component of inner dynein arms	9843573, 9843574	1 Suspected ciliopathy	Occipital encephalocele, Multiple morphological abnormalities of the sperm flagellum (MMAF) and male infertility	617968	29285825, 34782613	First-order	4.06323	11
209	DNAAF11	dynein axonemal assembly factor 11	LRRC6	TSLRP, LRTP, CILD19, tilB	HGNC:16725	Q86X45	ENSG00000129295	23639	CG14620	tilB	FBgn0014395				Cre17.g739850	MOT47	Tb927.3.4730	leucine-rich repeat-containing protein	3	C	3 Known centriole/ciliary gene, well characterized	Cilium motility	Axonemal dynein assembly factor	Axonemal dynein assembly factor, essential for cytoplasmic assembly of inner and outer dynein arms	19395640, 20215474, 23122589	2 Confirmed ciliopathy	Ciliary dyskinesia, primary, 19	614930	23122589, 23891469	First-order	7.04315	7
210	PACRG	parkin coregulated		PARK2CRG, FLJ32724, Glup, HAK005771	HGNC:19152	Q96M98	ENSG00000112530	135138	CG15120	CG15120	FBgn0034454	E04F6.2	pcrg-1	WBGene00017122	Cre02.g113400		Tb927.3.2310	parkin coregulated gene protein	3	C	3 Known centriole/ciliary gene, well characterized	Cilium motility	Outer doublet microtubule inner luminal protein (MIP)	Outer doublet microtubule inner luminal protein (MIP), with FAP20 forms inner junction of axonemal doublet microtubules and regulates ciliary motility	15148410, 16278296, 31116684, 31668805, 31951202, 33529594	0 No reported centrosome/cilium-related disorder				First-order	7.04315	3
211	IQUB	IQ motif and ubiquitin domain containing		FLJ35834	HGNC:21995	Q8NA54	ENSG00000164675	154865	CG13855	CG13855	FBgn0038960				Cre12.g502000	FAP253	Tb927.7.2790	Component of motile flagella 10	2	C	2 Known centriole/ciliary gene, partially characterized	Cilium motility	Radial spoke protein	Forms docking site for assembly of radial spoke 1 in Chlamydomonas, vertebrate protein linked to centriole length control	29257953, 33318703	0 No reported centrosome/cilium-related disorder					5.06673	6
212	DNAH7	dynein axonemal heavy chain 7		KIAA0944	HGNC:18661	Q8WXX0	ENSG00000118997	56171	CG5526	Dhc36C	FBgn0013810				Cre05.g244250	DHC6	Tb927.2.5270	dynein heavy chain, putative	3	C	3 Known centriole/ciliary gene, well characterized	Cilium motility	Inner dynein arm component (IDA)	Axonemal dynein heavy chain, Inner dynein arm 3, required for cilium motility	24930722, 31264960	1 Suspected ciliopathy	Asthenozoospermia (proposed)		34476482	First-order	4.67723	3
213	ODAD3	outer dynein arm docking complex subunit 3	CCDC151	MGC20983, ODA10	HGNC:28303	A5D8V7	ENSG00000198003	115948	CG14127	CCDC151	FBgn0036219				Cre08.g361200	ODA10	Tb927.5.1900	Outer dynein arm docking complex protein 1, putative	3	C	3 Known centriole/ciliary gene, well characterized	Cilium motility	Axonemal dynein associated	Part of ODA docking complex required for outer dynein arm assembly	24067530, 24088566, 34715025	2 Confirmed ciliopathy/centrosomal disorder	Ciliary dyskinesia, primary, 30	615956	25192045, 25224326	First-order	3.91602	11
214	DNAAF3	dynein axonemal assembly factor 3	C19orf51, CILD2	FLJ40069, FLJ36139, PF22, PCD	HGNC:30492	Q8N9W5	ENSG00000167646	352909	CG17669	Dnaaf3	FBgn0034352				Cre01.g001657	DAB1	Tb927.11.1210	Domain of unknown function (DUF4470)/Domain of unknown function (DUF4471), putative	3	C	3 Known centriole/ciliary gene, well characterized	Cilium motility	Axonemal dynein assembly factor	Axonemal dynein assembly factor, involved in cytoplasmic preassembly of inner and outer dynein arms	22387996	2 Confirmed ciliopathy	Ciliary dyskinesia, primary, 2	614566	22387996	Second-order	2.9431	4
215	DNAL4	dynein axonemal light chain 4		dJ327J16, PIG27	HGNC:2955	O96015	ENSG00000100246	10126	CG8407	CG8407	FBgn0033687				Cre12.g527800	DLL3	Tb927.10.4690	dynein light chain, putative	3	C	3 Known centriole/ciliary gene, well characterized	Cilium motility	Outer dynein arm component (ODA)	Dynein axonemal light chain 4, component outer dynein arms	18579685, 33473120	0 No reported centrosome/cilium-related disorder					2.26835	1
216	CCDC65	coiled-coil domain containing 65		NYD-SP28, FLJ35732, FAP250, CFAP250, CILD27, DRC2	HGNC:29937	Q8IXS2	ENSG00000139537	85478	CG30259	CG30259	FBgn0050259				Cre13.g607750	DRC2	Tb927.11.7240	nexin-dynein regulatory complex 2	3	C	3 Known centriole/ciliary gene, well characterized	Cilium motility	Component of Nexin-Dynein regulatory complex (N-DRC)	Component of Nexin-Dynein regulatory complex (N-DRC)	23427265, 25411337, 29167384, 33318703	2 Confirmed ciliopathy	Ciliary dyskinesia, primary, 27	611088	23991085, 24094744	First-order	7.47561	14
217	DNAAF1	dynein axonemal assembly factor 1	LRRC50	FLJ25330, ODA7, CILD13, swt, DAU1	HGNC:30539	Q8NEP3	ENSG00000154099	123872	CG31623	dtr	FBgn0023090				Cre01.g029150	DAU1	Tb927.11.13980	Outer row dynein-assembly protein 7	3	C	3 Known centriole/ciliary gene, well characterized	Cilium motility	Axonemal dynein assembly factor	Axonemal dynein assembly factor, involved in cytoplasmic preassembly of outer dynein arms	17194703, 19944405	2 Confirmed ciliopathy	Ciliary dyskinesia, primary, 13	613190	19944400, 19944405	First-order	7.47561	8
218	DRC3	dynein regulatory complex subunit 3	LRRC48	DKFZP586M1120, CFAP134	HGNC:25384	Q9H069	ENSG00000171962	83450	CG13125	TbCMF46	FBgn0032163				Cre12.g531500	DRC3	Tb927.6.5030	Component of motile flagella protein 46	3	C	3 Known centriole/ciliary gene, well characterized	Cilium motility	Component of Nexin-Dynein regulatory complex (N-DRC)	Component of Nexin-Dynein regulatory complex (N-DRC)	21700706, 23427265, 26063732, 27261005	0 No reported centrosome/cilium-related disorder				First-order	6.03965	2
219	DNAAF10	dynein axonemal assembly factor 10	WDR92	FLJ31741, Monad	HGNC:25176	Q96MX6	ENSG00000243667	116143	CG14353	Wdr92	FBgn0036771				Cre16.g672600	WDR92	Tb927.10.16110	component of motile flagella 1	3	C	3 Known centriole/ciliary gene, well characterized	Cilium motility	Axonemal dynein assembly factor	Required for axonemal dynein assembly in association with HSP90 co-chaperone R2TP and Spag1	29743191, 30428028, 31116681	0 No reported centrosome/cilium-related disorder				Second-order		0
220	DNAAF5	dynein axonemal assembly factor 5	HEATR2	FLJ20397, FLJ31671, FLJ39381, FLJ25564, CILD18	HGNC:26013	Q86Y56	ENSG00000164818	54919	CG31320	HEATR2	FBgn0051320				Cre03.g162400		Tb927.6.1290	hypothetical protein, conserved	3	C	3 Known centriole/ciliary gene, well characterized	Cilium motility	Axonemal dynein assembly factor	Axonemal dynein assembly factor required for assembly of inner and outer arm dyneins	25232951	2 Confirmed ciliopathy	Ciliary dyskinesia, primary, 18	614864	23040496	Second-order	-1.54716	1
221	CEP104	centrosomal protein 104	KIAA0562	GlyBP, RP1-286D6.4, CFAP256, ROC22, JBTS25	HGNC:24866	O60308	ENSG00000116198	9731	CG10137	CG10137	FBgn0032800	C40H1.3	C40H1.3	WBGene00008039	Cre10.g431150	FAP256	Tb927.10.14880	centrosomal protein of 104 kDa	3	C	3 Known centriole/ciliary gene, well characterized	Centriole/cilium biogenesis	Cilium assembly (other)	Centriolar protein localized to the ends of elongating and shrinking cilia and required for ciliogenesis	22885064, 23970417, 28017521, 31412255	2 Confirmed ciliopathy	Joubert syndrome 25	616690	26477546	First-order	-3.379	0
222	ZMYND10	zinc finger MYND-type containing 10		BLU, CILD22, DNAAF7	HGNC:19412	O75800	ENSG00000004838	51364	CG11253	Zmynd10	FBgn0266709				Cre08.g358751	ZMYND10	Tb927.11.8230	hypothetical protein, conserved	3	C	3 Known centriole/ciliary gene, well characterized	Cilium motility	Axonemal dynein assembly factor	Chaperone involved in axonemal dynein assembly, required for assembly of both inner and outer dynein arms	23891471, 29601588, 29916806	2 Confirmed ciliopathy	Ciliary dyskinesia, primary, 22	607070	23891469, 23891471	First-order	4.06323	6
223	CCDC39	coiled-coil domain containing 39		DKFZp434A128, CILD14, FAP59, CFAP59	HGNC:25244	Q9UFE4	ENSG00000284862	339829	CG17387	CG17387	FBgn0037276				Cre17.g701250	FAP59	Tb927.8.8200	Flagellar-associated protein 59, putative	3	C	3 Known centriole/ciliary gene, well characterized	Cilium motility	Axonemal dynein associated	Along with CCDC40/FAP172 forms complex that acts as anchoring site for IDAs and N-DRCs and provides a molecular ruler that determines the 96-nm repeat length arrangements of doublet microtubule (DMT) components on motile cilia	25395538, 31668805, 33318703	2 Confirmed ciliopathy	Ciliary dyskinesia, primary, 14	613798	21131972, 22693285, 23255504			11
224	CFAP58	cilia and flagella associated protein 58	C10orf80, CCDC147	FLJ35908, bA554P13.1	HGNC:26676	Q5T655	ENSG00000120051	159686	CG5882	CG5882	FBgn0039490				Cre13.g584400	FAP189	Tb927.11.10900	Component of motile flagella 9	2	C	2 Known centriole/ciliary gene, partially characterized	Centriole/cilium biogenesis	Cilium assembly (other)	Centriolar and ciliary protein reportedly required for cilium assembly, ciliopathy linked	32791035	2 Confirmed ciliopathy	Spermatogenic failure 49	619129	32791035	First-order	2.64999	15
225	POC1A	POC1 centriolar protein A	WDR51A	DKFZP434C245	HGNC:24488	Q8NBT0	ENSG00000164087	25886	CG10191	Poc1	FBgn0036354				Cre02.g115250	POC1			2	C	2 Known centriole/ciliary gene, partially characterized	Centriole/cilium biogenesis	Centriole assembly/stability	Centriolar protein required for centriole stability	23015594	2 Confirmed ciliopathy/centrosomal disorder	Short stature, onychodysplasia, facial dysmorphism, and hypotrichosis	614783	22840363, 22840364	First-order	-0.193906	6
226	CEP120	centrosomal protein 120	CCDC100	FLJ36090	HGNC:26690	Q8N960	ENSG00000168944	153241							Cre09.g394695		Tb927.7.6250	Centrosomal protein of 120 kDa, putative	3	C	3 Known centriole/ciliary gene, well characterized	Centriole/cilium biogenesis	Centriole assembly/stability	Centriolar protein involved in centriole elongation	19005206, 23810536, 23857771	2 Confirmed ciliopathy	Joubert syndrome 31, Short-rib thoracic dysplasia 13 with or without polydactyly	613446	25361962, 27208211	First-order	-1.30036	5
227	DAW1	dynein assembly factor with WD repeats 1	WDR69	FLJ25955, ODA16, DNAAF18	HGNC:26383	Q8N136	ENSG00000123977	164781	CG7568	CG7568	FBgn0039673				Cre04.g216902	DAW1	Tb927.8.4210	basal body component, putative	3	C	3 Known centriole/ciliary gene, well characterized	Cilium motility	Assembly of motile cilia	IFT cargo adaptor facilitating ciliary import of ODAs	16093345, 32239748, 32359074	0 No reported centrosome/cilium-related disorder				First-order	4.78023	3
228	CFAP119	cilia and flagella associated protein 119	C16orf93, CCDC189	MGC104706	HGNC:28078	A1A4V9	ENSG00000196118	90835							Cre06.g256450	FAP119	Tb927.10.5430	Flagellar C1a complex subunit C1a-32, putative	2	C	2 Known centriole/ciliary gene, partially characterized	Cilium motility	Central apparatus component	Component of C1a and e projection on central pair, functionally uncharacterized, linked to asthenospermia in cattle	30975085, 35578022	0 No reported centrosome/cilium-related disorder						0
229	MNS1	meiosis specific nuclear structural 1		FLJ11222, SPATA40	HGNC:29636	Q8NEH6	ENSG00000138587	55329							Cre17.g737100	FAP127			3	C	3 Known centriole/ciliary gene, well characterized	Cilium motility	Outer doublet microtubule inner luminal protein (MIP)	Outer doublet microtubule inner luminal protein (MIP) required for ciliary motility	22396656, 31668805, 34715025	2 Confirmed ciliopathy	Heterotaxy, visceral, 9, autosomal, with male infertility	610766	30148830, 31534215	First-order	5.0004	16
230	CFAP410	cilia and flagella associated protein 410	C21orf2	YF5, A2, LRRC76	HGNC:1260	O43822	ENSG00000160226	755	CG14995	CG14995	FBgn0035497	F09G8.5	F09G8.5	WBGene00017320	Cre14.g625550	FAP410	Tb927.10.5130	Protein C21orf2 homolog, putative	2	C	2 Known centriole/ciliary gene, partially characterized	Centriole/cilium biogenesis	Cilium assembly (other)	Basal body localized, required for ciliogenesis, molecular mechanism unclear	21289087, 26167768	2 Confirmed ciliopathy	Retinal dystrophy with macular staphyloma, Spondylometaphyseal dysplasia, axial	603191	26167768, 26294103, 26974433	First-order	-3.39925	1
231	KIF3A	kinesin family member 3A		FLA10, KLP-20	HGNC:6319	Q9Y496	ENSG00000131437	11127	CG10642	Klp64D	FBgn0004380	Y50D7A.6	klp-20	WBGene00002230	Cre17.g730950	FLA10			3	C	3 Known centriole/ciliary gene, well characterized	Centriole/cilium biogenesis	IFT Kinesin	Kinesin-II required for cilium assembly	9585417	0 No reported centrosome/cilium-related disorder				First-order	7.27242	0
232	BBOF1	basal body orientation factor 1	C14orf45, CCDC176	FBB10	HGNC:19855	Q8ND07	ENSG00000119636	80127							Cre07.g317850	FBB10	Tb927.11.4350	SUMO-interacting motif-containing protein	2	C	2 Known centriole/ciliary gene, partially characterized	Centriole/cilium biogenesis	Basal body positioning/docking	Basal body and axonemal protein required for basal body orientation in Xenopus	23900544	0 No reported centrosome/cilium-related disorder				First-order	2.9431	3
233	NPHP4	nephrocystin 4		SLSN4, KIAA0673, POC10	HGNC:19104	O75161	ENSG00000131697	261734				R13H4.1	nphp-4	WBGene00011261	Cre12.g531400	NPHP4	Tb927.3.2070	hypothetical protein, conserved	3	C	3 Known centriole/ciliary gene, well characterized	Centriole/cilium biogenesis	Ciliary transition zone	Component of ciliary transition zone NPHP complex	18316409, 18337471, 21422230	2 Confirmed ciliopathy/centrosomal disorder	Nephronophthisis 4, Senior-Loken syndrome 4	607215	12205563, 12244321	First-order	5.22897	12
234	RPGRIP1L	RPGRIP1 like		KIAA1005, CORS3, JBTS7, MKS5, NPHP8, FTM, PPP1R134	HGNC:29168	Q68CZ1	ENSG00000103494	23322				C09G5.8	mks-5	WBGene00007490	Cre14.g632050		Tb927.8.3180	Protein of unknown function (DUF3250), putative	3	C	3 Known centriole/ciliary gene, well characterized	Centriole/cilium biogenesis	Ciliary transition zone	Required for assembly of the ciliary transition zone	21422230, 28846093, 29650680	2 Confirmed ciliopathy	COACH syndrome 3 (proposed), Joubert syndrome 7, Meckel syndrome 5	610937	17558407, 17558409, 17960139, 19574260	First-order	4.91952	2
235	TRPC4AP	transient receptor potential cation channel subfamily C member 4 associated protein	C20orf188	DKFZP727M231, DKFZp586C1223, dJ756N5.2, TRRP4AP, PPP1R158	HGNC:16181	Q8TEL6	ENSG00000100991	26133											2	U	0 Partially characterized, no/no clear indications of ciliary function			Also known as TRUSS, ubiquitin ligase involved in inflammatory response	14585990, 32889079	0 No reported centrosome/cilium-related disorder						0
236	MYO10	myosin X		KIAA0799, MyoX	HGNC:7593	Q9HD67	ENSG00000145555	4651	CG43657	Myo10A	FBgn0263705								3	U	0 Well characterized, no/no clear indications of ciliary function			Unconventional myosin concentrated in filopodia, also associated with microtubules and involved in centrosome positioning and clustering	15372037, 18662975, 22124140, 26235048	0 No reported centrosome/cilium-related disorder						0
237	ARMC1	armadillo repeat containing 1		FLJ10511, Arcp	HGNC:17684	Q9NVT9	ENSG00000104442	55156											2	U	0 Partially characterized, no/no clear indications of ciliary function			Component of MICOS/MIB complex involved in mitochondrial distribution in the cell	31644573	0 No reported centrosome/cilium-related disorder						0
238	P2RX4	purinergic receptor P2X 4		P2X4	HGNC:8535	Q99571	ENSG00000135124	5025											2	U	1 Cilium localized, functionally uncharacterized			P2 purinergic receptors located on tracheal ciliated cells and chondrocytes, potentially involved in mechanotransduction	15364881, 16423852, 19207989	0 No reported centrosome/cilium-related disorder						0
239	SLC22A18	solute carrier family 22 member 18	ORCTL2, BWSCR1A, IMPT1, SLC22A1L	BWR1A, TSSC5, ITM	HGNC:10964	Q96BI1	ENSG00000110628	5002				C53B4.3	C53B4.3	WBGene00008273	Cre17.g722000	MFT30			1	U	0 Largely uncharacterized, no/no clear indications of ciliary function			Orphan transporter potentially involved in lipid metabolism, poorly characterized	30635741	0 No reported centrosome/cilium-related disorder						1
240	PIH1D2	PIH1 domain containing 2		DNAAF15	HGNC:25210	Q8WWB5	ENSG00000150773	120379	CG4022	CG4022	FBgn0035986						Tb927.10.16020	pre-RNA processing PIH1/Nop17, putative	3	C	3 Known centriole/ciliary gene, well characterized	Cilium motility	Axonemal dynein assembly factor	Forms R2SP chaperone complex with RUVBL1, RUVBL2 and SPAG1, required for assembly of axonemal dyneins and cilia/flagella motility in zebrafish	29741156, 31118266	0 No reported centrosome/cilium-related disorder					3.91602	4
241	KIF12	kinesin family member 12			HGNC:21495	Q96FN5	ENSG00000136883	113220	CG43323	Klp54D	FBgn0263076				Cre19.g750197		Tb927.7.4830	kinesin, putative	1	U	1 Ciliary phenotype, function unclear			Candidate polycystic kidney disease modifier in mouse, cilia-localized, otherwise uncharacterized	15728779, 26295839	0 No reported centrosome/cilium-related disorder						0
242	CEP44	centrosomal protein 44	KIAA1712		HGNC:29356	Q9C0F1	ENSG00000164118	80817							Cre02.g090350		Tb927.7.6840	Centrosomal spindle body, CEP44, putative	2	C	2 Known centriole/ciliary gene, partially characterized	Centriole/cilium biogenesis	Centriole assembly/stability	Luminal centriolar protein involved in centriole to centrosome conversion; also linked to rootlet assembly and centrosome cohesion	31974111, 32060285	0 No reported centrosome/cilium-related disorder						1
243	CA2	carbonic anhydrase 2		Car2, CA-II, CAII	HGNC:1373	P00918	ENSG00000104267	760				K05G3.3	cah-3	WBGene00000281	Cre09.g415700	CAH3			3	U	1 Well characterized, some indications of ciliary function			Carbonic anhydrase, catalyzes reversible hydration of carbon dioxide, another family member, CAH6, localized to Chlamydomonas flagellum, ciliary role of CAII not established	33119622	0 No reported centrosome/cilium-related disorder						0
244	CEP162	centrosomal protein 162	C6orf84, KIAA1009	QN1	HGNC:21107	Q5TB80	ENSG00000135315	22832	CG42699	CG42699	FBgn0261610				Cre08.g368350		Tb927.8.2870	conserved protein	3	C	3 Known centriole/ciliary gene, well characterized	Centriole/cilium biogenesis	Ciliary transition zone	Centriolar protein required for transition zone assembly	23644468	0 No reported centrosome/cilium-related disorder				First-order	1.19677	2
245	USP2	ubiquitin specific peptidase 2		UBP41	HGNC:12618	O75604	ENSG00000036672	9099	CG14619	Usp2	FBgn0031187				Cre06.g265150		Tb927.9.13430	ubiquitin carboxyl-terminal hydrolase, putative	3	U	0 Well characterized, no/no clear indications of ciliary function			Ubiquitously expressed deubiquitylase with multiple reported targets including SKP2 and Aurora A, knockout mouse viable with defects in male fertility	21543767, 21890637, 34425107	0 No reported centrosome/cilium-related disorder						1
246	CEP95	centrosomal protein 95	CCDC45	DKFZp667E1824	HGNC:25141	Q96GE4	ENSG00000258890	90799							Cre12.g497250		Tb927.10.620	hypothetical protein, conserved	1	U	1 Largely uncharacterized, some indications of ciliary function			Putative centrosomal protein, not functionally characterized	21399614	0 No reported centrosome/cilium-related disorder						0
247	ZNF474	zinc finger protein 474		4933409D10Rik, FLJ32921	HGNC:23245	Q6S9Z5	ENSG00000164185	133923				M153.4	M153.4	WBGene00044144	Cre03.g185950		Tb927.10.13610	zinc-finger of a C2HC-type/Double zinc ribbon, putative	0	U	0 Uncharacterized			Uncharacterized Zn finger protein		0 No reported centrosome/cilium-related disorder					3.91602	4
248	CEP76	centrosomal protein 76	C18orf9	HsT1705, FLJ12542	HGNC:25727	Q8TAP6	ENSG00000101624	79959							Cre13.g588250		Tb927.11.8860	CEP76 C2 domain containing protein, putative	2	C	2 Known centriole/ciliary gene, partially characterized	Centriole/cilium biogenesis	Centriole assembly/stability	Centriolar protein thought to restrain centriole reduplication	19460342	0 No reported centrosome/cilium-related disorder					-4.23542	7
249	NEK1	NIMA related kinase 1		NY-REN-55, KIAA1901	HGNC:7744	Q96PY6	ENSG00000137601	4750							Cre01.g001800	FAP403	Tb927.10.460	NIMA-related protein kinase	2	C	2 Known centriole/ciliary gene, partially characterized	Centriole/cilium biogenesis	Cilium assembly (other)	Kinase associated with Cep104 and reported to be required for ciliogenesis	28017521	2 Confirmed ciliopathy	Short-rib thoracic dysplasia 6 with or without polydactyly, Amyotrophic lateral sclerosis, susceptibility to, 24	604588	21211617, 22499340, 26945885, 27455347	First-order	0.144718	0
250	CFAP74	cilia and flagella associated protein 74	C1orf222, KIAA1751	FLJ45476	HGNC:29368	Q9C0B2	ENSG00000142609	85452							Cre06.g271150	FAP74	Tb927.10.13550	hypothetical protein, conserved	1	U	1 Ciliary phenotype, functionally uncharacterized			PCD linked, axoneme localized, functionally uncharacterized	32555313	1 Suspected ciliopathy	Primary ciliary dyskinesia with multiple morphological abnormalities of the sperm flagella (MMAF) (proposed)		32555313		-0.578853	3
251	UBXN11	UBX domain protein 11	UBXD5	SOC, SOCI	HGNC:30600	Q5T124	ENSG00000158062	91544							Cre06.g293900		Tb927.10.9380	SEP domain/UBX domain containing protein, putative	0	U	0 Largely uncharacterized, no/no clear indications of ciliary function			Rnd GTPase-interacting protein implicated in disassembly of actin stress fibers	11940653	0 No reported centrosome/cilium-related disorder						3
252	HSPB11	heat shock protein family B (small) member 11	C1orf41	HSPCO34, PP25, IFT25, FAP232	HGNC:25019	Q9Y547	ENSG00000081870	51668							Cre10.g450350	IFT25	Tb927.11.13300	Intraflagellar transport protein 25	3	C	3 Known centriole/ciliary gene, well characterized	Centriole/cilium biogenesis	IFT-B complex	Component of IFT-B core/IFT‐B1 complex dispensable for cilium assembly but required for hh signaling	19382199, 21505417, 22595669, 26980730	0 No reported centrosome/cilium-related disorder				First-order	2.88865	6
253	WDR17	WD repeat domain 17			HGNC:16661	Q8IZU2	ENSG00000150627	116966							Cre06.g278176		Tb927.5.3260	WD domain, G-beta repeat, putative	0	U	1 Essentially uncharacterized, some indications of ciliary function			WD repeat protein; expressed in the human retina and testis, uncharacterized	12401215	0 No reported centrosome/cilium-related disorder						0
254	VASH1	vasohibin 1	KIAA1036		HGNC:19964	Q7L8A9	ENSG00000071246	22846											2	U	1 Well characterized, some indications of ciliary function			Tubulin carboxypeptidase that exhibits tubulin detyrosinating activity, as yet not linked to cilia	29146868, 29146869	0 No reported centrosome/cilium-related disorder						0
255	LZTFL1	leucine zipper transcription factor like 1		BBS17	HGNC:6741	Q9NQ48	ENSG00000163818	54585	CG10845	CG10845	FBgn0039246				Cre06.g252000	LZTFL1			3	C	3 Known centriole/ciliary gene, well characterized	Centriole/cilium biogenesis	Ciliary regulator	Regulator of BBSome ciliary trafficking and hedgehog signaling	22072986, 25446516, 34446551	2 Confirmed ciliopathy/centrosomal disorder	Bardet-Biedl syndrome 17	606568	22510444	Second-order	5.53829	7
256	WDR27	WD repeat domain 27		MGC43690	HGNC:21248	A2RRH5	ENSG00000184465	253769							Cre02.g100800		Tb927.6.3450	hypothetical protein, conserved	1	U	1 Cilium localized, functionally uncharacterized			Localized to cilia, functionally uncharacterized	28460059	0 No reported centrosome/cilium-related disorder						1
257	TSNAXIP1	translin associated factor X interacting protein 1		TXI1	HGNC:18586	Q2TAA8	ENSG00000102904	55815							Cre10.g441900	FAP145	Tb927.6.3820	hypothetical protein, conserved	0	U	0 Uncharacterized			Uncharacterized		0 No reported centrosome/cilium-related disorder					1.50714	2
258	ARMH1	armadillo like helical domain containing 1	NCRNA00082, C1orf228	MGC33556, p40	HGNC:34345	Q6PIY5	ENSG00000198520	339541									Tb927.11.560	hypothetical protein, conserved	0	U	0 Uncharacterized			Uncharacterized		0 No reported centrosome/cilium-related disorder						1
259	CCDC148	coiled-coil domain containing 148		MGC125588	HGNC:25191	Q8NFR7	ENSG00000153237	130940									Tb927.8.4670	hypothetical protein, conserved	0	U	1 Essentially uncharacterized, some indications of ciliary function			Uncharacterized, expressed in ciliated tissues	22558177	0 No reported centrosome/cilium-related disorder						0
260	ERICH3	glutamate rich 3	C1orf173	DKFZp547I048, RP11-653A5.1	HGNC:25346	Q5RHP9	ENSG00000178965	127254											2	C	2 Known centriole/ciliary gene, partially characterized	Centriole/cilium biogenesis	Ciliary regulator	Ciliary component required for ciliogenesis, potentially by regulating retrograde IFT	31712586	0 No reported centrosome/cilium-related disorder					4.34848	5
261	ADGB	androglobin	C6orf103	FLJ23121, dJ408K24.1, CAPN16	HGNC:21212	Q8N7X0	ENSG00000118492	79747									Tb927.11.14210	conserved protein	3	C	3 Known centriole/ciliary gene, well characterized	Cilium motility	Central apparatus component	Component of C1b/C1f supercomplex of ciliary central apparatus, required for ciliary motility	34083607	0 No reported centrosome/cilium-related disorder					2.51064	1
262	C4orf47	chromosome 4 open reading frame 47		LOC441054	HGNC:34346	A7E2U8	ENSG00000205129	441054							Cre03.g146127	FAP96	Tb927.11.12210	Domain of unknown function (DUF4586), putative	1	U	1 Centrosome/cilium localized, functionally uncharacterized			Centrosome and cilia-localized, functionally uncharacterized	25074808, 29257953	0 No reported centrosome/cilium-related disorder						0
263	STPG2	sperm tail PG-rich repeat containing 2	C4orf37	MGC46496	HGNC:28712	Q8N412	ENSG00000163116	285555											1	U	1 Essentially uncharacterized, some indications of ciliary function			Potentially associated with male infertility	23031811	1 Suspected ciliopathy	Azoospermia associated		23031811			0
264	TMEM216	transmembrane protein 216	CORS2, MKS2	MGC13379, HSPC244, JBTS2	HGNC:25018	Q9P0N5	ENSG00000187049	51259	CG8116	TMEM216	FBgn0037614	C30B5.9	mks-2	WBGene00194710	Cre08.g379750				3	C	3 Known centriole/ciliary gene, well characterized	Centriole/cilium biogenesis	Ciliary transition zone	Transition zone component, part of MKS complex, required for basal body docking and ciliogenesis	20512146, 21725307	2 Confirmed ciliopathy	Joubert syndrome 2, Meckel syndrome 2	613277	20036350, 20512146	First-order	-3.99123	2
265	ELMOD3	ELMO domain containing 3	RBM29, RBED1, DFNB88	FLJ21977	HGNC:26158	Q96FG2	ENSG00000115459	84173	CG10068	CG10068	FBgn0037473	C56G7.3	C56G7.3	WBGene00008348	Cre17.g722100	SSA3			2	C	2 Known centriole/ciliary gene, partially characterized	Centriole/cilium biogenesis	Ciliary regulator	Putative Arf GAP linked to membrane trafficking and ciliogenesis	34818063, 35612986	1 Potential ciliopathy	Deafness, autosomal dominant 81 (proposed), Deafness, autosomal recessive 88 (proposed)	615427	24039609, 29713870		-8.77645	0
266	CFAP418	cilia and flagella associated protein 418	C8orf37	FLJ30600, CORD16, RP64, BBS21, FAP418, MOT25	HGNC:27232	Q96NL8	ENSG00000156172	157657							Cre17.g722400	MOT25	Tb927.4.1690	Retinal Maintenance, putative	1	U	1 Ciliary phenotype, function unclear			Protein required for photoreceptor morphogenesis, molecular mechanism unknown	29440555	2 Confirmed ciliopathy	Bardet-Biedl syndrome 21, Cone-rod dystrophy 16, Retinitis pigmentosa 64	614477	22177090, 25802487, 26854863, 26865426, 27008867	First-order	-1.54716	4
267	TMEM107	transmembrane protein 107		MGC10744, JBTS29, MKS13	HGNC:28128	Q6UX40	ENSG00000179029	84314				F39B2.9	tmem-107	WBGene00043308	Cre12.g548300				3	C	3 Known centriole/ciliary gene, well characterized	Centriole/cilium biogenesis	Ciliary transition zone	Transition zone component, part of MKS complex, regulates ciliary protein composition	26123494, 26595381	2 Confirmed ciliopathy	Joubert syndrome 29 (proposed), Meckel syndrome 13, Orofaciodigital syndrome XVI	616183	26123494, 26518474, 26595381	First-order	2.5536	1
268	CFAP47	cilia and flagella associated protein 47	CXorf59, CXorf22, CXorf30, CHDC2	FLJ36601, RP13-11B7.1, MGC34831	HGNC:26708	Q6ZTR5	ENSG00000165164	286464				F58G4.5	str-129	WBGene00006178	Cre17.g704300	FAP47	Tb927.6.620	hypothetical protein, conserved	3	C	3 Known centriole/ciliary gene, well characterized	Cilium motility	Central apparatus component	Part of central bridge connecting the two microtubules of the central pair	35578022	2 Confirmed ciliopathy	Spermatogenic failure, X-linked 3	301057	33472045			3
269	RIIAD1	regulatory subunit of type II PKA R-subunit domain containing 1	NCRNA00166, C1orf230	FLJ36032	HGNC:26686	A6NNX1	ENSG00000178796	284485											0	U	0 uncharacterized			Uncharacterized		0 No reported centrosome/cilium-related disorder						4
270	CFAP77	cilia and flagella associated protein 77	C9orf171	FLJ46082	HGNC:33776	Q6ZQR2	ENSG00000188523	389799											1	U	1 Cilium localized, functionally uncharacterized			Found in flagellar (FAP77), basal body (BUG1) proteomes, transcript upregulated during flagellar regeneration, localized to axoneme in vertebrate cells	15738400, 15964273, 15998802, 28282151	0 No reported centrosome/cilium-related disorder					-6.38311	4
271	STPG1	sperm tail PG-rich repeat containing 1	C1orf201	FLJ33340, MAPO2	HGNC:28070	Q5TH74	ENSG00000001460	90529							Cre12.g486700	FAP271			0	U	0 Uncharacterized			Uncharacterized		0 No reported centrosome/cilium-related disorder						1
272	ZSWIM2	zinc finger SWIM-type containing 2		MGC33890, ZZZ2, MEX	HGNC:30990	Q8NEG5	ENSG00000163012	151112							Cre06.g278187	MOT4	Tb927.5.2920	Ring finger domain containing protein, putative	1	U	0 Largely uncharacterized, no/no clear indications of ciliary function			Described as testis-expressed E3 ligase involved in apoptosis, poorly characterized	16522193	0 No reported centrosome/cilium-related disorder						1
273	RNF32	ring finger protein 32		FKSG33, HSD15, LMBR2	HGNC:17118	Q9H0A6	ENSG00000105982	140545							Cre09.g392650	MOT39	Tb927.9.13300	Ring finger domain containing protein, putative	0	U	0 Essentially uncharacterized, no/no clear indications of ciliary function			RING finger protein, potential E3 ligase, expressed in testes and ovary, functionally uncharacterized	11890671	0 No reported centrosome/cilium-related disorder						0
274	TTC16	tetratricopeptide repeat domain 16		FLJ32780	HGNC:26536	Q8NEE8	ENSG00000167094	158248									Tb927.10.6210	TPR repeat, putative	0	U	0 Uncharacterized			Uncharacterized		0 No reported centrosome/cilium-related disorder						1
275	C11orf65	chromosome 11 open reading frame 65		MGC33948, MFI	HGNC:28519	Q8NCR3	ENSG00000166323	160140				F11D11.5	clec-254	WBGene00008700	Cre16.g681301	MOT12			0	U	0 Uncharacterized			Uncharacterized		0 No reported centrosome/cilium-related disorder						2
276	TEX47	testis expressed 47	C7orf62	MGC26647	HGNC:22402	Q8TBZ9	ENSG00000164645	219557							Cre01.g038750	MOT7			2	C	2 Known centriole/ciliary gene, not functionally characterized	Cilium motility	Inner dynein arm component (IDA)	Putative homolog of Leishmania LAX28, Chlamydomonas MOT7 and Ciona DYBLUP, component of inner dynein arm f/I1	31932510, 33637535	0 No reported centrosome/cilium-related disorder						2
277	CCDC153	coiled-coil domain containing 153		LOC283152	HGNC:27446	Q494R4	ENSG00000248712	283152							Cre03.g156300	FAP405			0	U	0 Uncharacterized			Uncharacterized		0 No reported centrosome/cilium-related disorder						6
278	MINDY4	MINDY lysine 48 deubiquitinase 4	C7orf67, FAM188B	FLJ22374	HGNC:21916	Q4G0A6	ENSG00000106125	84182	CG14142	CG14142	FBgn0036143				Cre06.g286600		Tb927.9.15450	Domain of unknown function (DUF4205), putative	1	U	0 Largely uncharacterized, no/no clear indications of ciliary function			Deubiquitinating enzyme, largely uncharacterized	29795372	0 No reported centrosome/cilium-related disorder						3
279	POC5	POC5 centriolar protein	C5orf37	FLJ35779, MGC120442, MGC120443, MGC120444, hPOC5	HGNC:26658	Q8NA72	ENSG00000152359	134359							Cre03.g163000	POC5	Tb927.10.7600	Centrosomal protein POC5, putative	3	C	3 Known centriole/ciliary gene, well characterized	Centriole/cilium biogenesis	Centriole assembly/stability	Centriolar protein required for centriole elongation and stability	19349582, 32110738, 32350068	1 Suspected ciliopathy	Scoliosis	617880	25642776	First-order		4
280	CFAP20DC	CFAP20 domain containing	C3orf67	FLJ42117, FLJ42930	HGNC:24763	Q6ZVT6	ENSG00000163689	200844							Cre06.g309750		Tb927.7.6390	SUMO-interacting motif-containing protein	0	U	0 Uncharacterized			Uncharacterized		0 No reported centrosome/cilium-related disorder						1
281	CCDC33	coiled-coil domain containing 33		FLJ32855, CT61	HGNC:26552	Q8N5R6	ENSG00000140481	80125											1	U	1 Cilium localized, functionally uncharacterized			Predominantly testis-expressed, reportedly cilia-localized, functionally uncharacterized	20068295, 29180514	0 No reported centrosome/cilium-related disorder					1.5501	3
282	TTC29	tetratricopeptide repeat domain 29		NYD-SP14	HGNC:29936	Q8NA56	ENSG00000137473	83894							Cre08.g374650	DII3			2	C	2 Known centriole/ciliary gene, partially characterized	Centriole/cilium biogenesis	Ciliary regulator	Axoneme-localized protein required for ciliogenesis, potentially via regulating intraflagellar transport	24424412	2 Confirmed ciliopathy	Spermatogenic failure 42	618735	31735292, 31735294	First-order	4.06323	9
283	CSTPP1	centriolar satellite-associated tubulin polyglutamylase complex regulator 1	C11orf49	FLJ22210, MGC4707	HGNC:28720	Q9H6J7	ENSG00000149179	79096											2	C	2 Known centriole/ciliary gene, partially characterized	Centriole/cilium biogenesis	Tubulin Modification	Centriolar satellite protein, associated with tubulin polyglutamylase complex, reported negative regulator of ciliogenesis in RPE1 cells	26638075, 31304627, 34782749	0 No reported centrosome/cilium-related disorder					1.5501	1
284	CCDC57	coiled-coil domain containing 57		FLJ00130, FLJ23754	HGNC:27564	Q2TAC2	ENSG00000176155	284001				T28C6.7	T28C6.7	WBGene00012121					2	C	2 Known centriole/ciliary gene, partially characterized	Centriole/cilium biogenesis	Cilium assembly (other)	Centriolar and centriolar satellite protein required for proper centriole assembly, mitotic progression and cilium biogenesis	32402286	0 No reported centrosome/cilium-related disorder						0
285	EFCAB11	EF-hand calcium binding domain 11	C14orf143		HGNC:20357	Q9BUY7	ENSG00000140025	90141											0	U	0 uncharacterized			Uncharacterized		0 No reported centrosome/cilium-related disorder						0
286	NICN1	nicolin 1, tubulin polyglutamylase complex subunit		MGC12936	HGNC:18317	Q9BSH3	ENSG00000145029	84276											1	U	1 Largely uncharacterized, some indications of ciliary function			Component of tubulin polyglutamylase complex, poorly characterized	15890843	0 No reported centrosome/cilium-related disorder						1
287	LRRC46	leucine rich repeat containing 46		MGC16309	HGNC:25047	Q96FV0	ENSG00000141294	90506											1	U	1 Largely uncharacterized, some indications of ciliary function			Uncharacterized, expressed in testes and ciliated epithelial cells	30149579, 33771330	0 No reported centrosome/cilium-related disorder					4.34848	3
288	AIDA	axin interactor, dorsalization associated	C1orf80	FLJ12806	HGNC:25761	Q96BJ3	ENSG00000186063	64853							Cre12.g487450				2	U	0 Partially characterized, no/no clear indications of ciliary function			C2-domain containing protain that interacts with Axin and inhibits Axin-mediated JNK activation.	17681137, 25117763	0 No reported centrosome/cilium-related disorder						1
289	RWDD3	RWD domain containing 3		DKFZP566K023, RSUME	HGNC:21393	Q9Y3V2	ENSG00000122481	25950							Cre02.g077925				2	U	0 Partially characterized, no/no clear indications of ciliary function			Involved in regulation of sumoylation by interacting with the SUMO conjugase Ubc9	17956732, 25918163	0 No reported centrosome/cilium-related disorder						0
290	CCDC162P	coiled-coil domain containing 162, pseudogene	C6orf184, C6orf185, CCDC162, C6orf183	bA425D10.7, bA425D10.3, bA487F23.3	HGNC:21565	Q8N1W0*	ENSG00000203799	221262											0	U	0 uncharacterized			Uncharacterized		0 No reported centrosome/cilium-related disorder						Not in Cildb
291	LRRC72	leucine rich repeat containing 72		CFAP279, FAP279	HGNC:42972	A6NJI9	ENSG00000205858	100506049							Cre06.g268650	FAP279			2	C	2 Known centriole/ciliary gene, partially characterized	Cilium motility	Central apparatus component	Protein thought to be associated with the C1a-e-c supercomplex within the ciliary central apparatus	33178545, 35578022	0 No reported centrosome/cilium-related disorder						0
292	FAM227B	family with sequence similarity 227 member B	C15orf33	FLJ32800	HGNC:26543	Q96M60	ENSG00000166262	196951							Cre06.g310400				0	U	0 Uncharacterized			Uncharacterized		0 No reported centrosome/cilium-related disorder						0
293	LRRC43	leucine rich repeat containing 43		MGC35140	HGNC:28562	Q8N309	ENSG00000158113	254050											0	U	0 Uncharacterized			Uncharacterized		0 No reported centrosome/cilium-related disorder					1.5501	2
294	PACRGL	parkin coregulated like	C4orf28	MGC29898	HGNC:28442	Q8N7B6	ENSG00000163138	133015	CG17349	CG17349	FBgn0032771								1	U	1 Largely uncharacterized, some indications of ciliary function			Potential axonemal microtubule binding protein, related to PACRG which binds to the inner junction of the axonemal doublet microtubule, functionally uncharacterized in vivo but shown to bind microtubules and form crosslinks with tubulin dimers in vitro	33529594	0 No reported centrosome/cilium-related disorder						0
295	CFAP54	cilia and flagella associated protein 54	C12orf63, C12orf55	FLJ31514, FLJ44112	HGNC:26456	Q96N23	ENSG00000188596	144535							Cre12.g518550	FAP54			3	C	3 Known centriole/ciliary gene, well characterized	Cilium motility	Central apparatus component	Component of C1d projection of central apparatus in Chlamydomonas, required for assembly of the central pair apparatus and ciliary motility in mice	22573824, 26224312	0 No reported centrosome/cilium-related disorder				First-order	-0.858779	0
296	MDH1B	malate dehydrogenase 1B		FLJ25341, RP11-95H11	HGNC:17836	Q5I0G3	ENSG00000138400	130752											0	U	1 Essentially uncharacterized, some indications of ciliary function			Uncharacterized, predicted to be expressed in ciliated tissues	17971504	0 No reported centrosome/cilium-related disorder					1.9396	7
297	FAM221A	family with sequence similarity 221 member A	C7orf46	FLJ45875, MGC72075, DKFZp686F0810	HGNC:27977	A4D161	ENSG00000188732	340277							Cre03.g202337	MOT28			0	U	0 Uncharacterized			Uncharacterized		0 No reported centrosome/cilium-related disorder						0
298	CDKL5	cyclin dependent kinase like 5	STK9	EIEE2, CFAP247	HGNC:11411	O76039	ENSG00000008086	6792							Cre12.g538300	LF5			2	C	2 Known centriole/ciliary gene, partially characterized	Centriole/cilium biogenesis	Ciliary regulator	Member of CDKL kinase family that negatively regulates cilium length in Chlamydomonas, family member CDKL-1 associated with IFT in C. elegans	23283985, 33857430	1 Potential ciliopathy	Developmental and epileptic encephalopathy 2	300203	15917271	First-order		0
299	WDR90	WD repeat domain 90	C16orf17, C16orf15, C16orf16, C16orf19, C16orf18	FLJ36483, KIAA1924, POC16	HGNC:26960	Q96KV7	ENSG00000161996	197335							Cre14.g613400	POC16			3	C	3 Known centriole/ciliary gene, well characterized	Centriole/cilium biogenesis	Centriole assembly/stability	Centriolar protein required for centriole stability and ciliogenesis	28781053, 32110738, 32946374	0 No reported centrosome/cilium-related disorder				First-order		5
300	DNAAF9	dynein axonemal assembly factor 9	C20orf194	DKFZp434N061	HGNC:17721	Q5TEA3	ENSG00000088854	25943							Cre11.g467556				3	C	3 Known centriole/ciliary gene, well characterized	Cilium motility	Axonemal dynein assembly factor	Axonemal dynein assembly factor, packages axonemal outer dynein arms for ciliary targeting	33632841	0 No reported centrosome/cilium-related disorder						1
301	CFAP46	cilia and flagella associated protein 46	C10orf123, C10orf124, C10orf93, C10orf92, TTC40	DKFZp434A1721, bA288G11.4, bA288G11.5, bB137A17.2, FLJ25954, bB137A17.3	HGNC:25247	Q8IYW2	ENSG00000171811	54777							Cre10.g420800	FAP46	Tb927.4.620	hypothetical protein, conserved	3	C	3 Known centriole/ciliary gene, well characterized	Cilium motility	Central apparatus component	Forms complex with FAP54, FAP74 and FAP221 associated with C1d central pair projection	20421426, 22573824, 35578022	0 No reported centrosome/cilium-related disorder					-1.54716	2
302	EML6	EMAP like 6		FLJ42562	HGNC:35412	Q6ZMW3	ENSG00000214595	400954											1	U	0 Largely uncharacterized, no/no clear indications of ciliary function			Poorly characterized, microtubule associated, found to be required for proper completion of oocyte meiotic division in mice	33729517, 35081682	1 Potential ciliopathy	Keratoconus		33729517			4
303	CFAP92	cilia and flagella associated protein 92 (putative)	KIAA1257	FLJ43738, FAP92	HGNC:29231	Q6ZUG5	ENSG00000114656	57501											0	U	1 Essentially uncharacterized, some indications of ciliary function			Potential ortholog of Chlamydomonas FAP92, a central apparatus component, itself uncharacterized, homology unclear	31672705	0 No reported centrosome/cilium-related disorder						0
304	PCNX4	pecanex 4	C14orf135, PCNXL4		HGNC:20349	Q63HM2	ENSG00000126773	64430	CG3443	pcx	FBgn0003048								0	U	0 Uncharacterized			Uncharacterized		0 No reported centrosome/cilium-related disorder						1
305	STIL	STIL centriolar assembly protein	SIL	MCPH7	HGNC:10879	Q15468	ENSG00000123473	6491	CG8262	ana2	FBgn0027513	F35B12.5	sas-5	WBGene00009385					3	C	3 Known centriole/ciliary gene, well characterized	Centriole/cilium biogenesis	Centriole assembly/stability	Centriolar cartwheel component required for centriole assembly	15232593, 23064147, 29367435	2 Confirmed ciliopathy/centrosomal disorder	Microcephaly 7, primary, autosomal recessive	181590	19215732, 22989186, 25218063	First-order	-3.99123	0
306	RABL2A	RAB, member of RAS oncogene family like 2A			HGNC:9799	Q9UBK7	ENSG00000144134	11159							Cre17.g722350	RABL2			3	C	3 Known centriole/ciliary gene, well characterized	Centriole/cilium biogenesis	Ciliary regulator	Associated with IFT-B complex to initiate intraflagellar transport at ciliary base	28428259, 28625565	1 Suspected ciliopathy	Oligoasthenozoospermia (proposed)	605412	24825419	First-order	6.65842	6
307	FAM221B	family with sequence similarity 221 member B	C9orf128		HGNC:30762	A6H8Z2	ENSG00000204930	392307							Cre02.g090200		Tb927.10.13840	Domain of unknown function (DUF4475), putative	0	U	0 Uncharacterized			Uncharacterized		0 No reported centrosome/cilium-related disorder						0
308	EFCAB5	EF-hand calcium binding domain 5		FLJ46247	HGNC:24801	A4FU69	ENSG00000176927	374786							Cre07.g340400	RSP17			1	U	1 Largely uncharacterized, some indications of ciliary function			Uncharacterized putative homolog of Chlamydomonas radial spoke component RSP17, itself largely uncharacterized	16507594	0 No reported centrosome/cilium-related disorder						0
309	SPAG1	sperm associated antigen 1		SP75, FLJ32920, HSD-3.8, TPIS, CT140, CILD28, DNAAF13	HGNC:11212	Q07617	ENSG00000104450	6674	CG18472	Spag1	FBgn0039463								3	C	3 Known centriole/ciliary gene, well characterized	Cilium motility	Axonemal dynein assembly factor	With HEATR2 and DNAAF2, plays essential role in ciliary axonemal dynein arm assembly in humans.	29358401, 35178554	2 Confirmed ciliopathy	Ciliary dyskinesia, primary, 28	603395	24055112	Second-order	1.87513	4
310	TTLL2	tubulin tyrosine ligase like 2	C6orf104	NYD-TSPG, dJ366N23.3	HGNC:21211	Q9BWV7	ENSG00000120440	83887											0	U	1 Essentially uncharacterized, some indications of ciliary function			Putative glutamylase based on homology, uncharacterized	25957412	0 No reported centrosome/cilium-related disorder						0
311	AHI1	Abelson helper integration site 1		FLJ20069, ORF1, JBTS3	HGNC:21575	Q8N157	ENSG00000135541	54806											3	C	3 Known centriole/ciliary gene, well characterized	Centriole/cilium biogenesis	Ciliary transition zone	Transition zone component required for Rab8a localization, ciliogenesis and vesicle trafficking	19625297, 31391239	2 Confirmed ciliopathy	Joubert syndrome 3	608894	15322546, 15467982, 16155189, 16453322, 20081859, 25616960	First-order	4.07364	0
312	XRRA1	X-ray radiation resistance associated 1		FLJ00225	HGNC:18868	Q6P2D8	ENSG00000166435	143570											1	U	0 Largely uncharacterized, no/no clear indications of ciliary function			Poorly characterized, linked to ATM/CHK1/2 pathway and DNA repair	29082250	0 No reported centrosome/cilium-related disorder						0
313	TPX2	TPX2 microtubule nucleation factor	C20orf2, C20orf1	p100, DIL-2, HCA519, FLS353	HGNC:1249	Q9ULW0	ENSG00000088325	22974				Y39G10AR.12	tpxl-1	WBGene00021470	Cre11.g482850				3	U	1 Centrosome-localized, ciliary link not established			Centrosome-localized Aurora A activator involved in spindle organization	10871281, 16054030	0 No reported centrosome/cilium-related disorder						0
314	CEP83	centrosomal protein 83	CCDC41	NY-REN-58, NPHP18	HGNC:17966	Q9Y592	ENSG00000173588	51134				F41C3.7	F41C3.7	WBGene00018273	Cre11.g467620				3	C	3 Known centriole/ciliary gene, well characterized	Centriole/cilium biogenesis	Centriolar Appendages	Centriolar distal appendage protein required for ciliogenesis	23348840, 23530209, 29789620, 31455668	2 Confirmed ciliopathy	Nephronophthisis 18	615847	24882706	First-order	2.22414	6
315	CCDC180	coiled-coil domain containing 180	KIAA1529, C9orf174	DKFZp434I2420, BDAG1, FAP76, CFAP76	HGNC:29303	Q9P1Z9	ENSG00000197816	100499483							Cre09.g387689	FAP76			3	C	3 Known centriole/ciliary gene, well characterized	Cilium motility	Central apparatus component	Protein associated with the C1a-e-c supercomplex within the ciliary central apparatus, required for cilium motility	31092556, 31672705	0 No reported centrosome/cilium-related disorder						2
316	LRRC45	leucine rich repeat containing 45		MGC20806	HGNC:28302	Q96CN5	ENSG00000169683	201255											2	C	3 Known centriole/ciliary gene, well characterized	Centriole/cilium biogenesis	Basal body positioning/docking	Promotes cilium biogenesis by promoting the docking of Rab8-positive vesicles, also a centriole linker protein required for centrosome cohesion	24035387, 30131441	1 Suspected ciliopathy	Bardet-Biedl syndrome (proposed)		34716235	First-order		5
317	PRKAR1A	protein kinase cAMP-dependent type I regulatory subunit alpha	PRKAR1, TSE1	CNC1	HGNC:9388	P10644	ENSG00000108946	5573				R07E4.6	kin-2	WBGene00002190			Tb927.11.4610	protein kinase A regulatory subunit	2	U	1 Well characterized, some indications of ciliary function			Main regulatory subunit of protein kinase A localized to cilia and found to be required for hh signaling, linked to ADPKD	18827223, 26585297, 28615245	0 No reported centrosome/cilium-related disorder					2.62857	0
318	PDE12	phosphodiesterase 12		DKFZp667B1218, 2'-PDE, 3635	HGNC:25386	Q6L8Q7	ENSG00000174840	201626	CG31759	CG31759	FBgn0051759	R17.2	pde-12	WBGene00011268	Cre12.g500450	TPD1	Tb927.4.2430	Endonuclease/Exonuclease/phosphatase family, putative	3	U	0 Well characterized, no/no clear indications of ciliary function			Mitochondrial poly(A)-specific exoribonuclease regulating protein synthesis	21245038, 21666256, 28745585	0 No reported centrosome/cilium-related disorder						0
319	MAPK15	mitogen-activated protein kinase 15		ERK8, ERK7	HGNC:24667	Q8TD08	ENSG00000181085	225689	CG32703	Erk7	FBgn0052703	C05D10.2	mapk-15	WBGene00015478	Cre13.g607300	FAP352	Tb927.10.5140	Mitogen-activated protein kinase 6	2	C	2 Known centriole/ciliary gene, partially characterized	Centriole/cilium biogenesis	Basal body positioning/docking	Required for basal body migration and ciliogenesis	25823377, 29021280, 29879119	0 No reported centrosome/cilium-related disorder				First-order		1
320	DTWD1	DTW domain containing 1		MDS009, MGC111207	HGNC:30926	Q8N5C7	ENSG00000104047	56986	CG2006	CG2006	FBgn0039664	Y53C12A.10	Y53C12A.10	WBGene00175030	Cre06.g278192		Tb927.9.15040	DTW domain containing protein, putative	2	U	0 Partially characterized, no/no clear indications of ciliary function			Enzyme responsible for post-transcriptional modification (addition of 3-(3-amino-3-carboxypropyl)uridine (acp3U)) of tRNA, double knockout cell lines with DTWD2 display proliferation defects	31804502	0 No reported centrosome/cilium-related disorder						0
321	KCNMA1	potassium calcium-activated channel subfamily M alpha 1	SLO	KCa1.1, mSLO1	HGNC:6284	Q12791	ENSG00000156113	3778	CG10693	slo	FBgn0003429	Y51A2D.19	slo-1	WBGene00004830	Cre02.g146300				3	C	3 Known centriole/ciliary gene, well characterized	Cilium motility	Regulator of cilium motility	Pore forming subunit of voltage- and calcium-activated potassium (BK) channel, localized to sperm flagellum, lung cilia, regulates cilium motility	24137539, 28481415	0 No reported centrosome/cilium-related disorder						2
322	DYNLT1	dynein light chain Tctex-type 1	TCTEL1	Tctex-1, TCTEX1	HGNC:11697	P63172	ENSG00000146425	6993	CG12363	Dlc90F	FBgn0024432				Cre01.g004250	DLT3	Tb927.10.10320	dynein light chain Tctex-type, putative	3	C	3 Known centriole/ciliary gene, well characterized	Centriole/cilium biogenesis	Cilium assembly (other)	Dynein light chain Tctex-type 1, component of cytoplasmic dynein 1 and 2 and outer dynein arms	9490726, 25205765, 35006274	0 No reported centrosome/cilium-related disorder				First-order	-2.09026	9
323	STIMATE	STIM activating enhancer	TMEM110	MGC52022	HGNC:30526	Q86TL2	ENSG00000213533	375346				C06B3.9	str-252	WBGene00006278	Cre16.g686550				2	U	0 Partially characterized, no/no clear indications of ciliary function			Transmembrane protein localized to ER-plasma membrane junctions to regulate Ca²⁺ influx	26322679, 26644574	0 No reported centrosome/cilium-related disorder						0
324	PRKDC	protein kinase, DNA-activated, catalytic subunit	HYRC, HYRC1	DNPK1, p350, DNAPK, XRCC7, DNA-PKcs, DNAPKc, DNA-PKC, p460	HGNC:9413	P78527	ENSG00000253729	5591											3	U	0 Well characterized, no/no clear indications of ciliary function			Catalytic subunit of the DNA-dependent protein kinase, key protein in NHEJ	33077885	0 No reported centrosome/cilium-related disorder						1
325	HSPA12A	heat shock protein family A (Hsp70) member 12A		FLJ13874, KIAA0417	HGNC:19022	O43301	ENSG00000165868	259217							Cre06.g262977				2	U	0 Partially characterized, no/no clear indications of ciliary function			HSP70 family member, multiple reported cellular roles, not clearly linked to cilia	12552099	0 No reported centrosome/cilium-related disorder						0
326	MDC1	mediator of DNA damage checkpoint 1		NFBD1, KIAA0170, Em:AB023051.5	HGNC:21163	Q14676	ENSG00000137337	9656	CG32133	Ptip	FBgn0052133								3	U	0 Well characterized, no/no clear indications of ciliary function			Acts as an adaptor protein that recruits DDR proteins to sites of damage, reported target of CEP164 in DNA damage response	15279781, 18283122	0 No reported centrosome/cilium-related disorder						0
327	TCAIM	T cell activation inhibitor, mitochondrial	C3orf23	DKFZp313N0621, TOAG-1	HGNC:25241	Q8N3R3	ENSG00000179152	285343	CG13295	CG13295	FBgn0035674	C35B8.3	C35B8.3	WBGene00016438			Tb927.9.2620	Mitoribosomal SSU assembly factor 6	2	U	0 Partially characterized, no/no clear indications of ciliary function			Mitochondrial protein thought to be involved in regulating Ca2+uptake and activation of T cells	25750433	0 No reported centrosome/cilium-related disorder						0
328	LYRM1	LYR motif containing 1		A211C6.1	HGNC:25074	O43325	ENSG00000102897	57149				R08D7.4	R08D7.4	WBGene00011144			Tb927.4.1130	Complex 1 protein (LYR family), putative	1	U	0 Largely uncharacterized, no/no clear indications of ciliary function			Member of LYRM-family of proteins linked to a variety of important functions within mitochondria, knockout cells displayed no clear mitochondrial defects	31666358	0 No reported centrosome/cilium-related disorder						0
329	AKAP7	A-kinase anchoring protein 7		AKAP18, AKAP15	HGNC:377	O43687	ENSG00000118507	9465									Tb927.11.13890	AKAP7 2'5' RNA ligase-like domain containing protein, putative	3	U	0 Well characterized, no/no clear indications of ciliary function			A-kinase anchoring protein (AKAP) family member targeted to different cellular subdomains including the cell surface by alternative splicing, mouse KO animals viable and fertile with no obvious phenotype	9545239, 10613906, 23035250	0 No reported centrosome/cilium-related disorder						1
330	POLB	DNA polymerase beta			HGNC:9174	P06746	ENSG00000070501	5423									Tb927.5.2780	mitochondrial DNA polymerase beta	3	U	0 Well characterized, no/no clear indications of ciliary function			DNA polymerase beta involved in base-excision repair	8538772	0 No reported centrosome/cilium-related disorder						0
331	DENND2B	DENN domain containing 2B	ST5	HTS1, p126	HGNC:11350	P78524	ENSG00000166444	6764							Cre12.g511600				2	C	2 Known centriole/ciliary gene, partially characterized	Centriole/cilium biogenesis	Ciliary regulator	GEF Acting on Rab10 and RhoA to negatively regulate primary cilia formation and length	35196081	1 Potential ciliopathy	Mental retardation and multiple congenital anomalies		19843505			1
332	RNF213	ring finger protein 213	C17orf27, KIAA1618, MYMY2	KIAA1554, NET57, ALO17	HGNC:14539	Q63HN8	ENSG00000173821	57674											3	U	0 Well characterized, no/no clear indications of ciliary function			Protein that possesses both ubiquitin ligase activity and ATPase activity, thought to be involved in angiogenesis and vasculogenesis, no indications of cilia function	21799892, 26126547	1 Potential ciliopathy	Moyamoya disease 2, susceptibility to	613768	21048783			0
333	FGD6	FYVE, RhoGEF and PH domain containing 6		ZFYVE24, FLJ11183	HGNC:21740	Q6ZV73	ENSG00000180263	55785											2	U	0 Partially characterized, no/no clear indications of ciliary function			Cdc42 GEF involved in cell adhesion, cell polarity and membrane recycling in osteoclasts	24821726	0 No reported centrosome/cilium-related disorder						0
334	GNPTAB	N-acetylglucosamine-1-phosphate transferase subunits alpha and beta	GNPTA	KIAA1208, MGC4170	HGNC:29670	Q3T906	ENSG00000111670	79158	CG8027	Gnptab	FBgn0033392								3	U	0 Well characterized, no/no clear indications of ciliary function			Enzyme involved in modification of newly synthesized lysosomal enzymes, well characterized, no indications of cilia function	8940155	0 No reported centrosome/cilium-related disorder						0
335	ADCY10	adenylate cyclase 10		SAC, Sacy, SACI, HCA2, RP1-313L4.2	HGNC:21285	Q96PN6	ENSG00000143199	55811							Cre01.g053450	CYA1			3	C	3 Known centriole/ciliary gene, well characterized	Cilium motility	Regulator of cilium motility	Soluble adenylate cyclase localized to cilia and involved in regulation of ciliary motility	17591988, 20639512, 34463764	1 Suspected ciliopathy	Male infertility (proposed)		33574797		-7.29174	0
336	NSMAF	neutral sphingomyelinase activation associated factor		FAN, GRAMD5	HGNC:8017	Q92636	ENSG00000035681	8439							Cre06.g274950				3	U	0 Well characterized, no/no clear indications of ciliary function			Linked to LC3-conjugation pathway that controls extracellular vesicle cargo loading and secretion, no indications of ciliary function	31932738	0 No reported centrosome/cilium-related disorder						0
337	RSPH10B2	radial spoke head 10 homolog B2			HGNC:34385	B2RC85	ENSG00000169402	222967;728194							Cre16.g690450	FAP266	Tb927.11.7180	MORN repeat, putative	1	U	1 Largely uncharacterized, some indications of ciliary function			Putative Chlamydomonas homolog predicted to be central apparatus protein associated with the C2 microtubule	31092556, 35578022	0 No reported centrosome/cilium-related disorder					3.63077	6
338	LZTR1	leucine zipper like transcription regulator 1		LZTR-1, BTBD29	HGNC:6742	Q8N653	ENSG00000099949	8216	CG3711	Lztr1	FBgn0040344								3	U	0 Well characterized, no/no clear indications of ciliary function			Golgi matrix protein that regulates RAS protein superfamily ubiquination and signaling	16356934, 30442766	1 Potential ciliopathy	Noonan syndrome 2, Noonan syndrome 10	600574	25795793, 29469822, 30368668			0
339	SASS6	SAS-6 centriolar assembly protein		DKFZp761A078, SAS-6, FLJ22097, SAS6	HGNC:25403	Q6UVJ0	ENSG00000156876	163786	CG15524	Sas-6	FBgn0039731	Y45F10D.9	sas-6	WBGene00012888	Cre12.g516950	SAS6	Tb927.9.10550	Spindle assembly abnormal protein 6 homolog	3	C	3 Known centriole/ciliary gene, well characterized	Centriole/cilium biogenesis	Centriole assembly/stability	Centriolar cartwheel component required for centriole assembly across eukaryotes	15572125, 15665853, 21273447, 21277013	2 Confirmed ciliopathy/centrosomal disorder	Microcephaly 14, primary, autosomal recessive	609321	24951542, 30639237	First-order	-2.7891	6
340	ARMC3	armadillo repeat containing 3		FLJ32827, CT81	HGNC:30964	Q5W041	ENSG00000165309	219681	CG13326	CG13326	FBgn0033794								2	C	2 Known centriole/ciliary gene, partially characterized	Cilium motility	Assembly of motile cilia	Required for autophagic elimination of ribosomes during spermiogenesis to provide energy for flagellar motility, mutant mice viable but male infertile, also expressed in other tissues with motile cilia	26923438, 32616903, 34428398	0 No reported centrosome/cilium-related disorder					5.35197	4
341	AK8	adenylate kinase 8	C9orf98	FLJ32704	HGNC:26526	Q96MA6	ENSG00000165695	158067	CG15543	CG15543	FBgn0039799						Tb927.5.3970	adenylate kinase, putative	2	C	2 Known centriole/ciliary gene, partially characterized	Cilium motility	Regulator of cilium motility	Adenylate kinase, axoneme localized, mutant mice develop hydrocephaly due to defects in cilia motility, potentially involved in dynein ATPase regulation	21746835, 33139725	0 No reported centrosome/cilium-related disorder				First-order	-0.427025	13
342	TRIM37	tripartite motif containing 37	MUL	KIAA0898, POB1, TEF3	HGNC:7523	O94972	ENSG00000108395	4591											3	C	3 Known centriole/ciliary gene, well characterized	Centriole/cilium biogenesis	Centriole assembly/stability	E3 ubiquitin ligase, regulates centrosomal protein levels to control centriole and centrosome biogenesis	23769972, 33983387	2 Confirmed ciliopathy/centrosomal disorder	Mulibrey nanism	605073	10888877, 12754710, 33042106			0
343	SMAP1	small ArfGAP 1		FLJ13159, SMAP-1	HGNC:19651	Q8IYB5	ENSG00000112305	60682	CG8243	CG8243	FBgn0033349	W09D10.1	W09D10.1	WBGene00012359					3	U	0 Well characterized, no/no clear indications of ciliary function			Arf GAP thought to regulate clathrin-dependent endocytosis, also linked to sorting in polarized epithelia	15659652, 25281535, 34901019	0 No reported centrosome/cilium-related disorder						0
344	UBFD1	ubiquitin family domain containing 1		FLJ42145, FLJ38870, UBPH	HGNC:30565	O14562	ENSG00000103353	56061							Cre12.g544900				0	U	0 Largely uncharacterized, no/no clear indications of ciliary function			Ubiquitin binding protein, poorly characterized	19285159	0 No reported centrosome/cilium-related disorder						0
345	PLD6	phospholipase D family member 6		Zuc	HGNC:30447	Q8N2A8	ENSG00000179598	201164	CG12314	zuc	FBgn0261266				Cre13.g591900	PLD6	Tb927.4.2560	cardiolipin synthetase	1	U	1 Cilium localized, ciliary function unclear			Membrane-associated signaling protein, Chlamydomonas PLD ciliary protein, ciliary role largely uncharacterized	23589493	0 No reported centrosome/cilium-related disorder						1
346	ECI1	enoyl-CoA delta isomerase 1	DCI		HGNC:2703	P42126	ENSG00000167969	1632	CG4598	CG4598	FBgn0032160				Cre03.g190850	ECH1	Tb927.4.4910	3,2-trans-enoyl-CoA isomerase, mitochondrial precursor, putative	3	U	0 Well characterized, no/no clear indications of ciliary function			Mitochondrial enzyme involved in unsaturated fatty acid oxidation, knockout mice viable, fertile, and phenotypically indistinguishable from wt mice unless challenged by metabolic stress	11916962	0 No reported centrosome/cilium-related disorder						1
347	PTP4A1	protein tyrosine phosphatase 4A1		PTPCAAX1, PRL-1, PRL1	HGNC:9634	Q93096	ENSG00000112245	7803	CG4993	PRL-1	FBgn0024734	T19D2.2	T19D2.2	WBGene00004184			Tb927.8.5780	phosphatase of regenerating liver-type phosphatase, putative	3	U	0 Well characterized, no/no clear indications of ciliary function			Protein-tyrosine phosphatase localized to endosomes, ER and spindle microtubules, linked to cell growth and migration, also reported to be required for proper completion of mitosis	12235145, 17656357, 33425892	0 No reported centrosome/cilium-related disorder						1
348	KMT2A	lysine methyltransferase 2A	MLL	TRX1, HRX, ALL-1, HTRX1, CXXC7, MLL1A, MLL1, ALL1, HTRX	HGNC:7132	Q03164	ENSG00000118058	4297	CG8651	trx	FBgn0003862				Cre11.g475950	HLM16			3	U	0 Well characterized, no/no clear indications of ciliary function			Lysine methyltransferase responsible for transcriptional activation through lysine 4 of histone 3 (H3K4) methylation, well characterized	35328068	0 No reported centrosome/cilium-related disorder						0
349	SLC38A7	solute carrier family 38 member 7		FLJ10815	HGNC:25582	Q9NVC3	ENSG00000103042	55238							Cre06.g264450	AOT5			0	U	0 Essentially uncharacterized, no/no clear indications of ciliary function			Glutamine transporter expressed in neurons, poorly characterized	21511949	0 No reported centrosome/cilium-related disorder						2
350	GCC2	GRIP and coiled-coil domain containing 2		GCC185, KIAA0336	HGNC:23218	Q8IWJ2	ENSG00000135968	9648	CG3532	GCC185	FBgn0037979	T05G5.9	gcc-2	WBGene00011503					3	U	0 Well characterized, no/no clear indications of ciliary function			Golgi protein involved in Golgi structure maintenance and AP-1–mediated vesicle tethering, well characterized	21875948	0 No reported centrosome/cilium-related disorder						0
351	TXNDC5	thioredoxin domain containing 5		MGC3178, FLJ21353, FLJ90810, EndoPDI, Hcc-2, ERp46, PDIA15	HGNC:21073	Q8NBS9	ENSG00000239264	81567	CG1837	prtp	FBgn0030329								3	U	0 Well characterized, no/no clear indications of ciliary function			Protein disulfide isomerase family member that resides in ER and assists in folding of nascent polypeptides	12963716, 25526565	0 No reported centrosome/cilium-related disorder						0
352	EGLN1	egl-9 family hypoxia inducible factor 1	C1orf12	SM-20, PHD2, ZMYND6, HIFPH2	HGNC:1232	Q9GZT9	ENSG00000135766	54583	CG44015	Hph	FBgn0264785	F22E12.4	egl-9	WBGene00001178					3	U	0 Well characterized, no/no clear indications of ciliary function			Prolyl hydroxylase that catalyzes the posttranslational modification of hypoxia-inducible transcription factors to regulate oxygen homeostasis	11595184	0 No reported centrosome/cilium-related disorder						0
353	TMEM144	transmembrane protein 144		FLJ11155	HGNC:25633	Q7Z5S9	ENSG00000164124	55314				R144.6	R144.6	WBGene00020096					0	U	0 Uncharacterized			10-transmembrane family receptor, uncharacterized	24503940	0 No reported centrosome/cilium-related disorder						0
354	B3GNTL1	UDP-GlcNAc:betaGal beta-1,3-N-acetylglucosaminyltransferase like 1		B3GNT8	HGNC:21727	Q67FW5	ENSG00000175711	146712				F13G3.6	F13G3.6	WBGene00008766					0	U	0 Uncharacterized			Putative glycosyltransferase, uncharacterized	15560372	0 No reported centrosome/cilium-related disorder						0
355	GSTCD	glutathione S-transferase C-terminal domain containing		FLJ13273	HGNC:25806	Q8NEC7	ENSG00000138780	79807	CG10428	CG10428	FBgn0032724				Cre03.g195250				2	U	0 Partially characterized, no/no clear indications of ciliary function			Glutathione S-transferase C-terminal domain containing protein, linked to COPD, no apparent enzymatic function, knockout mice viable with no respiratory phenotypes	31370853, 31513609	0 No reported centrosome/cilium-related disorder						0
356	THUMPD3	THUMP domain containing 3		DKFZP434F091	HGNC:24493	Q9BV44	ENSG00000134077	25917				M04B2.2	M04B2.2	WBGene00010846					2	U	0 Partially characterized, no/no clear indications of ciliary function			m2G methyltransferase that acts on tRNA, highly expressed in testes	34669960	1 Potential ciliopathy	3p- syndrome (associated)	613792	23613140, 25138099			0
357	PCIF1	phosphorylated CTD interacting factor 1	C20orf67	bA465L10.1, PPP1R121, CAPAM	HGNC:16200	Q9H4Z3	ENSG00000100982	63935	CG11399	Pcif1	FBgn0037021						Tb927.5.2310	Phosphorylated CTD interacting factor 1 WW domain containing protein, putative	3	U	0 Well characterized, no/no clear indications of ciliary function			RNA polymerase II-associated methyltransferase acting on mRNA cap	30467178	0 No reported centrosome/cilium-related disorder						1
358	TOP1	DNA topoisomerase I			HGNC:11986	P11387	ENSG00000198900	7150	CG6146	Top1	FBgn0004924	M01E5.5	top-1	WBGene00006595	Cre03.g178600	TOP1			3	U	0 Well characterized, no/no clear indications of ciliary function			DNA topoisomerase I, essential for normal development, role in transcription	2833744, 3002635	0 No reported centrosome/cilium-related disorder						2
359	TRAP1	TNF receptor associated protein 1		HSP75, HSP90L	HGNC:16264	Q12931	ENSG00000126602	10131	CG3152	Trap1	FBgn0026761	R151.7	hsp-75	WBGene00020110			Tb927.11.2650	heat shock protein 84, putative	1	U	1 Well characterized, some indications of ciliary function			HSP90 family member localized to mitochondria and ER, reported to interact with RNA-binding protein Syndesmos which controls expression of proteins required for primary cilia formation	21979464, 24731398, 30260431	0 No reported centrosome/cilium-related disorder						4
360	CMTR1	cap methyltransferase 1	KIAA0082, FTSJD2	MTr1, ISG95	HGNC:21077	Q8N1G2	ENSG00000137200	23070	CG6379	Cmtr1	FBgn0029693	Y53F4B.13	cmtr-1	WBGene00013160			Tb927.10.7940	methyltransferase, putative	3	U	0 Well characterized, no/no clear indications of ciliary function			Methyltransferase that catalyses methylation of the first transcribed nucleotide of RNAPII transcripts, creating part of the RNA cap structure	20713356	0 No reported centrosome/cilium-related disorder						1
361	C2CD5	C2 calcium dependent domain containing 5	KIAA0528	CDP138	HGNC:29062	Q86YS7	ENSG00000111731	9847	CG6454	CG6454	FBgn0039187	F52H2.7	ccd-5	WBGene00018719			Tb927.11.4160	predicted C2 domain protein	2	U	0 Partially characterized, no/no clear indications of ciliary function			C2 domain-containing protein linked to mitochondrial trafficking, structure, and function in hypothalamic neurons, mouse mutants display obesity	31666192, 34034255	0 No reported centrosome/cilium-related disorder						3
362	TMEM94	transmembrane protein 94	KIAA0195		HGNC:28983	Q12767	ENSG00000177728	9772	CG3054	l(2)k05819	FBgn0022153	D1007.15	D1007.15	WBGene00017010			Tb927.5.2510	hypothetical protein, conserved	1	U	0 Largely uncharacterized, no/no clear indications of ciliary function			Disease associated, knockout mouse embryonic lethal suggesting role in craniofacial, cardiovascular, and nervous system development	30526868	1 Potential ciliopathy	Intellectual developmental disorder with cardiac defects and dysmorphic facies	618163	30526868, 32825426			0
363	SPR	sepiapterin reductase		SDR38C1	HGNC:11257	P35270	ENSG00000116096	6697	CG12117	Sptr	FBgn0014032	R11D1.11	dhs-21	WBGene00000984	Cre10.g449600	SPR1			3	U	0 Well characterized, no/no clear indications of ciliary function			Enzyme involved in biosynthesis of tetrahydrobiopterin, an essential cofactor for enzymes involved in diverse enzymatic reactions, knockout mice exhibit phenylketonuria, dwarfism, and impaired body movement	16532389, 21867484	0 No reported centrosome/cilium-related disorder						1
364	QDPR	quinoid dihydropteridine reductase		DHPR, PKU2, SDR33C1	HGNC:9752	P09417	ENSG00000151552	5860	CG4665	Dhpr	FBgn0035964	T03F6.1	qdpr-1	WBGene00011398					3	U	0 Well characterized, no/no clear indications of ciliary function			Enzyme catalyzing the NADH-mediated reduction of quinonoid dihydrobiopterin to regenerate tetrahydrobiopterin, knockout mice viable	3033643, 25240194	0 No reported centrosome/cilium-related disorder						0
365	SYAP1	synapse associated protein 1		FLJ14495, PRO3113	HGNC:16273	Q96A49	ENSG00000169895	94056	CG8884	Sap47	FBgn0013334	C16C2.4	C16C2.4	WBGene00007621	Cre06.g291250		Tb927.9.3630	BSD domain containing protein, putative	2	U	0 Partially characterized, no/no clear indications of ciliary function			Neuronal protein associated with synaptic terminals, knockout mice viable and fertile with defects in motor behavior	27344443, 31118165	0 No reported centrosome/cilium-related disorder						3
366	CABLES1	Cdk5 and Abl enzyme substrate 1		HsT2563, FLJ35924	HGNC:25097	Q8TDN4	ENSG00000134508	91768	CG6191	CG6191	FBgn0027581	Y71F9B.6	Y71F9B.6	WBGene00022128			Tb927.11.11500	cyclin dependent kinase-binding protein, putative	3	U	0 Well characterized, no/no clear indications of ciliary function			Cdk interacting protein thought to play a role in proliferation and/or differentiation, mouse mutant viable, no indications of cilia function	10896159, 14729625, 21268180	0 No reported centrosome/cilium-related disorder						0
367	MTRR	5-methyltetrahydrofolate-homocysteine methyltransferase reductase		cblE	HGNC:7473	Q9UBK8	ENSG00000124275	4552	CG14882	CG14882	FBgn0038429	C01G6.6	mtrr-1	WBGene00006510					3	U	0 Well characterized, no/no clear indications of ciliary function			Enzyme involved in folate metabolism	10762063	0 No reported centrosome/cilium-related disorder						0
368	MFSD6	major facilitator superfamily domain containing 6		FLJ20160	HGNC:24711	Q6ZSS7	ENSG00000151690	54842	CG12858	jef	FBgn0033958	R13A5.9	mfsd-6	WBGene00020051	Cre03.g179350	MFT16	Tb927.10.11910	major facilitator superfamily, putative	1	U	0 Largely uncharacterized, no/no clear indications of ciliary function			Solute Carrier (SLC) transporter family member, uncharacterized, C. elegans homolog linked to neuronal morphogenesis	30461420	0 No reported centrosome/cilium-related disorder						2
369	CCDC6	coiled-coil domain containing 6	TST1, D10S170	PTC, TPC, H4	HGNC:18782	Q16204	ENSG00000108091	8030	CG6664	CG6664	FBgn0036685	T09B9.4	T09B9.4	WBGene00011645	Cre06.g282900				1	U	1 Largely uncharacterized, some indications of ciliary function			Ubiquitously expressed, extensive literature on cancer association - chromosomal rearrangement resulting in expression of a fusion gene containing a portion of this gene and the intracellular kinase-encoding domain of the ret proto-oncogene is the cause of thyroid papillary carcinoma, itself poorly characterized, no indications of cilia function, though recently reported interaction with Cluap1/I…	29455670, 29615496	0 No reported centrosome/cilium-related disorder						0
370	HPGDS	hematopoietic prostaglandin D synthase		GSTS, PGDS, H-PGDS, PGD2, GSTS1-1, GSTS1	HGNC:17890	O60760	ENSG00000163106	27306	CG8938	GstS1	FBgn0010226	R11G1.3	gst-11	WBGene00001759					3	U	0 Well characterized, no/no clear indications of ciliary function			Glutathione-S-transferase family member involved in synthesis of prostaglandin D2	21887724	0 No reported centrosome/cilium-related disorder						3
371	MMADHC	metabolism of cobalamin associated D	C2orf25	CL25022, cblD	HGNC:25221	Q9H3L0	ENSG00000168288	27249	CG12118	CG12118	FBgn0030101	Y76A2B.5	Y76A2B.5	WBGene00013577	Cre03.g189200				3	U	0 Well characterized, no/no clear indications of ciliary function			Chaperone, associates with MMACHC to form a complex that delivers cobalamin to methionine synthase (MS) and mitochondria	21312325, 32871076	0 No reported centrosome/cilium-related disorder						0
372	CDO1	cysteine dioxygenase type 1			HGNC:1795	Q16878	ENSG00000129596	1036	CG5493	CG5493	FBgn0034364	F56F10.3	cdo-1	WBGene00018986	Cre03.g174400	CDO1			3	U	0 Well characterized, no/no clear indications of ciliary function			Involved in catabolism of cysteine to sulfate, knockout mice exhibit postnatal mortality, growth deficit, and connective tissue pathology	21693692	0 No reported centrosome/cilium-related disorder						1
373	NOP16	NOP16 nucleolar protein		HSPC111, HSPC185, LOC51491	HGNC:26934	Q9Y3C1	ENSG00000048162	51491	CG11563	CG11563	FBgn0039868	ZK265.6	nol-16	WBGene00013958	Cre17.g726650	CGL96			2	U	0 Partially characterized, no/no clear indications of ciliary function			Putative nucleoar protein predicted to be involved in ribosomal protein synthesis, poorly characterized	24425784	0 No reported centrosome/cilium-related disorder						2
374	PSTK	phosphoseryl-tRNA kinase	C10orf89	MGC35392	HGNC:28578	Q8IV42	ENSG00000179988	118672	CG12788	Pstk	FBgn0031041	Y49E10.22	pstk-1	WBGene00013041	Cre06.g296000	PSK1	Tb927.10.9290	Phosphoseryl-tRNA Kinase, putative	3	U	0 Well characterized, no/no clear indications of ciliary function			Phosphoseryl-tRNA[Ser]Sec kinase involved in selenoprotein biosynthesis and/or regulation	15317934, 19279205, 19805283	0 No reported centrosome/cilium-related disorder						0
375	EEFSEC	eukaryotic elongation factor, selenocysteine-tRNA specific		SELB, EFSEC	HGNC:24614	P57772	ENSG00000132394	60678	CG9841	eEFSec	FBgn0034627	C47B2.7	efsc-1	WBGene00008133	Cre06.g259200	SELB	Tb927.4.1820	selenocysteine-specific elongation factor, putative	3	U	0 Well characterized, no/no clear indications of ciliary function			Selenocysteine-specific elongation factor involved in selenoprotein biosynthesis and/or regulation	19279205, 22992746	0 No reported centrosome/cilium-related disorder						1
376	SEPSECS	Sep (O-phosphoserine) tRNA:Sec (selenocysteine) tRNA synthase		SLA/LP, SLA, SLA-p35, SecS	HGNC:30605	Q9HD40	ENSG00000109618	51091	CG1427	SecS	FBgn0037347	D1054.13	secs-1	WBGene00008379	Cre12.g547750	SPCS	Tb927.11.13070	O-phosphoseryl-tRNA(Sec) selenium transferase, putative	3	U	0 Well characterized, no/no clear indications of ciliary function			Enzyme involved in biosynthetic pathway for selenocysteine, a selenoprotein important in mammalian brain development	19608919, 26888482	1 Potential ciliopathy	Pontocerebellar hypoplasia type 2D	613009	20920667			2
377	EEF2K	eukaryotic elongation factor 2 kinase		eEF-2K, CaMKIII	HGNC:24615	O00418	ENSG00000103319	29904				F42A10.4	efk-1	WBGene00001160	Cre17.g721850	SSA16	Tb927.4.4970	myosin heavy chain kinase A, putative	3	U	0 Well characterized, no/no clear indications of ciliary function			Eukaryotic elongation factor 2, kinase involved in regulating elongation phase of protein synthesis, linked to synthesis of microtubule‐related proteins in neurons	3386756, 26485687	0 No reported centrosome/cilium-related disorder						1
378	BPNT1	3'(2'), 5'-bisphosphate nucleotidase 1			HGNC:1096	O95861	ENSG00000162813	10380	CG7789	CG7789	FBgn0039698	ZK430.2	bpnt-1	WBGene00044063			Tb927.8.7170	inositol polyphosphate 1-phosphatase, putative	2	U	0 Partially characterized, no/no clear indications of ciliary function			Enzyme involved in sulfur assimilation pathway, animals deficient for Bpnt1 develop anasarca, hepatic insufficiency, and impaired ribosomal biogenesis	23479625	0 No reported centrosome/cilium-related disorder						0
379	ELOVL6	ELOVL fatty acid elongase 6		FLJ23378, MGC5487, LCE	HGNC:15829	Q9H5J4	ENSG00000170522	79071	CG3971	Baldspot	FBgn0260960	D2024.3	elo-3	WBGene00001241			Tb927.7.4180	Fatty acid elongase	3	U	0 Well characterized, no/no clear indications of ciliary function			ER resident enzyme involved in fatty acid elongation, well characterized, no indications of cilia function	11567032	0 No reported centrosome/cilium-related disorder						0
380	RIOX1	ribosomal oxygenase 1	C14orf169	FLJ21802, NO66, MAPJD, JMJD9	HGNC:20968	Q9H6W3	ENSG00000170468	79697	CG2982	NO66	FBgn0266570	T28F2.4	jmjc-1	WBGene00020902					2	U	0 Partially characterized, no/no clear indications of ciliary function			Jumonji C domain-containing (JMJD) protein involved in ribosome biogenesis and remodeling of heterochromatin	14742713	0 No reported centrosome/cilium-related disorder						Not in Cildb
381	SLBP	stem-loop binding protein		HBP	HGNC:10904	Q14493	ENSG00000163950	7884	CG11886	Slbp	FBgn0041186	R06F6.1	cdl-1	WBGene00000411	Cre06.g286750		Tb927.3.1910	Histone RNA hairpin-binding protein RNA-binding domain containing protein, putative	3	U	0 Well characterized, no/no clear indications of ciliary function			Binds to the stem-loop structure in replication-dependent histone mRNAs to regulate histone mRNA metabolism	23329046	0 No reported centrosome/cilium-related disorder						1
382	PGAM5	PGAM family member 5, mitochondrial serine/threonine protein phosphatase		MGC5352, BXLBv68	HGNC:28763	Q96HS1	ENSG00000247077	192111	CG14816	Pgam5	FBgn0023517	R07G3.5	pgam-5	WBGene00019941			Tb927.11.10340	Serine/threonine-protein phosphatase PGAM5, mitochondrial, putative	2	U	0 Partially characterized, no/no clear indications of ciliary function			Mitochondrial Ser/Thr phosphatase that activates ASK1, a MAPKKK that activates SAPK/JNK and p38 signaling pathways	19590015	0 No reported centrosome/cilium-related disorder						1
383	TMEM65	transmembrane protein 65			HGNC:25203	Q6PI78	ENSG00000164983	157378	CG17715	CG17715	FBgn0041004	C33H5.19	tag-321	WBGene00044325	Cre03.g171550	SSA13	Tb927.10.8110	Protein of unknown function (DUF2453), putative	1	U	0 Largely uncharacterized, no/no clear indications of ciliary function			Mitochondrial inner-membrane protein required for mitochondrial respiratory chain function, poorly characterized	28295037	0 No reported centrosome/cilium-related disorder						2
384	ATPSCKMT	ATP synthase c subunit lysine N-methyltransferase	FAM173B	JS-2	HGNC:27029	Q6P4H8	ENSG00000150756	134145	CG3337	CG3337	FBgn0038871	Y39A1A.21	Y39A1A.21	WBGene00012658			Tb927.10.12270	methyltransferase domain containing protein, putative	2	U	0 Partially characterized, no/no clear indications of ciliary function			Mitochondrial lysine-specific methyltransferase, responsible for trimethylation of Lys-43 in ATP synthase c-subunit (ATPSc)	30530489	0 No reported centrosome/cilium-related disorder						0
385	C1GALT1	core 1 synthase, glycoprotein-N-acetylgalactosamine 3-beta-galactosyltransferase 1		C1GALT, T-synthase	HGNC:24337	Q9NS00	ENSG00000106392	56913	CG9520	C1GalTA	FBgn0032078	C38H2.2	C38H2.2	WBGene00008019	Cre03.g151800				3	U	0 Well characterized, no/no clear indications of ciliary function			Glycosyltransferase responsible for synthesizing core 1 structure, a common precursor for mucin-type O-glycans found in many glycoproteins	11677243, 35504880	0 No reported centrosome/cilium-related disorder						0
386	PSEN2	presenilin 2	AD4	AD3L, STM2, PS2	HGNC:9509	P49810	ENSG00000143801	5664	CG18803	Psn	FBgn0284421	F35H12.3	sel-12	WBGene00004769	Cre02.g078858	PSN1	Tb927.9.4940	presenilin-like aspartic peptidase, putative	3	U	0 Well characterized, no/no clear indications of ciliary function			Mutations linked to early onset familial Alzheimer’s disease, forms catalytic core of gamma-secretase (γ-secretase) complexes which cleave a wide range of transmembrane proteins including AβPP and NOTCH, no indications of ciliary function	7638622, 29103038	0 No reported centrosome/cilium-related disorder					-4.91273	0

## Sheet: B-Known components
Centrosomal/ciliary component	Name in paper	Current Name	Clustering output order	Ciliary cluster number		Localization	Centrosomal/ciliary component	Total	Present in cluster	% in cluster
Centriole						Basal body	Centriole	18	11	61.1111
Centriole (Jana 2021, Table 1)	α-Tubulin	Not centriole specific					Appendages (distal)	8	4	50
Centriole (Jana 2021, Table 1)	β-Tubulin	Not centriole specific					Appendages (sub-distal)	8	0	0
Centriole (Jana 2021, Table 1)	PLK4	PLK4	6288				Transition zone	26	12	46.1538
Centriole (Jana 2021, Table 1)	SAS6	SASS6	3810	339		Assembly/trafficking	IFT-A/B	22	22	100
Centriole (Jana 2021, Table 1)	STIL	STIL	3776	305			IFT dynein/kinesin	7	7	100
Centriole (Jana 2021, Table 1)	CEP135	CEP135	3498	27			BBS	9	8	88.8889
Centriole (Jana 2021, Table 1)	CPAP	CENPJ	3551	80			Membrane trafficking	35	3	8.57143
Centriole (Jana 2021, Table 1)	CEP120	CEP120	3697	226		Motility-associated	Inner dynein arm	14	11	78.5714
Centriole (Jana 2021, Table 1)	SPICE	SPICE1	19156				Outer dynein arm	16	7	43.75
Centriole (Jana 2021, Table 1)	Centrobin	CNTROB	4649				DNAAFs	19	18	94.7368
Centriole (Jana 2021, Table 1)	POC1	POC1A	3696	225			N-DRC	11	10	90.9091
Centriole (Jana 2021, Table 1)	POC5	POC5	3750	279			Radial spokes	26	20	76.9231
Centriole (Jana 2021, Table 1)	FAM161A	FAM161A	6367				Central apparatus	28	22	78.5714
Centriole (Jana 2021, Table 1)	WDR90	WDR90	3770	299			MIPs	21	12	57.1429
Centriole (Jana 2021, Table 1)	Centrin	CETN3	21576			Other	PCM	13	1	7.69231
Centriole (Jana 2021, Table 1)	CP110	CCP110	5367				Centriolar satellites	52	12	23.0769
Centriole (Jana 2021, Table 1)	CEP97	CEP97	6031
Centriole (Jana 2021, Table 1)	CEP76	CEP76	3719	248
Centriole (Jana 2021, Table 1)	δ-Tubulin	TUBD1	3645	174
Centriole (Jana 2021, Table 1)	ε-Tubulin	TUBE1	3647	176
Appendages (distal)
Appendages (distal) (Tischer 2021, Table 1)	C2CD3	C2CD3	3508	37
Appendages (distal) (Tischer 2021, Table 1)	OFD1	OFD1	3536	65
Appendages (distal) (Tischer 2021, Table 1)	CEP83	CEP83	3785	314
Appendages (distal) (Tischer 2021, Table 1)	CEP89	CEP89	20119
Appendages (distal) (Tischer 2021, Table 1)	SCLT1	SCLT1	6945
Appendages (distal) (Tischer 2021, Table 1)	CEP164	CEP164	3555	84
Appendages (distal) (Tischer 2021, Table 1)	FBF1	FBF1	21404
Appendages (distal) (Tischer 2021, Table 1)	ANKRD26	ANKRD26	10466
Appendages (sub-distal)
Appendages (sub-distal) (Tischer 2021, Table 1)	ODF2	ODF2	6055
Appendages (sub-distal) (Tischer 2021, Table 1)	CEP128	CEP128	6422
Appendages (sub-distal) (Tischer 2021, Table 1)	CCDC68	CCDC68	18195
Appendages (sub-distal) (Tischer 2021, Table 1)	CCDC120	CCDC120	16996
Appendages (sub-distal) (Tischer 2021, Table 1)	NDE1	NDE1	20436
Appendages (sub-distal) (Tischer 2021, Table 1)	Centriolin	CNTRL	854
Appendages (sub-distal) (Tischer 2021, Table 1)	Ninein	NIN	20006
Appendages (sub-distal) (Tischer 2021, Table 1)	CEP170	CEP170	20032
Transition zone
Transition zone (MKS module) (Garcia-Gonzalo 2017, Figure 3)	TMEM216	TMEM216	3735	264
Transition zone (MKS module) (Garcia-Gonzalo 2017, Figure 3)	TMEM17	TMEM17	20620
Transition zone (MKS module) (Garcia-Gonzalo 2017, Figure 3)	TMEM237	TMEM237	4828
Transition zone (MKS module) (Garcia-Gonzalo 2017, Figure 3)	TMEM231	TMEM231	3564	93
Transition zone (MKS module) (Garcia-Gonzalo 2017, Figure 3)	TMEM107	TMEM107	3738	267
Transition zone (MKS module) (Garcia-Gonzalo 2017, Figure 3)	TMEM218	TMEM218	9106
Transition zone (MKS module) (Garcia-Gonzalo 2017, Figure 3)	TMEM67	TMEM67	3566	95
Transition zone (MKS module) (Garcia-Gonzalo 2017, Figure 3)	AHI1	AHI1	3782	311
Transition zone (MKS module) (Garcia-Gonzalo 2017, Figure 3)	CC2D2A	CC2D2A	3567	96
Transition zone (MKS module) (Garcia-Gonzalo 2017, Figure 3)	CEP290	CEP290	3505	34
Transition zone (MKS module) (Garcia-Gonzalo 2017, Figure 3)	TCTN1	TCTN1	4450
Transition zone (MKS module) (Garcia-Gonzalo 2017, Figure 3)	TCTN2	TCTN2	19334
Transition zone (MKS module) (Garcia-Gonzalo 2017, Figure 3)	TCTN3	TCTN3	20248
Transition zone (MKS module) (Garcia-Gonzalo 2017, Figure 3)	MKS1	MKS1	3507	36
Transition zone (MKS module) (Garcia-Gonzalo 2017, Figure 3)	B9D1	B9D1	3568	97
Transition zone (MKS module) (Garcia-Gonzalo 2017, Figure 3)	B9D2	B9D2	3565	94
Transition zone (NPHP module) (Garcia-Gonzalo 2017, Figure 3)	NPHP4	NPHP4	3704	233
Transition zone (NPHP module) (Garcia-Gonzalo 2017, Figure 3)	NPHP1	NPHP1	20625
Transition zone (NPHP module) (Garcia-Gonzalo 2017, Figure 3)	RPGRIP1L	RPGRIP1L	3705	234
Transition zone (NPHP module) (Garcia-Gonzalo 2017, Figure 3)	NPHP5	IQCB1	19153
Transition zone (NPHP module) (Garcia-Gonzalo 2017, Figure 3)	NPHP3	NPHP3	862
Transition zone (NPHP module) (Garcia-Gonzalo 2017, Figure 3)	ATXN10	ATXN10	1604
Transition zone (NPHP module) (Garcia-Gonzalo 2017, Figure 3)	INVS	INVS	6111
Transition zone (NPHP module) (Garcia-Gonzalo 2017, Figure 3)	NEK8	NEK8	5260
Transition zone (NPHP module) (Garcia-Gonzalo 2017, Figure 3)	ANKS6	ANKS6	20197
Transition zone (NPHP module) (Garcia-Gonzalo 2017, Figure 3)	ANKS3	ANKS3	20619
IFT-A/B
IFT-A/B (IFT-A core) (Klena 2022, Figure 4)	IFT122	IFT122	3593	122
IFT-A/B (IFT-A core) (Klena 2022, Figure 4)	IFT140	IFT140	3587	116
IFT-A/B (IFT-A core) (Klena 2022, Figure 4)	IFT144	WDR19	3595	124
IFT-A/B (IFT-A noncore) (Klena 2022, Figure 4)	IFT43	IFT43	3504	33
IFT-A/B (IFT-A noncore) (Klena 2022, Figure 4)	IFT121	WDR35	3594	123
IFT-A/B (IFT-A noncore) (Klena 2022, Figure 4)	IFT139	TTC21B	3571	100
IFT-A/B (IFT-B1) (Klena 2022, Figure 4)	IFT22	IFT22	3562	91
IFT-A/B (IFT-B1) (Klena 2022, Figure 4)	IFT25	HSPB11	3723	252
IFT-A/B (IFT-B1) (Klena 2022, Figure 4)	IFT27	IFT27	3612	141
IFT-A/B (IFT-B1) (Klena 2022, Figure 4)	IFT46	IFT46	3585	114
IFT-A/B (IFT-B1) (Klena 2022, Figure 4)	IFT52	IFT52	3584	113
IFT-A/B (IFT-B1) (Klena 2022, Figure 4)	IFT56	TTC26	3589	118
IFT-A/B (IFT-B1) (Klena 2022, Figure 4)	IFT70	TTC30B	3499	28
IFT-A/B (IFT-B1) (Klena 2022, Figure 4)	IFT74	IFT74	3580	109
IFT-A/B (IFT-B1) (Klena 2022, Figure 4)	IFT81	IFT81	3581	110
IFT-A/B (IFT-B1) (Klena 2022, Figure 4)	IFT88	IFT88	3588	117
IFT-A/B (IFT-B2) (Klena 2022, Figure 4)	IFT20	IFT20	3597	126
IFT-A/B (IFT-B2) (Klena 2022, Figure 4)	IFT38	CLUAP1	3592	121
IFT-A/B (IFT-B2) (Klena 2022, Figure 4)	IFT54	TRAF3IP1	3583	112
IFT-A/B (IFT-B2) (Klena 2022, Figure 4)	IFT57	IFT57	3586	115
IFT-A/B (IFT-B2) (Klena 2022, Figure 4)	IFT80	IFT80	3591	120
IFT-A/B (IFT-B2) (Klena 2022, Figure 4)	IFT172	IFT172	3590	119
IFT dynein/kinesin
IFT dynein/kinesin (Kinesin) (Klena 2022, Figure 4)	KAP3	KIFAP3	3582	111
IFT dynein/kinesin (Kinesin) (Klena 2022, Figure 4)	KIF3A	KIF3A	3702	231
IFT dynein/kinesin (Kinesin) (Klena 2022, Figure 4)	KIF3B	KIF3B	3558	87
IFT dynein/kinesin (IFT Dynein) (Braschi 2021, Table S2)	DYNC2H1	DYNC2H1	3579	108
IFT dynein/kinesin (IFT Dynein) (Braschi 2021, Table S2)	DYNC2I1	DYNC2I1	3618	147
IFT dynein/kinesin (IFT Dynein) (Braschi 2021, Table S2)	DYNC2I2	DYNC2I2	3617	146
IFT dynein/kinesin (IFT Dynein) (Braschi 2021, Table S2)	DYNC2LI1	DYNC2LI1	3569	98
IFT dynein/kinesin (IFT Dynein) (Braschi 2021, Table S2)	DYNLL1	Not IFT dynein specific
IFT dynein/kinesin (IFT Dynein) (Braschi 2021, Table S2)	DYNLL2	Not IFT dynein specific
IFT dynein/kinesin (IFT Dynein) (Braschi 2021, Table S2)	DYNLRB1	Not IFT dynein specific
IFT dynein/kinesin (IFT Dynein) (Braschi 2021, Table S2)	DYNLRB2	Not IFT dynein specific
IFT dynein/kinesin (IFT Dynein) (Braschi 2021, Table S2)	DYNLT1	Not IFT dynein specific
IFT dynein/kinesin (IFT Dynein) (Braschi 2021, Table S2)	DYNLT2B	Not IFT dynein specific
IFT dynein/kinesin (IFT Dynein) (Braschi 2021, Table S2)	DYNLT3	Not IFT dynein specific
BBS
BBS (core BBS machinery) (Wingfield 2018)	BBS1	BBS1	3570	99
BBS (core BBS machinery) (Wingfield 2018)	BBS2	BBS2	3573	102
BBS (core BBS machinery) (Wingfield 2018)	BBS4	BBS4	3574	103
BBS (core BBS machinery) (Wingfield 2018)	BBS5	BBS5	3577	106
BBS (core BBS machinery) (Wingfield 2018)	BBS7	BBS7	3572	101
BBS (core BBS machinery) (Wingfield 2018)	BBS8	TTC8	3576	105
BBS (core BBS machinery) (Wingfield 2018)	BBS9	BBS9	3575	104
BBS (core BBS machinery) (Wingfield 2018)	BBS18/BBIP10	BBIP1	20622
BBS (core BBS machinery) (Wingfield 2018)	BBS3	ARL6	3561	90
Membrane trafficking
Membrane trafficking (1-PCV transport) (Zhao 2022, Figure 2)	Myosin Va	MYO5A	1413
Membrane trafficking (1-PCV transport) (Zhao 2022, Figure 2)	RAB11	RAB11A	3382
Membrane trafficking (1-PCV transport) (Zhao 2022, Figure 2)	WDR44	WDR44	1709
Membrane trafficking (1-PCV transport) (Zhao 2022, Figure 2)	FIP3	RAB11FIP3	6311
Membrane trafficking (2-DAV docking, TRAPPII complex) (Zhao 2022, Figure 2 & Cuenca 2019)	TRAPPC1	TRAPPC1	2858
Membrane trafficking (2-DAV docking, TRAPPII complex) (Zhao 2022, Figure 2 & Cuenca 2019)	TRAPPC2	TRAPPC2	2847
Membrane trafficking (2-DAV docking, TRAPPII complex) (Zhao 2022, Figure 2 & Cuenca 2019)	TRAPPC3	TRAPPC3	2564
Membrane trafficking (2-DAV docking, TRAPPII complex) (Zhao 2022, Figure 2 & Cuenca 2019)	TRAPPC4	TRAPPC4	2680
Membrane trafficking (2-DAV docking, TRAPPII complex) (Zhao 2022, Figure 2 & Cuenca 2019)	TRAPPC5	TRAPPC5	2645
Membrane trafficking (2-DAV docking, TRAPPII complex) (Zhao 2022, Figure 2 & Cuenca 2019)	TRAPPC6a,b	TRAPPC6a	17534
Membrane trafficking (2-DAV docking, TRAPPII complex) (Zhao 2022, Figure 2 & Cuenca 2019)	TRAPPC9	TRAPPC9	1367
Membrane trafficking (2-DAV docking, TRAPPII complex) (Zhao 2022, Figure 2 & Cuenca 2019)	TRAPPC10	TRAPPC10	1744
Membrane trafficking (2-DAV docking, TRAPPII complex) (Zhao 2022, Figure 2 & Cuenca 2019)	TRAPPC14	TRAPPC14	19203
Membrane trafficking (2-DAV docking, other) (Zhao 2022, Figure 2)	RABIN8	RAB3IP	21142
Membrane trafficking (2-DAV docking, other) (Zhao 2022, Figure 2)	RAB11	Also PCV transport
Membrane trafficking (2-DAV docking, other) (Zhao 2022, Figure 2)	CEP164	DA protein
Membrane trafficking (2-DAV docking, other) (Zhao 2022, Figure 2)	FBF1	DA protein
Membrane trafficking (2-DAV docking, other) (Zhao 2022, Figure 2)	CEP83	DA protein
Membrane trafficking (3-MC uncapping) (Zhao 2022, Figure 2)	EHD1	EHD1	764
Membrane trafficking (3-MC uncapping) (Zhao 2022, Figure 2)	EHD3	EHD3	17860
Membrane trafficking (3-MC uncapping) (Zhao 2022, Figure 2)	PACSIN1	PACSIN1	6148
Membrane trafficking (3-MC uncapping) (Zhao 2022, Figure 2)	PACSIN2	PACSIN2	5745
Membrane trafficking (3-MC uncapping) (Zhao 2022, Figure 2)	MICAL-L1	MICALL1	18855
Membrane trafficking (3-MC uncapping) (Zhao 2022, Figure 2)	ARF6	ARF6	21069
Membrane trafficking (3-MC uncapping) (Zhao 2022, Figure 2)	TTBK2	TTBK2	7038
Membrane trafficking (3-MC uncapping) (Zhao 2022, Figure 2)	KIF24	KIF24	20265
Membrane trafficking (3-MC uncapping) (Zhao 2022, Figure 2)	CP110	Centriolar protein
Membrane trafficking (3-MC uncapping) (Zhao 2022, Figure 2)	MPP9	MPHOSPH9	6459
Membrane trafficking (3-MC uncapping) (Zhao 2022, Figure 2)	CEP97	Centriolar protein
Membrane trafficking (4-CV assembly) (Zhao 2022, Figure 2)	RAB34	RAB34	5622
Membrane trafficking (4-CV assembly) (Zhao 2022, Figure 2)	SNAP29	SNAP29	21257
Membrane trafficking (5-TZ assembly) (Zhao 2022, Figure 2)	RAB8	RAB8A	1416
Membrane trafficking (5-TZ assembly) (Zhao 2022, Figure 2)	RAB19	RAB19	10018
Membrane trafficking (5-TZ assembly) (Zhao 2022, Figure 2)	SEC15	EXOC6	20518
Membrane trafficking (6-Axoneme/ciliary membrane growth) (Zhao 2022, Figure 2)	ARL13B	ARL13B	3490	19
Membrane trafficking (6-Axoneme/ciliary membrane growth) (Zhao 2022, Figure 2)	ARL16	ARL16	6088
Membrane trafficking (6-Axoneme/ciliary membrane growth) (Zhao 2022, Figure 2)	RAB23	RAB23	3489	18
Membrane trafficking (6-Axoneme/ciliary membrane growth) (Zhao 2022, Figure 2)	RAB35	RAB35	4956
Membrane trafficking (6-Axoneme/ciliary membrane growth) (Zhao 2022, Figure 2)	SEC10	EXOC5	1688
Membrane trafficking (6-Axoneme/ciliary membrane growth) (Zhao 2022, Figure 2)	INPP5E	INPP5E	3509	38
Membrane trafficking (6-Axoneme/ciliary membrane growth) (Zhao 2022, Figure 2)	Rabaptin5	RABEP1	5008
Membrane trafficking (6-Axoneme/ciliary membrane growth) (Zhao 2022, Figure 2)	Rab8	Also TZ assembly
Membrane trafficking (6-Axoneme/ciliary membrane growth) (Zhao 2022, Figure 2)	IFT54	IFT protein
Membrane trafficking (6-Axoneme/ciliary membrane growth) (Zhao 2022, Figure 2)	IFT20	IFT protein
Inner dynein arm
Inner dynein arm (Monomeric dynein heavy chains and accessory subunits) (Braschi 2021, Table S4)	DNAH1	DNAH1	3602	131
Inner dynein arm (Monomeric dynein heavy chains and accessory subunits) (Braschi 2021, Table S4)	DNAH3	DNAH3	5388
Inner dynein arm (Monomeric dynein heavy chains and accessory subunits) (Braschi 2021, Table S4)	DNAH6	DNAH6	3556	85
Inner dynein arm (Monomeric dynein heavy chains and accessory subunits) (Braschi 2021, Table S4)	DNAH7	DNAH7	3683	212
Inner dynein arm (Monomeric dynein heavy chains and accessory subunits) (Braschi 2021, Table S4)	DNAH12	DNAH12	7359
Inner dynein arm (Monomeric dynein heavy chains and accessory subunits) (Braschi 2021, Table S4)	DNAH14	DNAH14	17758
Inner dynein arm (Monomeric dynein heavy chains and accessory subunits) (Braschi 2021, Table S4)	DNALI1	DNALI1	3663	192
Inner dynein arm (Monomeric dynein heavy chains and accessory subunits) (Braschi 2021, Table S4)	ZMYND12	ZMYND12	3608	137
Inner dynein arm (Monomeric dynein heavy chains and accessory subunits) (Braschi 2021, Table S4)	TTC29	TTC29	3753	282
Inner dynein arm (Monomeric dynein heavy chains and accessory subunits) (Braschi 2021, Table S4)	ACTA1	Not axonemal dynein specific
Inner dynein arm (Monomeric dynein heavy chains and accessory subunits) (Braschi 2021, Table S4)	CETN1	Not axonemal dynein specific
Inner dynein arm (Monomeric dynein heavy chains and accessory subunits) (Braschi 2021, Table S4)	CETN2	Not axonemal dynein specific
Inner dynein arm (Monomeric dynein heavy chains and accessory subunits) (Braschi 2021, Table S4)	CETN3	Not axonemal dynein specific
Inner dynein arm (Axonemal inner arm dynein I1/f subunits) (Braschi 2021, Table S5)	DNAH2	DNAH2	3657	186
Inner dynein arm (Axonemal inner arm dynein I1/f subunits) (Braschi 2021, Table S5)	DNAH10	DNAH10	3669	198
Inner dynein arm (Axonemal inner arm dynein I1/f subunits) (Braschi 2021, Table S5)	DNAI3	DNAI3	3679	208
Inner dynein arm (Axonemal inner arm dynein I1/f subunits) (Braschi 2021, Table S5)	DNAI4	DNAI4	3670	199
Inner dynein arm (Axonemal inner arm dynein I1/f subunits) (Braschi 2021, Table S5)	DNAI7	DNAI7	3615	144
Inner dynein arm (Axonemal inner arm dynein I1/f subunits) (Braschi 2021, Table S5)	DYNLL1	Not axonemal dynein specific
Inner dynein arm (Axonemal inner arm dynein I1/f subunits) (Braschi 2021, Table S5)	DYNLL2	Not axonemal dynein specific
Inner dynein arm (Axonemal inner arm dynein I1/f subunits) (Braschi 2021, Table S5)	DYNLRB1	Not axonemal dynein specific
Inner dynein arm (Axonemal inner arm dynein I1/f subunits) (Braschi 2021, Table S5)	DYNLRB2	Not axonemal dynein specific
Inner dynein arm (Axonemal inner arm dynein I1/f subunits) (Braschi 2021, Table S5)	DYNLT2B	Not axonemal dynein specific
Inner dynein arm (Axonemal inner arm dynein I1/f subunits) (Braschi 2021, Table S5)	DYNLT3	Not axonemal dynein specific
Outer dynein arm
Outer dynein arm (Axonemal outer arm dynein subunits) (Braschi 2021, Table S3)	DNAH5	DNAH5	3518	47
Outer dynein arm (Axonemal outer arm dynein subunits) (Braschi 2021, Table S3)	DNAH8	DNAH8	20447
Outer dynein arm (Axonemal outer arm dynein subunits) (Braschi 2021, Table S3)	DNAH9	DNAH9	20263
Outer dynein arm (Axonemal outer arm dynein subunits) (Braschi 2021, Table S3)	DNAH11	DNAH11	10340
Outer dynein arm (Axonemal outer arm dynein subunits) (Braschi 2021, Table S3)	DNAH17	DNAH17	3550	79
Outer dynein arm (Axonemal outer arm dynein subunits) (Braschi 2021, Table S3)	DNAI1	DNAI1	3677	206
Outer dynein arm (Axonemal outer arm dynein subunits) (Braschi 2021, Table S3)	DNAI2	DNAI2	3676	205
Outer dynein arm (Axonemal outer arm dynein subunits) (Braschi 2021, Table S3)	DNAL1	DNAL1	3678	207
Outer dynein arm (Axonemal outer arm dynein subunits) (Braschi 2021, Table S3)	DNAL4	DNAL4	3686	215
Outer dynein arm (Axonemal outer arm dynein subunits) (Braschi 2021, Table S3)	DYNLL1	Not axonemal dynein specific
Outer dynein arm (Axonemal outer arm dynein subunits) (Braschi 2021, Table S3)	DYNLL2	Not axonemal dynein specific
Outer dynein arm (Axonemal outer arm dynein subunits) (Braschi 2021, Table S3)	DYNLRB1	Not axonemal dynein specific
Outer dynein arm (Axonemal outer arm dynein subunits) (Braschi 2021, Table S3)	DYNLRB2	Not axonemal dynein specific
Outer dynein arm (Axonemal outer arm dynein subunits) (Braschi 2021, Table S3)	DYNLT1	Not axonemal dynein specific
Outer dynein arm (Axonemal outer arm dynein subunits) (Braschi 2021, Table S3)	DYNLT2	DYNLT2	8595
Outer dynein arm (Axonemal outer arm dynein subunits) (Braschi 2021, Table S3)	NME8	NME8	20061
Outer dynein arm (Axonemal outer arm dynein subunits) (Braschi 2021, Table S3)	ODAD1	ODAD1	7239
Outer dynein arm (Axonemal outer arm dynein subunits) (Braschi 2021, Table S3)	ODAD2	ODAD2	802
Outer dynein arm (Axonemal outer arm dynein subunits) (Braschi 2021, Table S3)	ODAD3	ODAD3	3684	213
Outer dynein arm (Axonemal outer arm dynein subunits) (Braschi 2021, Table S3)	ODAD4	ODAD4	6297
Outer dynein arm (Axonemal outer arm dynein subunits) (Braschi 2021, Table S3)	CLXN	CLXN	6287
DNAAFs
DNAAFs (Braschi 2021, Table S3)	DNAAF1	DNAAF1	3688	217
DNAAFs (Braschi 2021, Table S3)	DNAAF2	DNAAF2	3640	169
DNAAFs (Braschi 2021, Table S3)	DNAAF3	DNAAF3	3685	214
DNAAFs (Braschi 2021, Table S3)	DNAAF4	DNAAF4	3641	170
DNAAFs (Braschi 2021, Table S3)	DNAAF5	DNAAF5	3691	220
DNAAFs (Braschi 2021, Table S3)	DNAAF6	DNAAF6	3642	171
DNAAFs (Braschi 2021, Table S3)	ZMYND10	ZMYND10	3693	222
DNAAFs (Braschi 2021, Table S3)	DNAAF8	DNAAF8	8581
DNAAFs (Braschi 2021, Table S3)	DNAAF9	DNAAF9	3771	300
DNAAFs (Braschi 2021, Table S3)	DNAAF10	DNAAF10	3690	219
DNAAFs (Braschi 2021, Table S3)	DNAAF11	DNAAF11	3680	209
DNAAFs (Braschi 2021, Table S3)	LRRC56	LRRC56	3624	153
DNAAFs (Braschi 2021, Table S3)	SPAG1	SPAG1	3780	309
DNAAFs (Braschi 2021, Table S3)	PIH1D1	PIH1D1	3480	9
DNAAFs (Braschi 2021, Table S3)	PIH1D2	PIH1D2	3711	240
DNAAFs (Braschi 2021, Table S3)	CFAP298	CFAP298	3553	82
DNAAFs (Braschi 2021, Table S3)	CFAP300	CFAP300	3631	160
DNAAFs (Braschi 2021, Table S3)	DAW1	DAW1	3698	227
DNAAFs (Braschi 2021, Table S3)	CCDC103	CCDC103	3547	76
N-DRC
N-DRC (Bower 2013, Table 3, homologs based on ChlamyFPv5)	CrDRC1	DRC1	3650	179
N-DRC (Bower 2013, Table 3, homologs based on ChlamyFPv5)	CrDRC2	CCDC65	3687	216
N-DRC (Bower 2013, Table 3, homologs based on ChlamyFPv5)	CrDRC3	DRC3	3689	218
N-DRC (Bower 2013, Table 3, homologs based on ChlamyFPv5)	CrDRC4	GAS8	3672	201
N-DRC (Bower 2013, Table 3, homologs based on ChlamyFPv5)	CrDRC5	TCTE1	3623	152
N-DRC (Bower 2013, Table 3, homologs based on ChlamyFPv5)	CrDRC6	FBXL13	20752
N-DRC (Bower 2013, Table 3, homologs based on ChlamyFPv5)	CrDRC7	DRC7	3675	204
N-DRC (Bower 2013, Table 3, homologs based on ChlamyFPv5)	CrDRC8	EFCAB2	3544	73
N-DRC (Bower 2013, Table 3, homologs based on ChlamyFPv5)	CrDRC9	IQCG	3527	56
N-DRC (Bower 2013, Table 3, homologs based on ChlamyFPv5)	CrDRC10	IQCD	3546	75
N-DRC (Bower 2013, Table 3, homologs based on ChlamyFPv5)	CrDRC11	IQCA1	3541	70
Radial spokes
Radial spokes (RS1, RS2 and associated complexes) (Gui 2021, Extended Data Fig 3, homologs based on ChlamyFPv5)	RSP1	RSPH1	3552	81
Radial spokes (RS1, RS2 and associated complexes) (Gui 2021, Extended Data Fig 3, homologs based on ChlamyFPv5)	RSP2	DYDC2	20144
Radial spokes (RS1, RS2 and associated complexes) (Gui 2021, Extended Data Fig 3, homologs based on ChlamyFPv5)	RSP3	RSPH3	3665	194
Radial spokes (RS1, RS2 and associated complexes) (Gui 2021, Extended Data Fig 3, homologs based on ChlamyFPv5)	RSP4	RSPH6A	19603
Radial spokes (RS1, RS2 and associated complexes) (Gui 2021, Extended Data Fig 3, homologs based on ChlamyFPv5)	RSP5	WDR3	2922
Radial spokes (RS1, RS2 and associated complexes) (Gui 2021, Extended Data Fig 3, homologs based on ChlamyFPv5)	RSP6	RSPH4A	3601	130
Radial spokes (RS1, RS2 and associated complexes) (Gui 2021, Extended Data Fig 3, homologs based on ChlamyFPv5)	RSP7	CALML5	13647
Radial spokes (RS1, RS2 and associated complexes) (Gui 2021, Extended Data Fig 3, homologs based on ChlamyFPv5)	RSP9	RSPH9	3664	193
Radial spokes (RS1, RS2 and associated complexes) (Gui 2021, Extended Data Fig 3, homologs based on ChlamyFPv5)	RSP10	RSPH10B2	3808	337
Radial spokes (RS1, RS2 and associated complexes) (Gui 2021, Extended Data Fig 3, homologs based on ChlamyFPv5)	RSP11	ROPN1L	3616	145
Radial spokes (RS1, RS2 and associated complexes) (Gui 2021, Extended Data Fig 3, homologs based on ChlamyFPv5)	RSP12	PPIL6	19171
Radial spokes (RS1, RS2 and associated complexes) (Gui 2021, Extended Data Fig 3, homologs based on ChlamyFPv5)	RSP14	RSPH14	3523	52
Radial spokes (RS1, RS2 and associated complexes) (Gui 2021, Extended Data Fig 3, homologs based on ChlamyFPv5)	RSP16	DNAJB13	3484	13
Radial spokes (RS1, RS2 and associated complexes) (Gui 2021, Extended Data Fig 3, homologs based on ChlamyFPv5)	RSP20/Calmodulin	CALM2	Not radial spoke specific
Radial spokes (RS1, RS2 and associated complexes) (Gui 2021, Extended Data Fig 3, homologs based on ChlamyFPv5)	RSP22	DYNLL2	Axonemal dynein
Radial spokes (RS1, RS2 and associated complexes) (Gui 2021, Extended Data Fig 3, homologs based on ChlamyFPv5)	RSP23	NME5	428
Radial spokes (RS1, RS2 and associated complexes) (Gui 2021, Extended Data Fig 3, homologs based on ChlamyFPv5)	FAP198	CYB5D1	3668	197
Radial spokes (RS1, RS2 and associated complexes) (Gui 2021, Extended Data Fig 3, homologs based on ChlamyFPv5)	FAP253	IQUB	3682	211
Radial spokes (RS1, RS2 and associated complexes) (Gui 2021, Extended Data Fig 3, homologs based on ChlamyFPv5)	FAP385	AK8	Axonemal dynein
Radial spokes (RS1, RS2 and associated complexes) (Gui 2021, Extended Data Fig 3, homologs based on ChlamyFPv5)	RSP8	ODAD2	Axonemal dynein
Radial spokes (RS1, RS2 and associated complexes) (Gui 2021, Extended Data Fig 3, homologs based on ChlamyFPv5)	RSP15	LRRC34	3644	173
Radial spokes (RS1, RS2 and associated complexes) (Gui 2021, Extended Data Fig 3, homologs based on ChlamyFPv5)	FAP207	MORN3	3619	148
Radial spokes (RS1, RS2 and associated complexes) (Gui 2021, Extended Data Fig 3, homologs based on ChlamyFPv5)	FAP91	CFAP91	3653	182
Radial spokes (RS1, RS2 and associated complexes) (Gui 2021, Extended Data Fig 3, homologs based on ChlamyFPv5)	CCDC39	CCDC39	3694	223
Radial spokes (RS1, RS2 and associated complexes) (Gui 2021, Extended Data Fig 3, homologs based on ChlamyFPv5)	CCDC40	CCDC40	3649	178
Radial spokes (RS1, RS2 and associated complexes) (Gui 2021, Extended Data Fig 3, homologs based on ChlamyFPv5)	DRC1	DRC1	N-DRC
Radial spokes (RS1, RS2 and associated complexes) (Gui 2021, Extended Data Fig 3, homologs based on ChlamyFPv5)	DRC2	CCDC65	N-DRC
Radial spokes (RS1, RS2 and associated complexes) (Gui 2021, Extended Data Fig 3, homologs based on ChlamyFPv5)	DRC4	GAS8	N-DRC
Radial spokes (RS1, RS2 and associated complexes) (Gui 2021, Extended Data Fig 3, homologs based on ChlamyFPv5)	p28	DNALI1	3663	192
Radial spokes (RS1, RS2 and associated complexes) (Gui 2021, Extended Data Fig 3, homologs based on ChlamyFPv5)	Actin	Actin	Not radial spoke specific
Radial spokes (RS3 associated) (Bazan 2021, homologs based on ChlamyFPv5)	CCDC96	CCDC96	3656	185
Radial spokes (RS3 associated) (Bazan 2021, homologs based on ChlamyFPv5)	CCDC113	CCDC113	3667	196
Radial spokes (RS3 associated) (Urbanska 2015, homologs based on ChlamyFPv5)	FAP61	CFAP61	3659	188
Radial spokes (RS3 associated) (Urbanska 2015, homologs based on ChlamyFPv5)	FAP251	CFAP251	3661	190
Central apparatus
Central apparatus (Gui 2022, Table S2)	Calmodulin	CALM2	Not specific to central apparatus
Central apparatus (Gui 2022, Table S2)	CPC1	SPEF2	3630	159
Central apparatus (Gui 2022, Table S2)	Enolase (dimer)/ENO2	ENO2	21734
Central apparatus (Gui 2022, Table S2)	FAP101	No clear homolog
Central apparatus (Gui 2022, Table S2)	FAP105	No clear homolog
Central apparatus (Gui 2022, Table S2)	FAP108	No clear homolog
Central apparatus (Gui 2022, Table S2)	FAP114	No clear homolog
Central apparatus (Gui 2022, Table S2)	FAP119	CFAP119	3699	228
Central apparatus (Gui 2022, Table S2)	FAP147	MYCBPAP	3522	51
Central apparatus (Gui 2022, Table S2)	FAP15	PPP1CC	21732
Central apparatus (Gui 2022, Table S2)	FAP174	MYCBP	807
Central apparatus (Gui 2022, Table S2)	FAP178	SPATA4	3606	135
Central apparatus (Gui 2022, Table S2)	FAP194	No clear homolog
Central apparatus (Gui 2022, Table S2)	FAP196	MIP
Central apparatus (Gui 2022, Table S2)	FAP20	CFAP20	542
Central apparatus (Gui 2022, Table S2)	FAP213	No clear homolog
Central apparatus (Gui 2022, Table S2)	FAP216	No clear homolog
Central apparatus (Gui 2022, Table S2)	FAP219	No clear homolog
Central apparatus (Gui 2022, Table S2)	FAP221/CFAP221/PCDP1	CFAP221	3538	67
Central apparatus (Gui 2022, Table S2)	FAP225	No clear homolog
Central apparatus (Gui 2022, Table S2)	FAP227	MORN2	20105
Central apparatus (Gui 2022, Table S2)	FAP236	No clear homolog
Central apparatus (Gui 2022, Table S2)	FAP239	No clear homolog
Central apparatus (Gui 2022, Table S2)	FAP246/LRGUK/CFAP246	LRGUK	3526	55
Central apparatus (Gui 2022, Table S2)	FAP266	No clear homolog
Central apparatus (Gui 2022, Table S2)	FAP275	No clear homolog
Central apparatus (Gui 2022, Table S2)	FAP279	LRRC72	3762	291
Central apparatus (Gui 2022, Table S2)	FAP297	WDR93	20100
Central apparatus (Gui 2022, Table S2)	FAP305/MOT17	SPATA17	3620	149
Central apparatus (Gui 2022, Table S2)	FAP388	No clear homolog
Central apparatus (Gui 2022, Table S2)	FAP42	No clear homolog
Central apparatus (Gui 2022, Table S2)	FAP424	No clear homolog
Central apparatus (Gui 2022, Table S2)	FAP46	CFAP46	3772	301
Central apparatus (Gui 2022, Table S2)	FAP47	CFAP47	3739	268
Central apparatus (Gui 2022, Table S2)	FAP54	CFAP54	3766	295
Central apparatus (Gui 2022, Table S2)	FAP65	CFAP65	3646	175
Central apparatus (Gui 2022, Table S2)	FAP69	CFAP69	3520	49
Central apparatus (Gui 2022, Table S2)	FAP7	No clear homolog
Central apparatus (Gui 2022, Table S2)	FAP70	CFAP70	3627	156
Central apparatus (Gui 2022, Table S2)	FAP74	CFAP74	3721	250
Central apparatus (Gui 2022, Table S2)	FAP76	CCDC180	3786	315
Central apparatus (Gui 2022, Table S2)	FAP81	DLEC1	3530	59
Central apparatus (Gui 2022, Table S2)	FAP99	CFAP99	3521	50
Central apparatus (Gui 2022, Table S2)	HSP70A	HSPA1L	Not specific to central apparatus
Central apparatus (Gui 2022, Table S2)	Hydin	Hydin	3634	163
Central apparatus (Gui 2022, Table S2)	PF16	SPAG6	3660	189
Central apparatus (Gui 2022, Table S2)	PF20	SPAG16	3607	136
Central apparatus (Gui 2022, Table S2)	PF6	SPAG17	3528	57
MIPs
MIPs (Common to bovine and Chlamydomonas cilia) (Gui 2021, Figure 2)	CFAP20	CFAP20	Also central apparatus
MIPs (Common to bovine and Chlamydomonas cilia) (Gui 2021, Figure 2)	CFAP21	EFHB	3628	157
MIPs (Common to bovine and Chlamydomonas cilia) (Gui 2021, Figure 2)	CFAP45	CFAP45	3654	183
MIPs (Common to bovine and Chlamydomonas cilia) (Gui 2021, Figure 2)	CFAP52	CFAP52	3674	203
MIPs (Common to bovine and Chlamydomonas cilia) (Gui 2021, Figure 2)	CFAP53	CFAP53	3539	68
MIPs (Common to bovine and Chlamydomonas cilia) (Gui 2021, Figure 2)	NME7	NME7	3652	181
MIPs (Common to bovine and Chlamydomonas cilia) (Gui 2021, Figure 2)	CFAP95	CFAP95	19269
MIPs (Common to bovine and Chlamydomonas cilia) (Gui 2021, Figure 2)	ENKUR	ENKUR	3671	200
MIPs (Common to bovine and Chlamydomonas cilia) (Gui 2021, Figure 2)	CFAP107	CFAP107	19255
MIPs (Common to bovine and Chlamydomonas cilia) (Gui 2021, Figure 2)	CFAP126	CFAP126	19288
MIPs (Common to bovine and Chlamydomonas cilia) (Gui 2021, Figure 2)	MNS1	MNS1	3700	229
MIPs (Common to bovine and Chlamydomonas cilia) (Gui 2021, Figure 2)	CFAP141	CFAP141	7360
MIPs (Common to bovine and Chlamydomonas cilia) (Gui 2021, Figure 2)	SPAG8	SPAG8	19202
MIPs (Common to bovine and Chlamydomonas cilia) (Gui 2021, Figure 2)	CFAP161	CFAP161	3614	143
MIPs (Common to bovine and Chlamydomonas cilia) (Gui 2021, Figure 2)	Pierce1	Pierce1	20451
MIPs (Common to bovine and Chlamydomonas cilia) (Gui 2021, Figure 2)	Pierce2	Pierce2	11140
MIPs (Common to bovine and Chlamydomonas cilia) (Gui 2021, Figure 2)	CFAP210	CFAP210	3525	54
MIPs (Common to bovine and Chlamydomonas cilia) (Gui 2021, Figure 2)	CFAP276	CFAP276	19290
MIPs (Common to bovine and Chlamydomonas cilia) (Gui 2021, Figure 2)	PACRG	PACRG	3681	210
MIPs (Common to bovine and Chlamydomonas cilia) (Gui 2021, Figure 2)	RIBC2	RIBC2	3625	154
MIPs (Common to bovine and Chlamydomonas cilia) (Gui 2021, Figure 2)	EFHC1	EFHC1	3635	164
MIPs (Common to bovine and Chlamydomonas cilia) (Gui 2021, Figure 2)	EFHC2	EFHC2	6293
PCM
PCM (Jana 2021, Table 1)	PLK1	PLK1	1045
PCM (Jana 2021, Table 1)	CEP295	CEP295	4496
PCM (Jana 2021, Table 1)	CEP44	CEP44	3713	242
PCM (Jana 2021, Table 1)	CEP57	CEP57	20095
PCM (Jana 2021, Table 1)	CEP63	CEP63	6719
PCM (Jana 2021, Table 1)	CEP192	CEP192	20609
PCM (Jana 2021, Table 1)	CEP215	CDK5RAP2	4120
PCM (Jana 2021, Table 1)	CEP152	CEP152	19517
PCM (Jana 2021, Table 1)	Pericentrin/PCNT	PCNT	4498
PCM (Jana 2021, Table 1)	NEDD1	NEDD1	218
PCM (Jana 2021, Table 1)	γ-tubulin	TUBG1	2222
PCM (Jana 2021, Table 1)	Aurora A	AURKA	2771
PCM (Jana 2021, Table 1)	NEK9	NEK9	18079
Centriolar satellites
Centriolar satellites (Prosser 2020, Table 1)	BBS4	BBS4	BBS protein
Centriolar satellites (Prosser 2020, Table 1)	BICD2	BICD2	6066
Centriolar satellites (Prosser 2020, Table 1)	C11orf49	CSTPP1	3754	283
Centriolar satellites (Prosser 2020, Table 1)	C2CD3	DA protein
Centriolar satellites (Prosser 2020, Table 1)	CCDC11	CFAP53	MIP
Centriolar satellites (Prosser 2020, Table 1)	CCDC13	CCDC13	3622	151
Centriolar satellites (Prosser 2020, Table 1)	CCDC14	CCDC14	19725
Centriolar satellites (Prosser 2020, Table 1)	CCDC18	CCDC18	4513
Centriolar satellites (Prosser 2020, Table 1)	CCDC22	CCDC22	21217
Centriolar satellites (Prosser 2020, Table 1)	CCDC57	CCDC57	3755	284
Centriolar satellites (Prosser 2020, Table 1)	CCDC66	CCDC66	18050
Centriolar satellites (Prosser 2020, Table 1)	CCDC77	CCDC77	3537	66
Centriolar satellites (Prosser 2020, Table 1)	CCDC92	CCDC92	6073
Centriolar satellites (Prosser 2020, Table 1)	CCDC112	CCDC112	3532	61
Centriolar satellites (Prosser 2020, Table 1)	CCDC113	CCDC113	Radial spoke protein
Centriolar satellites (Prosser 2020, Table 1)	CCDC138	CCDC138	19145
Centriolar satellites (Prosser 2020, Table 1)	CDK1	CDK1	21440
Centriolar satellites (Prosser 2020, Table 1)	CEP55	CEP55	9103
Centriolar satellites (Prosser 2020, Table 1)	CEP63	CEP63	PCM
Centriolar satellites (Prosser 2020, Table 1)	CEP72	CEP72	20102
Centriolar satellites (Prosser 2020, Table 1)	CEP89	CEP89	20119
Centriolar satellites (Prosser 2020, Table 1)	CEP126	CEP126	18052
Centriolar satellites (Prosser 2020, Table 1)	CEP131	CEP131	3600	129
Centriolar satellites (Prosser 2020, Table 1)	CEP170	CEP170	SDA
Centriolar satellites (Prosser 2020, Table 1)	CEP215	CDK5RAP2	PCM
Centriolar satellites (Prosser 2020, Table 1)	CEP290	Transition zone
Centriolar satellites (Prosser 2020, Table 1)	CETN2	CETN2	20806
Centriolar satellites (Prosser 2020, Table 1)	CETN3	CETN3	Centriole
Centriolar satellites (Prosser 2020, Table 1)	CP110	CCP110	Centriole
Centriolar satellites (Prosser 2020, Table 1)	CSPP1	CSPP1	20084
Centriolar satellites (Prosser 2020, Table 1)	Cyclin B2	CCNB2	1161
Centriolar satellites (Prosser 2020, Table 1)	CYLD	CYLD	4815
Centriolar satellites (Prosser 2020, Table 1)	DISC1	DISC1	19541
Centriolar satellites (Prosser 2020, Table 1)	DZIP1	DZIP1	20146
Centriolar satellites (Prosser 2020, Table 1)	FGFR1OP	CEP43	429
Centriolar satellites (Prosser 2020, Table 1)	FOPNL	CEP20	3554	83
Centriolar satellites (Prosser 2020, Table 1)	HAP1	HAP1	11360
Centriolar satellites (Prosser 2020, Table 1)	HAUS6	HAUS6	20656
Centriolar satellites (Prosser 2020, Table 1)	HOOK3	HOOK3	1038
Centriolar satellites (Prosser 2020, Table 1)	HTT	HTT	6194
Centriolar satellites (Prosser 2020, Table 1)	KIAA0753	KIAA0753	19496
Centriolar satellites (Prosser 2020, Table 1)	LRRC49	LRRC49	3515	44
Centriolar satellites (Prosser 2020, Table 1)	MCRS1	MCRS1	6190
Centriolar satellites (Prosser 2020, Table 1)	MED4	MED4	21306
Centriolar satellites (Prosser 2020, Table 1)	MIB1	MIB1	5217
Centriolar satellites (Prosser 2020, Table 1)	NIN	NIN	SDA
Centriolar satellites (Prosser 2020, Table 1)	ODF2L	ODF2L	19116
Centriolar satellites (Prosser 2020, Table 1)	OFD1	DA protein
Centriolar satellites (Prosser 2020, Table 1)	PAR6A	PARD6A	7322
Centriolar satellites (Prosser 2020, Table 1)	PCM1	PCM1	6044
Centriolar satellites (Prosser 2020, Table 1)	PCNT	PCNT	PCM
Centriolar satellites (Prosser 2020, Table 1)	PIBF1	PIBF1	3605	134
Centriolar satellites (Prosser 2020, Table 1)	PLK1S1	KIZ	9294
Centriolar satellites (Prosser 2020, Table 1)	PRKACB	PRKACB	3909
Centriolar satellites (Prosser 2020, Table 1)	SDCCAG8	SDCCAG8	5373
Centriolar satellites (Prosser 2020, Table 1)	SPAG5	SPAG5	13004
Centriolar satellites (Prosser 2020, Table 1)	SPICE1	SPICE1	Centriole
Centriolar satellites (Prosser 2020, Table 1)	SSX2IP	SSX2IP	4078
Centriolar satellites (Prosser 2020, Table 1)	T3JAM	TRAF3IP3	8717
Centriolar satellites (Prosser 2020, Table 1)	TBC1D31	TBC1D31	3621	150
Centriolar satellites (Prosser 2020, Table 1)	TEX9	TEX9	3534	63
Centriolar satellites (Prosser 2020, Table 1)	TPGS1	TPGS1	19207
Centriolar satellites (Prosser 2020, Table 1)	TRIM37	TRIM37	3813	342
Centriolar satellites (Prosser 2020, Table 1)	USP9X	USP9X	21356
Centriolar satellites (Prosser 2020, Table 1)	VDAC2	VDAC2	1361
Centriolar satellites (Prosser 2020, Table 1)	WRAP73	WRAP73	1619

## Sheet: C-Screen comparison
Gene name	Clustering output order	Known centrosomal/ciliary component	Avidor-Reiss et al, 2004	Li et al, 2004	Subtractive analysis approaches	Li et al, 2014	Dey et al, 2015	Nevers et al, 2017 (Consensus)	Phylogenetic profiling approaches	This study		Centrosomal/ciliary component	1 Unique to subtractive analysis approaches	2 Unique to phylogenetic profiling approaches	3 Unique to this study	4 Common to subtractive analysis approaches and phylogenetic profiling approaches only	5 Common to phylogenetic profiling approaches and this study only	6 Common to subtractive analysis approaches and this study only	7 Common to all
NAPEPLD	6			Y	Y							Centriole	0	1	1	0	4	1	5
SLC26A11	44		Y		Y							Appendages (distal)	1	0	2	0	2	0	0
SPRTN	64			Y	Y							Appendages (sub-distal)	0	0	0	0	0	0	0
FUBP1	97			Y	Y							Transition zone	0	3	2	0	4	0	6
BPTF	171		Y		Y							IFT-A/B	0	0	0	0	2	1	19
YTHDF2	176		Y		Y							IFT dynein/kinesin	0	0	0	0	1	0	6
EIF4G2	207		Y		Y							BBS	0	0	0	0	1	0	7
SRXN1	218			Y	Y							Membrane trafficking	1	0	1	0	1	0	1
TTC5	226			Y	Y							IDA	0	2	0	1	2	0	9
SCAPER	227					Y			Y			ODA	0	5	0	3	2	0	5
CRYAB	253		Y		Y							DNAAF	0	0	1	0	7	2	8
ARL6IP5	320		Y		Y							N-DRC	0	0	0	0	3	0	7
R3HCC1L	401			Y	Y							Radial spokes	0	1	1	1	6	0	12
HNRNPUL1	413			Y	Y							Central apparatus	0	2	1	0	15	0	6
CEP43	427	Centriolar satellites				Y			Y			MIPs	0	0	0	1	4	0	8
HSDL1	447		Y		Y							PCM	0	0	0	0	0	0	1
POGLUT1	493			Y	Y							Centriolar satellites	1	3	3	0	3	0	6
CFAP20	540	Central apparatus						Y	Y			Total known	3	17	12	6	57	4	106
PARN	570			Y	Y							Total/category	379	110	96	23	108	34	148
QTRT2	617			Y	Y
HSP90B1	635		Y		Y
SMG9	654		Y		Y
EXT1	693		Y		Y
HERC4	704			Y	Y
PSAP	709			Y	Y
ASPM	723			Y	Y
ZC2HC1A	764		Y		Y	Y	Y		Y
CTSL	796			Y	Y
ODAD2	800	ODA						Y	Y
PPP2R3C	802							Y	Y
KATNB1	803							Y	Y
KATNAL2	804							Y	Y
MYCBP	805	Central apparatus				Y			Y
ULK4	806							Y	Y
RPAP3	809			Y	Y
ILKAP	846		Y		Y
NLRC3	861			Y	Y
FBXO3	893			Y	Y
NTPCR	898			Y	Y
OCA2	900			Y	Y
DDAH1	927			Y	Y
NUDT1	937			Y	Y
MPPED1	938		Y		Y
NNT	940			Y	Y
ASPG	958			Y	Y
PC	960			Y	Y
AADAT	962			Y	Y
FASN	968			Y	Y
ARMT1	987			Y	Y
TBC1D20	998			Y	Y
ENDOG	1020			Y	Y
DCPS	1023			Y	Y
BRPF1	1024			Y	Y
DPY30	1051			Y	Y		Y		Y
CDC14A	1052			Y	Y
GTPBP1	1053			Y	Y
NT5E	1058			Y	Y
SLC33A1	1065			Y	Y
HCCS	1066			Y	Y
PAN2	1069			Y	Y
IMPACT	1071			Y	Y
CNDP2	1074			Y	Y
AARSD1	1083			Y	Y
ADHFE1	1085			Y	Y
ABCB6	1092		Y		Y
PGM2	1100			Y	Y
METTL26	1107			Y	Y
TSPO	1108			Y	Y
MYEF2	1109			Y	Y
TLDC2	1129			Y	Y
SETX	1144			Y	Y
SC5D	1182			Y	Y
SH3YL1	1190			Y	Y
POLL	1204			Y	Y
FBXO21	1218			Y	Y
NBN	1257		Y		Y
NUP58	1313		Y		Y
MOSPD2	1473		Y		Y
LBR	1496			Y	Y
CDK19	1528			Y	Y
SORD	1554		Y		Y
SMYD3	1573			Y	Y
PPA1	1578			Y	Y
DAGLA	1583			Y	Y
AASDHPPT	1647			Y	Y
REXO4	1648			Y	Y
MCM10	1652			Y	Y
WDR18	1705			Y	Y
ARPC4	1724			Y	Y
WDFY3	1734			Y	Y
DHDH	1850			Y	Y
GDA	1864			Y	Y
NASP	1882			Y	Y
NAA40	1991			Y	Y
PPT1	1994			Y	Y
UBE2K	2036			Y	Y
U2AF2	2051			Y	Y
POLR3E	2121			Y	Y
ORC4	2137			Y	Y
APEH	2165			Y	Y
QTRT1	2238			Y	Y
YRDC	2254			Y	Y
EIF2B3	2408			Y	Y
UQCRFS1	2488			Y	Y
GPN2	2501			Y	Y
CTR9	2591			Y	Y
ESF1	2653			Y	Y
NLE1	2718			Y	Y
DNM1L	2777		Y		Y
GTF2H4	2779			Y	Y
RNGTT	2786			Y	Y
MAF1	2849			Y	Y
DUS3L	2894			Y	Y
JMJD6	2975			Y	Y
FLAD1	3022			Y	Y
RMND1	3156			Y	Y
CALM1	3165			Y	Y
MTR	3175			Y	Y
ZNHIT6	3178			Y	Y
DCTD	3183			Y	Y
C9orf64	3187			Y	Y
DCLRE1A	3236			Y	Y
PIF1	3276			Y	Y
URM1	3279			Y	Y
CHIT1	3354			Y	Y
SLC20A1	3355			Y	Y
ISOC1	3358			Y	Y
MMAB	3368			Y	Y
PNPLA6	3403			Y	Y
CETN1	3404						Y		Y
SEPHS1	3408			Y	Y
RTCB	3410		Y	Y	Y
ZBTB8OS	3411		Y		Y
LYRM7	3470									Y
SEC14L2	3471									Y
FADS2	3472									Y
RWDD2B	3473									Y
SECISBP2L	3474									Y
GDPD1	3475									Y
FAM135A	3476									Y
HERC1	3477									Y
PIH1D1	3478	DNAAF		Y	Y					Y
DYNLRB2	3479			Y	Y			Y	Y	Y
DZIP1L	3480					Y	Y		Y	Y
TTC6	3481							Y	Y	Y
DNAJB13	3482	Radial spokes								Y
LRRCC1	3483			Y	Y					Y
SFI1	3484									Y
PDE11A	3485			Y	Y			Y	Y	Y
DPCD	3486							Y	Y	Y
RAB23	3487	Membrane trafficking	Y		Y		Y	Y	Y	Y
ARL13B	3488	Membrane trafficking						Y	Y	Y
ALKBH4	3489			Y	Y					Y
PPP4R4	3490			Y	Y			Y	Y	Y
RAB28	3491			Y	Y			Y	Y	Y
CEP41	3492					Y		Y	Y	Y
TTLL5	3493						Y		Y	Y
KATNIP	3494					Y			Y	Y
FAM184A	3495					Y		Y	Y	Y
CEP135	3496	Centriole		Y	Y					Y
TTC30B	3497	IFT-A/B	Y	Y	Y	Y	Y	Y	Y	Y
CAPSL	3498		Y	Y	Y		Y	Y	Y	Y
PDE6D	3499					Y	Y	Y	Y	Y
WDR47	3500									Y
LMF2	3501									Y
IFT43	3502	IFT-A/B		Y	Y					Y
CEP290	3503	Transition zone						Y	Y	Y
CEP78	3504						Y		Y	Y
MKS1	3505	Transition zone		Y	Y	Y	Y	Y	Y	Y
C2CD3	3506	Appendages (distal)								Y
INPP5E	3507	Membrane trafficking								Y
TPGS2	3508									Y
TBC1D19	3509		Y		Y		Y	Y	Y	Y
SANBR	3510					Y	Y	Y	Y	Y
AGBL5	3511			Y	Y	Y	Y	Y	Y	Y
WDR49	3512						Y		Y	Y
LRRC49	3513	Centriolar satellites					Y	Y	Y	Y
TTLL1	3514			Y	Y		Y	Y	Y	Y
CFAP97D1	3515					Y			Y	Y
DNAH5	3516	ODA	Y		Y		Y	Y	Y	Y
ENKD1	3517		Y	Y	Y		Y		Y	Y
CFAP69	3518	Central apparatus					Y	Y	Y	Y
CFAP99	3519	Central apparatus						Y	Y	Y
MYCBPAP	3520	Central apparatus				Y	Y		Y	Y
RSPH14	3521	Radial spokes				Y	Y		Y	Y
CEP19	3522					Y	Y		Y	Y
CFAP210	3523	MIPs				Y	Y		Y	Y
LRGUK	3524	Central apparatus					Y	Y	Y	Y
IQCG	3525	N-DRC		Y	Y		Y		Y	Y
SPAG17	3526	Central apparatus								Y
ARL2BP	3527						Y		Y	Y
DLEC1	3528	Central apparatus				Y	Y	Y	Y	Y
KIF9	3529						Y	Y	Y	Y
CCDC112	3530	Centriolar satellites				Y			Y	Y
CCDC61	3531			Y	Y		Y	Y	Y	Y
TEX9	3532	Centriolar satellites		Y	Y	Y	Y	Y	Y	Y
LRRC51	3533			Y	Y			Y	Y	Y
OFD1	3534	Appendages (distal)				Y	Y	Y	Y	Y
CCDC77	3535	Centriolar satellites		Y	Y	Y	Y	Y	Y	Y
CFAP221	3536	Central apparatus					Y	Y	Y	Y
CFAP53	3537	MIPs					Y		Y	Y
CCDC42	3538			Y	Y		Y	Y	Y	Y
IQCA1	3539	N-DRC	Y	Y	Y		Y	Y	Y	Y
LRRC23	3540						Y	Y	Y	Y
MORN5	3541						Y	Y	Y	Y
EFCAB2	3542	N-DRC					Y		Y	Y
CFAP157	3543			Y	Y		Y		Y	Y
IQCD	3544	N-DRC					Y		Y	Y
CCDC103	3545	DNAAF		Y	Y					Y
RTTN	3546						Y		Y	Y
LRRC74A	3547							Y	Y	Y
DNAH17	3548	ODA					Y	Y	Y	Y
CENPJ	3549	Centriole	Y	Y	Y	Y	Y	Y	Y	Y
RSPH1	3550	Radial spokes					Y	Y	Y	Y
CFAP298	3551	DNAAF	Y	Y	Y	Y	Y	Y	Y	Y
CEP20	3552	Centriolar satellites		Y	Y	Y	Y	Y	Y	Y
CEP164	3553	Appendages (distal)				Y		Y	Y	Y
DNAH6	3554	IDA		Y	Y		Y	Y	Y	Y
CFAP36	3555		Y		Y		Y	Y	Y	Y
KIF3B	3556	IFT dynein/kinesin	Y		Y		Y	Y	Y	Y
TTLL4	3557						Y	Y	Y	Y
PTPDC1	3558			Y	Y		Y	Y	Y	Y
ARL6	3559	BBS						Y	Y	Y
IFT22	3560	IFT-A/B		Y	Y		Y	Y	Y	Y
RP2	3561			Y	Y		Y	Y	Y	Y
TMEM231	3562	Transition zone		Y	Y	Y		Y	Y	Y
B9D2	3563	Transition zone	Y	Y	Y	Y	Y	Y	Y	Y
TMEM67	3564	Transition zone				Y	Y	Y	Y	Y
CC2D2A	3565	Transition zone	Y	Y	Y	Y	Y	Y	Y	Y
B9D1	3566	Transition zone	Y	Y	Y	Y		Y	Y	Y
DYNC2LI1	3567	IFT dynein/kinesin		Y	Y	Y	Y	Y	Y	Y
BBS1	3568	BBS	Y	Y	Y	Y	Y	Y	Y	Y
TTC21B	3569	IFT-A/B				Y	Y	Y	Y	Y
BBS7	3570	BBS		Y	Y	Y	Y	Y	Y	Y
BBS2	3571	BBS		Y	Y	Y	Y	Y	Y	Y
BBS4	3572	BBS	Y	Y	Y		Y	Y	Y	Y
BBS9	3573	BBS		Y	Y	Y	Y	Y	Y	Y
TTC8	3574	BBS	Y		Y		Y	Y	Y	Y
BBS5	3575	BBS	Y	Y	Y	Y	Y	Y	Y	Y
OSCP1	3576		Y	Y	Y	Y	Y	Y	Y	Y
DYNC2H1	3577	IFT dynein/kinesin					Y		Y	Y
IFT74	3578	IFT-A/B		Y	Y	Y	Y	Y	Y	Y
IFT81	3579	IFT-A/B		Y	Y	Y	Y	Y	Y	Y
KIFAP3	3580	IFT dynein/kinesin	Y	Y	Y	Y	Y	Y	Y	Y
TRAF3IP1	3581	IFT-A/B	Y		Y	Y	Y	Y	Y	Y
IFT52	3582	IFT-A/B	Y	Y	Y	Y	Y	Y	Y	Y
IFT46	3583	IFT-A/B	Y	Y	Y	Y	Y	Y	Y	Y
IFT57	3584	IFT-A/B	Y	Y	Y	Y	Y	Y	Y	Y
IFT140	3585	IFT-A/B	Y	Y	Y	Y	Y	Y	Y	Y
IFT88	3586	IFT-A/B	Y	Y	Y		Y	Y	Y	Y
TTC26	3587	IFT-A/B	Y	Y	Y	Y	Y	Y	Y	Y
IFT172	3588	IFT-A/B	Y	Y	Y		Y	Y	Y	Y
IFT80	3589	IFT-A/B	Y	Y	Y		Y	Y	Y	Y
CLUAP1	3590	IFT-A/B	Y	Y	Y	Y	Y	Y	Y	Y
IFT122	3591	IFT-A/B	Y	Y	Y		Y	Y	Y	Y
WDR35	3592	IFT-A/B	Y	Y	Y		Y	Y	Y	Y
WDR19	3593	IFT-A/B	Y	Y	Y		Y	Y	Y	Y
ARL3	3594		Y		Y			Y	Y	Y
IFT20	3595	IFT-A/B	Y		Y		Y	Y	Y	Y
DYNLT2B	3596		Y	Y	Y	Y	Y	Y	Y	Y
ATAT1	3597			Y	Y	Y	Y		Y	Y
CEP131	3598	Centriolar satellites	Y	Y	Y			Y	Y	Y
RSPH4A	3599	Radial spokes	Y	Y	Y	Y	Y	Y	Y	Y
DNAH1	3600	IDA		Y	Y		Y	Y	Y	Y
LRRC9	3601			Y	Y			Y	Y	Y
TTLL9	3602						Y	Y	Y	Y
PIBF1	3603	Centriolar satellites				Y		Y	Y	Y
SPATA4	3604	Central apparatus		Y	Y	Y	Y	Y	Y	Y
SPAG16	3605	Central apparatus				Y	Y	Y	Y	Y
ZMYND12	3606	IDA		Y	Y	Y	Y	Y	Y	Y
DNAJC27	3607						Y	Y	Y	Y
MOK	3608						Y	Y	Y	Y
IQCH	3609			Y	Y	Y	Y	Y	Y	Y
IFT27	3610	IFT-A/B					Y	Y	Y	Y
CCDC146	3611			Y	Y	Y	Y	Y	Y	Y
CFAP161	3612	MIPs				Y		Y	Y	Y
DNAI7	3613	IDA				Y	Y		Y	Y
ROPN1L	3614	Radial spokes				Y	Y		Y	Y
DYNC2I2	3615	IFT dynein/kinesin		Y	Y		Y	Y	Y	Y
DYNC2I1	3616	IFT dynein/kinesin		Y	Y		Y	Y	Y	Y
MORN3	3617	Radial spokes					Y	Y	Y	Y
SPATA17	3618	Central apparatus				Y	Y	Y	Y	Y
TBC1D31	3619	Centriolar satellites	Y	Y	Y		Y	Y	Y	Y
CCDC13	3620	Centriolar satellites		Y	Y	Y	Y	Y	Y	Y
TCTE1	3621	N-DRC		Y	Y		Y	Y	Y	Y
LRRC56	3622	DNAAF		Y	Y	Y	Y	Y	Y	Y
RIBC2	3623	MIPs	Y		Y	Y	Y		Y	Y
ARMC2	3624					Y	Y	Y	Y	Y
CFAP70	3625	Central apparatus		Y	Y	Y	Y	Y	Y	Y
EFHB	3626	MIPs					Y	Y	Y	Y
PPP1R42	3627			Y	Y		Y	Y	Y	Y
SPEF2	3628	Central apparatus		Y	Y		Y	Y	Y	Y
CFAP300	3629	DNAAF		Y	Y		Y	Y	Y	Y
AK9	3630						Y	Y	Y	Y
EFCAB10	3631			Y	Y					Y
HYDIN	3632	Central apparatus				Y	Y	Y	Y	Y
EFHC1	3633	MIPs		Y	Y		Y	Y	Y	Y
KIF6	3634						Y	Y	Y	Y
SSNA1	3635			Y	Y	Y	Y	Y	Y	Y
CFAP100	3636			Y	Y	Y	Y	Y	Y	Y
CCDC63	3637		Y	Y	Y	Y	Y	Y	Y	Y
DNAAF2	3638	DNAAF				Y	Y	Y	Y	Y
DNAAF4	3639	DNAAF		Y	Y	Y	Y	Y	Y	Y
DNAAF6	3640	DNAAF				Y	Y	Y	Y	Y
KIFBP	3641					Y	Y	Y	Y	Y
LRRC34	3642	Radial spokes	Y		Y		Y	Y	Y	Y
TUBD1	3643	Centriole					Y	Y	Y	Y
CFAP65	3644	Central apparatus					Y	Y	Y	Y
TUBE1	3645	Centriole					Y	Y	Y	Y
AK7	3646						Y	Y	Y	Y
CCDC40	3647	Radial spokes		Y	Y	Y	Y	Y	Y	Y
DRC1	3648	N-DRC	Y		Y	Y	Y	Y	Y	Y
CFAP44	3649		Y	Y	Y		Y	Y	Y	Y
NME7	3650	MIPs		Y	Y		Y	Y	Y	Y
CFAP91	3651	Radial spokes		Y	Y	Y	Y	Y	Y	Y
CFAP45	3652	MIPs	Y		Y		Y	Y	Y	Y
SPEF1	3653			Y	Y	Y	Y	Y	Y	Y
CCDC96	3654	Radial spokes		Y	Y	Y	Y	Y	Y	Y
DNAH2	3655	IDA		Y	Y		Y	Y	Y	Y
CFAP43	3656			Y	Y		Y	Y	Y	Y
CFAP61	3657	Radial spokes		Y	Y	Y	Y	Y	Y	Y
SPAG6	3658	Central apparatus		Y	Y		Y	Y	Y	Y
CFAP251	3659	Radial spokes		Y	Y		Y	Y	Y	Y
CFAP206	3660					Y	Y	Y	Y	Y
DNALI1	3661	IDA	Y	Y	Y	Y	Y	Y	Y	Y
RSPH9	3662	Radial spokes		Y	Y	Y	Y	Y	Y	Y
RSPH3	3663	Radial spokes	Y	Y	Y	Y	Y	Y	Y	Y
CFAP299	3664			Y	Y	Y	Y	Y	Y	Y
CCDC113	3665	Radial spokes		Y	Y	Y	Y	Y	Y	Y
CYB5D1	3666	Radial spokes	Y	Y	Y		Y	Y	Y	Y
DNAH10	3667	IDA		Y	Y		Y	Y	Y	Y
DNAI4	3668	IDA		Y	Y		Y	Y	Y	Y
ENKUR	3669	MIPs		Y	Y	Y	Y	Y	Y	Y
GAS8	3670	N-DRC	Y	Y	Y		Y	Y	Y	Y
CFAP57	3671			Y	Y	Y	Y	Y	Y	Y
CFAP52	3672	MIPs	Y	Y	Y		Y	Y	Y	Y
DRC7	3673	N-DRC					Y	Y	Y	Y
DNAI2	3674	ODA	Y	Y	Y		Y	Y	Y	Y
DNAI1	3675	ODA	Y	Y	Y		Y	Y	Y	Y
DNAL1	3676	ODA	Y	Y	Y		Y	Y	Y	Y
DNAI3	3677	IDA		Y	Y		Y	Y	Y	Y
DNAAF11	3678	DNAAF	Y	Y	Y		Y	Y	Y	Y
PACRG	3679	MIPs	Y	Y	Y	Y	Y	Y	Y	Y
IQUB	3680	Radial spokes		Y	Y	Y	Y	Y	Y	Y
DNAH7	3681	IDA	Y	Y	Y		Y	Y	Y	Y
ODAD3	3682	ODA				Y	Y	Y	Y	Y
DNAAF3	3683	DNAAF				Y	Y	Y	Y	Y
DNAL4	3684	ODA	Y		Y		Y	Y	Y	Y
CCDC65	3685	N-DRC	Y	Y	Y	Y	Y	Y	Y	Y
DNAAF1	3686	DNAAF		Y	Y		Y	Y	Y	Y
DRC3	3687	N-DRC		Y	Y		Y	Y	Y	Y
DNAAF10	3688	DNAAF	Y	Y	Y		Y	Y	Y	Y
DNAAF5	3689	DNAAF		Y	Y	Y	Y	Y	Y	Y
CEP104	3690			Y	Y	Y	Y	Y	Y	Y
ZMYND10	3691	DNAAF					Y	Y	Y	Y
CCDC39	3692	Radial spokes				Y	Y	Y	Y	Y
CFAP58	3693		Y	Y	Y	Y	Y	Y	Y	Y
POC1A	3694	Centriole	Y		Y		Y	Y	Y	Y
CEP120	3695	Centriole				Y			Y	Y
DAW1	3696	DNAAF					Y	Y	Y	Y
CFAP119	3697	Central apparatus				Y	Y	Y	Y	Y
MNS1	3698	MIPs		Y	Y		Y		Y	Y
CFAP410	3699		Y	Y	Y			Y	Y	Y
KIF3A	3700	IFT dynein/kinesin	Y		Y		Y	Y	Y	Y
BBOF1	3701			Y	Y	Y	Y		Y	Y
NPHP4	3702	Transition zone		Y	Y	Y	Y	Y	Y	Y
RPGRIP1L	3703	Transition zone				Y		Y	Y	Y
TRPC4AP	3704									Y
MYO10	3705									Y
ARMC1	3706									Y
P2RX4	3707									Y
SLC22A18	3708			Y	Y					Y
PIH1D2	3709	DNAAF				Y			Y	Y
KIF12	3710									Y
CEP44	3711	PCM		Y	Y			Y	Y	Y
CA2	3712									Y
CEP162	3713			Y	Y					Y
USP2	3714									Y
CEP95	3715					Y			Y	Y
ZNF474	3716			Y	Y	Y	Y	Y	Y	Y
CEP76	3717	Centriole		Y	Y	Y	Y	Y	Y	Y
NEK1	3718									Y
CFAP74	3719	Central apparatus		Y	Y	Y	Y	Y	Y	Y
UBXN11	3720			Y	Y			Y	Y	Y
HSPB11	3721	IFT-A/B		Y	Y	Y	Y	Y	Y	Y
WDR17	3722							Y	Y	Y
VASH1	3723					Y	Y	Y	Y	Y
LZTFL1	3724					Y		Y	Y	Y
WDR27	3725						Y	Y	Y	Y
TSNAXIP1	3726									Y
ARMH1	3727									Y
CCDC148	3728									Y
ERICH3	3729									Y
ADGB	3730						Y	Y	Y	Y
C4orf47	3731						Y		Y	Y
STPG2	3732					Y	Y		Y	Y
TMEM216	3733	Transition zone								Y
ELMOD3	3734			Y	Y	Y			Y	Y
CFAP418	3735			Y	Y		Y	Y	Y	Y
TMEM107	3736	Transition zone								Y
CFAP47	3737	Central apparatus				Y	Y	Y	Y	Y
RIIAD1	3738									Y
CFAP77	3739									Y
STPG1	3740									Y
ZSWIM2	3741							Y	Y	Y
RNF32	3742			Y	Y			Y	Y	Y
TTC16	3743							Y	Y	Y
C11orf65	3744			Y	Y	Y	Y	Y	Y	Y
TEX47	3745									Y
CCDC153	3746									Y
MINDY4	3747									Y
POC5	3748	Centriole					Y		Y	Y
CFAP20DC	3749									Y
CCDC33	3750									Y
TTC29	3751	IDA				Y	Y		Y	Y
CSTPP1	3752	Centriolar satellites								Y
CCDC57	3753	Centriolar satellites								Y
EFCAB11	3754									Y
NICN1	3755									Y
LRRC46	3756							Y	Y	Y
AIDA	3757							Y	Y	Y
RWDD3	3758						Y		Y	Y
CCDC162P	3759									Y
LRRC72	3760	Central apparatus						Y	Y	Y
FAM227B	3761									Y
LRRC43	3762									Y
PACRGL	3763						Y	Y	Y	Y
CFAP54	3764	Central apparatus		Y	Y		Y		Y	Y
MDH1B	3765									Y
FAM221A	3766					Y			Y	Y
CDKL5	3767						Y	Y	Y	Y
WDR90	3768	Centriole		Y	Y		Y	Y	Y	Y
DNAAF9	3769	DNAAF					Y	Y	Y	Y
CFAP46	3770	Central apparatus					Y		Y	Y
EML6	3771							Y	Y	Y
CFAP92	3772									Y
PCNX4	3773									Y
STIL	3774	Centriole								Y
RABL2A	3775						Y	Y	Y	Y
FAM221B	3776					Y			Y	Y
EFCAB5	3777									Y
SPAG1	3778	DNAAF								Y
TTLL2	3779			Y	Y					Y
AHI1	3780	Transition zone						Y	Y	Y
XRRA1	3781						Y		Y	Y
TPX2	3782									Y
CEP83	3783	Appendages (distal)								Y
CCDC180	3784	Central apparatus					Y		Y	Y
LRRC45	3785							Y	Y	Y
PRKAR1A	3786			Y	Y					Y
PDE12	3787			Y	Y					Y
MAPK15	3788									Y
DTWD1	3789		Y		Y					Y
KCNMA1	3790			Y	Y					Y
DYNLT1	3791			Y	Y					Y
STIMATE	3792									Y
PRKDC	3793			Y	Y					Y
HSPA12A	3794									Y
MDC1	3795									Y
TCAIM	3796									Y
LYRM1	3797									Y
AKAP7	3798									Y
POLB	3799									Y
DENND2B	3800			Y	Y					Y
RNF213	3801									Y
FGD6	3802									Y
GNPTAB	3803									Y
ADCY10	3804			Y	Y					Y
NSMAF	3805									Y
RSPH10B2	3806	Radial spokes					Y	Y	Y	Y
LZTR1	3807									Y
SASS6	3808	Centriole		Y	Y		Y	Y	Y	Y
ARMC3	3809									Y
AK8	3810							Y	Y	Y
TRIM37	3811	Centriolar satellites								Y
SMAP1	3812									Y
UBFD1	3813			Y	Y					Y
PLD6	3814			Y	Y					Y
ECI1	3815									Y
PTP4A1	3816									Y
KMT2A	3817			Y	Y					Y
SLC38A7	3818			Y	Y					Y
GCC2	3819									Y
TXNDC5	3820			Y	Y					Y
EGLN1	3821									Y
TMEM144	3822									Y
B3GNTL1	3823									Y
GSTCD	3824									Y
THUMPD3	3825									Y
PCIF1	3826		Y		Y					Y
TOP1	3827									Y
TRAP1	3828									Y
CMTR1	3829		Y		Y					Y
C2CD5	3830									Y
TMEM94	3831									Y
SPR	3832			Y	Y					Y
QDPR	3833									Y
SYAP1	3834									Y
CABLES1	3835									Y
MTRR	3836									Y
MFSD6	3837									Y
CCDC6	3838			Y	Y					Y
HPGDS	3839			Y	Y					Y
MMADHC	3840									Y
CDO1	3841			Y	Y					Y
NOP16	3842									Y
PSTK	3843									Y
EEFSEC	3844			Y	Y					Y
SEPSECS	3845		Y	Y	Y					Y
EEF2K	3846			Y	Y					Y
BPNT1	3847									Y
ELOVL6	3848									Y
RIOX1	3849									Y
SLBP	3850			Y	Y					Y
PGAM5	3851									Y
TMEM65	3852		Y	Y	Y					Y
ATPSCKMT	3853									Y
C1GALT1	3854									Y
PSEN2	3855									Y
TYW5	3894			Y	Y
POSTN	3924			Y	Y
ANK3	3948			Y	Y
DYNLRB1	3982							Y	Y
LPCAT2	3986							Y	Y
KATNAL1	4005							Y	Y
LPCAT1	4006							Y	Y
ACYP1	4007			Y	Y
ZBBX	4013		Y		Y
PEF1	4029			Y	Y
TRANK1	4049			Y	Y
THNSL1	4051							Y	Y
CTSH	4067			Y	Y
SPOPL	4070			Y	Y
ALKBH5	4084			Y	Y
UBE2E2	4152		Y		Y
PLBD1	4166			Y	Y
SULT1C2	4168			Y	Y
SMCHD1	4176			Y	Y
PRXL2A	4178			Y	Y
SLC20A2	4186			Y	Y
MORN4	4205		Y		Y
AGBL4	4206					Y			Y
FNDC3A	4257			Y	Y
TTPAL	4263		Y		Y
TTLL3	4269			Y	Y
RHCG	4279			Y	Y
ANKRD17	4328			Y	Y
BIRC2	4345		Y		Y
SCUBE1	4350			Y	Y
GSTP1	4360			Y	Y
RSAD2	4371			Y	Y
VWA5A	4372			Y	Y
CHST15	4381			Y	Y
RBBP9	4383			Y	Y
ANKRD50	4394			Y	Y
MOXD1	4400			Y	Y
AGBL3	4447			Y	Y	Y	Y	Y	Y
TCTN1	4448	Transition zone					Y		Y
PRDX3	4458			Y	Y
NOCT	4462			Y	Y
NOX5	4464		Y		Y
ERP29	4468		Y	Y	Y
BMPER	4483		Y		Y
AGBL2	4519		Y		Y	Y	Y	Y	Y
MCOLN2	4526					Y			Y
SLC8A3	4537			Y	Y
KCTD7	4544			Y	Y
KANSL2	4583		Y		Y
CNGA3	4588			Y	Y
NSUN4	4592			Y	Y
TTLL13	4605						Y	Y	Y
TNKS	4651			Y	Y
PDE5A	4677							Y	Y
GUCY1B1	4686		Y	Y	Y		Y		Y
DBH	4731		Y	Y	Y
EML1	4751			Y	Y
KCND2	4761		Y		Y
MCOLN3	4774					Y			Y
CALCR	4786			Y	Y
EYA1	4797			Y	Y
GLG1	4799		Y	Y	Y
CADPS	4810						Y		Y
PHF14	4849		Y		Y
KIF13A	4860							Y	Y
SFPQ	4863			Y	Y
TRAM1	4924		Y		Y
RNF146	4928		Y		Y
NLK	4941		Y		Y
TARDBP	4959		Y		Y
NRBP1	4968		Y		Y
LATS1	4986		Y		Y
RAB27A	4994		Y		Y
HNRNPK	5003			Y	Y
MRPL30	5029		Y		Y
DACH1	5100		Y		Y
CHRNA7	5116			Y	Y
ARHGAP32	5141		Y		Y
IRX6	5231		Y		Y
CROCC	5248			Y	Y
NPR1	5259			Y	Y
PPP1R10	5260			Y	Y
RYR2	5274		Y		Y
TMEM38A	5325		Y		Y
HCN2	5384						Y		Y
DNAH3	5386	IDA		Y	Y		Y		Y
TMTC2	5401			Y	Y
AEBP2	5434		Y		Y
DUSP10	5538			Y	Y
DNAJC30	5729		Y		Y
TNRC6C	5747		Y		Y
PRSS12	5768			Y	Y
DCUN1D3	5769		Y		Y
MNT	5782		Y		Y
SOX5	5811		Y		Y
CTTNBP2NL	5829		Y		Y
MEGF10	5834		Y		Y
GAS2L1	5847		Y		Y
KIF16B	5858		Y		Y			Y	Y
FBN2	5865		Y		Y
SULF1	5925			Y	Y
KIF20A	5974			Y	Y
RBM45	6018			Y	Y
RO60	6031			Y	Y
PLEC	6048			Y	Y
PDE10A	6069							Y	Y
GUCY1A1	6081			Y	Y		Y		Y
TBC1D1	6087			Y	Y
MPND	6088		Y	Y	Y
CAPRIN1	6092		Y		Y
KCNJ12	6107			Y	Y
FRK	6114			Y	Y
KCTD5	6129		Y		Y
CMTR2	6203			Y	Y
MRPL38	6206		Y		Y
UNC119B	6247		Y		Y	Y	Y	Y	Y
INPP5A	6248		Y		Y
PAM	6265			Y	Y
NUDT14	6266		Y	Y	Y
PLK4	6286	Centriole					Y		Y
EFHC2	6291	MIPs	Y		Y	Y	Y	Y	Y
ODAD4	6295	ODA						Y	Y
PPM1D	6352		Y		Y
KIF17	6354							Y	Y
ANKHD1	6362			Y	Y
SULF2	6392			Y	Y
ZNF862	6433			Y	Y
ZDHHC5	6468		Y		Y
HSPA12B	6496			Y	Y
GDPD2	6509			Y	Y
SESN3	6524		Y		Y
PDE1A	6553		Y	Y	Y
IQCA1L	6554							Y	Y
CFAP73	6555					Y	Y	Y	Y
HCN4	6595						Y		Y
BIVM	6604							Y	Y
ZFHX4	6740		Y		Y
SATB1	6770		Y		Y
MEGF6	6831			Y	Y
ARID4A	6905		Y		Y
FBLN1	6927		Y		Y
RAB31	6965							Y	Y
KCNN3	6998					Y			Y
CNDP1	7017			Y	Y
KCNA3	7037			Y	Y
NEK6	7128						Y	Y	Y
KLC2	7147			Y	Y
AGBL1	7197					Y	Y	Y	Y
CAPS	7231							Y	Y
ODAD1	7237	ODA				Y	Y		Y
CACNA1A	7241			Y	Y
CADPS2	7243						Y		Y
TPPP	7260					Y			Y
EML2	7281			Y	Y
TTC21A	7355			Y	Y	Y	Y	Y	Y
DNAH12	7357	IDA					Y		Y
LTBP3	7360			Y	Y
CYP3A7	7364			Y	Y
DNHD1	7368					Y			Y
CD163	7462			Y	Y
ITPR3	7483						Y	Y	Y
CAMK2A	7489			Y	Y
KCNA1	7501			Y	Y
KCTD12	7606		Y		Y
SV2A	7643		Y		Y
ZC2HC1B	7701					Y	Y		Y
SCN9A	7750			Y	Y
LTBP4	7813			Y	Y
EFCAB8	7823						Y		Y
CCDC38	7830					Y	Y	Y	Y
RAP2B	7931		Y		Y
MTMR4	8033		Y		Y
ZC2HC1C	8117						Y		Y
KCNF1	8237			Y	Y
DYNLT2	8593	ODA				Y	Y		Y
SSC4D	8685			Y	Y
FAM184B	8829					Y			Y
NT5C1B	8862			Y	Y
TPH2	9013			Y	Y
ANO9	9191							Y	Y
NRROS	9222		Y		Y
GUCY2C	9242			Y	Y
RNPEPL1	9484		Y		Y
MMP15	10029		Y		Y
SCARA5	10164			Y	Y
LPCAT4	10167							Y	Y
EGR2	10313		Y		Y
DNAH11	10338	ODA		Y	Y		Y	Y	Y
KIF3C	10372			Y	Y		Y	Y	Y
PTPRC	10642		Y		Y
COL7A1	10682					Y			Y
NSD3	10783		Y		Y
SCN1A	10890			Y	Y
SCN10A	10948			Y	Y
RIBC1	10951					Y	Y		Y
0	10982					Y	Y		Y
ADCY4	10996			Y	Y
SCN3A	11058			Y	Y
ROPN1B	11064					Y	Y		Y
ROPN1	11134					Y	Y		Y
IFIT1B	11185					Y			Y
PRR36	11574			Y	Y
TEKT5	11616			Y	Y
SCART1	11910			Y	Y
CC2D2B	12103						Y		Y
TCP10L2	12301						Y		Y
AGAP4	12380			Y	Y
TCP10L	13189						Y		Y
KRTAP4-6	13565			Y	Y
STX1A	13956			Y	Y
ARL13A	15766							Y	Y
	16310			Y	Y
TCP10L2	16412						Y		Y
HCN3	16415						Y		Y
PDE4A	16613			Y	Y
DYNLT4	16928					Y	Y		Y
CCDC183	16971						Y		Y
ODF3L1	17245						Y		Y
NAMPT	17270			Y	Y
COL4A2	17372			Y	Y
CHMP4A	17545			Y	Y
SHANK1	17618		Y		Y
TRIM67	17656					Y			Y
PLXNB3	17740					Y			Y
PRSS8	17754		Y		Y
DNAH14	17756	IDA				Y			Y
SRSF3	17811		Y		Y
GUCY2D	17831			Y	Y
ORAI3	17870		Y		Y
RNF175	17884			Y	Y
KLHL13	17929			Y	Y
ARID1A	17946		Y		Y
TCF7L2	18061		Y		Y
MFSD6L	18301					Y			Y
CFAP92	18346						Y		Y
TMEM80	18380			Y	Y
CYB561D2	18476			Y	Y
MARCHF10	18487		Y		Y
COL15A1	18589		Y		Y
PDE1B	18762			Y	Y
MBD6	18884		Y		Y
TMOD2	18896					Y			Y
HCN1	18904						Y		Y
CACNA1G	18942			Y	Y
CATSPER1	18952					Y			Y
CATSPER3	18956					Y			Y
POC1B	18969						Y	Y	Y
OSBPL2	18988		Y		Y
ELAVL1	18994			Y	Y
NLGN4Y	19002			Y	Y
PDE4C	19085			Y	Y
RPGRIP1	19089					Y			Y
DYNLT5	19165					Y	Y		Y
KIF14	19178							Y	Y
TTLL7	19184						Y	Y	Y
CXorf58	19197					Y	Y		Y
C8orf74	19252						Y		Y
CABCOCO1	19275						Y		Y
RAI1	19313			Y	Y
TCTN2	19332	Transition zone					Y		Y
GUCY1A2	19459			Y	Y		Y		Y
GUCY2F	19483		Y	Y	Y
SULT1B1	19558		Y		Y
MYH9	19598			Y	Y
RSPH6A	19601	Radial spokes		Y	Y	Y	Y	Y	Y
ITPR2	19608						Y	Y	Y
DYDC1	19663					Y	Y		Y
CNGA1	19704			Y	Y
TNC	19731			Y	Y
CLVS2	19737			Y	Y
VASH2	19791					Y	Y	Y	Y
FNDC3B	19812					Y			Y
KCNJ2	19858			Y	Y
TENT4A	19867			Y	Y
RSPH10B	19877						Y	Y	Y
GSTA3	19882			Y	Y
MBNL3	19886			Y	Y
ODF3B	19911					Y	Y		Y
NIPSNAP3A	19951			Y	Y
IDO1	20008			Y	Y
NEK10	20055			Y	Y
NME8	20059	ODA		Y	Y		Y		Y
WDR64	20061						Y	Y	Y
MRC1	20067			Y	Y
AXDND1	20094					Y			Y
EFCAB6	20101						Y		Y
LRRIQ3	20102					Y			Y
ACOT11	20131			Y	Y
DYDC2	20142	Radial spokes				Y	Y		Y
DZIP1	20144	Centriolar satellites				Y	Y		Y
USP20	20149		Y		Y
COLGALT2	20200		Y		Y
CDPF1	20235		Y		Y
TCTN3	20246	Transition zone					Y		Y
WDR31	20256							Y	Y
DNAH9	20261	ODA					Y	Y	Y
KLC3	20327			Y	Y
TTC30A	20409					Y	Y	Y	Y
USP37	20423			Y	Y
DNAH8	20445	ODA		Y	Y		Y	Y	Y
HECTD2	20462			Y	Y
POGLUT3	20477			Y	Y
NME9	20481						Y		Y
ANKRD44	20490			Y	Y
ACAN	20496					Y			Y
ODF3	20499					Y	Y		Y
TPPP3	20500		Y		Y
UNC119	20518			Y	Y	Y	Y	Y	Y
RABL2B	20519						Y	Y	Y
CTBS	20538			Y	Y
NUMA1	20552			Y	Y
TRAF6	20559		Y		Y
TMEM45B	20569			Y	Y
EGLN3	20573			Y	Y
RIOX2	20581			Y	Y
LARGE2	20587			Y	Y
NEK7	20619						Y	Y	Y
AGTPBP1	20624			Y	Y	Y	Y	Y	Y
CAPN5	20643			Y	Y
CARMIL1	20662		Y		Y
MANEA	20668			Y	Y
SVEP1	20675			Y	Y
C1orf53	20682			Y	Y
NPR2	20687			Y	Y
TPPP2	20756			Y	Y	Y			Y
A4GNT	20771			Y	Y
ABCC4	20787			Y	Y
CETN2	20804	Centriolar satellites					Y		Y
TTLL6	20805		Y	Y	Y		Y	Y	Y
ODF3L2	20806			Y	Y	Y	Y		Y
SUV39H1	20847			Y	Y
KIF13B	20870							Y	Y
LITAF	20929			Y	Y
RNF121	20931		Y		Y
POGLUT2	20940			Y	Y
AMDHD2	20970		Y		Y
CLTA	20974			Y	Y
DDO	21025			Y	Y
SEPTIN7	21029			Y	Y
TMA16	21091		Y		Y
GNS	21115			Y	Y
RAB4B	21148		Y		Y
PDE9A	21160			Y	Y
MYCBP2	21232			Y	Y
SLC1A2	21236			Y	Y
PDE4D	21238			Y	Y
GTPBP2	21239			Y	Y
ARMC9	21248							Y	Y
SNAP29	21255	Membrane trafficking	Y		Y
TMEM199	21262		Y		Y
DUSP22	21314		Y		Y
BTBD9	21330			Y	Y
KLC1	21351			Y	Y
0	21354	Centriolar satellites		Y	Y
NUDT9	21357		Y		Y
PDE2A	21368							Y	Y
DUSP14	21392		Y		Y
YBX1	21397		Y		Y
GLIPR2	21398			Y	Y
FBF1	21402	Appendages (distal)	Y		Y
DHX34	21404			Y	Y
RTRAF	21407		Y	Y	Y
PYROXD1	21409			Y	Y
TTC14	21410			Y	Y
TENT2	21439		Y		Y
CLPTM1L	21441		Y		Y
ITPR1	21461			Y	Y		Y	Y	Y
DDX20	21469			Y	Y
ADPRS	21483			Y	Y
CUTC	21494			Y	Y
ARHGAP1	21503			Y	Y
KATNA1	21553							Y	Y
MAN2C1	21562			Y	Y
PCSK9	21592			Y	Y
MBD4	21675			Y	Y
ASMT	21681			Y	Y
FBXL2	21694			Y	Y
HEPH	21700			Y	Y
SLC35G1	21719			Y	Y

## Sheet: D-Predicted vs actual function
Pattern	Predicted function	Fraction of ciliated species	Fraction of non-ciliated species	Fraction of species with non-motile cilia	Fraction of species with reduced complement of ciliary genes	Conserved in Plasmodium	Ciliary cluster number	HGNC Approved symbol	Ciliary association known (C)/Unknown (U)	Cilia-related function? (0-3)	Cilia-related function (assembly/motility)	Level of characterization overall (0-3)		Predicted function	Established function - Biogenesis	Established function - Motility	Unknown - Level of characterization 3	Unknown - Level of characterization 2	Unknown - Level of characterization 1	Total Known	Total Unknown	Total
A	Biogenesis	0.833333	0.0422535	0.75	0.785714	1	128	ATAT1	C	3 Known centriole/ciliary gene, well characterized	Centriole/cilium biogenesis	3		Biogenesis A	7	1	3	2	2	8	7	15
A	Biogenesis	0.785714	0.084507	0.75	0.714286	1	383	TMEM65	U	0 Largely uncharacterized, no/no clear indications of ciliary function		1		Biogenesis B	31	2	15	9	7	33	31	64
A	Biogenesis	0.845238	0.084507	0.25	0.785714	1	221	CEP104	C	3 Known centriole/ciliary gene, well characterized	Centriole/cilium biogenesis	3		Biogenesis C	35	1	8	1	7	36	16	52
A	Biogenesis	0.869048	0.084507	0.25	0.928571	1	80	CENPJ	C	3 Known centriole/ciliary gene, well characterized	Centriole/cilium biogenesis	3		Total Biogenesis	73	4	26	12	16	77	54	131
A	Biogenesis	0.904762	0.0985915	0.5	0.785714	1	127	DYNLT2B	C	3 Known centriole/ciliary gene, well characterized	Centriole/cilium biogenesis	3		Motility D	3	37	4	1	6	40	11	51
A	Biogenesis	0.809524	0.0985915	0.375	0.857143	1	319	MAPK15	C	2 Known centriole/ciliary gene, partially characterized	Centriole/cilium biogenesis	2		Motility E	16	30	0	1	7	46	8	54
A	Biogenesis	0.547619	0.112676	0.25	0.571429	1	355	GSTCD	U	0 Partially characterized, no/no clear indications of ciliary function		2		Motility F	13	29	2	1	20	42	23	65
A	Biogenesis	0.595238	0.112676	0.25	0.642857	1	357	PCIF1	U	0 Well characterized, no/no clear indications of ciliary function		3		Total Motility	32	96	6	3	33	128	42	170
A	Biogenesis	0.654762	0.126761	1	0.357143	1	382	PGAM5	U	0 Partially characterized, no/no clear indications of ciliary function		2		Poorly conserved	18	11	12	9	35	29	56	85
A	Biogenesis	0.77381	0.140845	0.75	0.5	1	9	PIH1D1	C	3 Known centriole/ciliary gene, well characterized	Cilium motility	3
A	Biogenesis	0.845238	0.140845	0.75	0.785714	1	339	SASS6	C	3 Known centriole/ciliary gene, well characterized	Centriole/cilium biogenesis	3		Classification	A	>0.5C, >0.125E, >0.33F, <0.15D, 1G
A	Biogenesis	0.583333	0.140845	0.625	0.357143	1	366	CABLES1	U	0 Well characterized, no/no clear indications of ciliary function		3			B	>0.5C, >0.125E, >0.33F
A	Biogenesis	0.583333	0.140845	0.5	0.5	1	2	SEC14L2	U	0 Well characterized, no/no clear indications of ciliary function		3			C	>0.5C, >0.125E
A	Biogenesis	0.761905	0.140845	0.5	0.642857	1	10	DYNLRB2	C	3 Known centriole/ciliary gene, well characterized	Centriole/cilium biogenesis	3			D	>0.5C, <0.125E, >0.33F, <0.15D, 1G
A	Biogenesis	0.547619	0.140845	0.375	0.428571	1	5	SECISBP2L	U	0 Largely uncharacterized, no/no clear indications of ciliary function		1			E	>0.5C, <0.125E, >0.33F
B	Biogenesis	0.97619	0.0140845	1	0.857143	0	121	CLUAP1	C	3 Known centriole/ciliary gene, well characterized	Centriole/cilium biogenesis	3			F	>0.5C, <0.125E
B	Biogenesis	0.964286	0.028169	0.875	0.857143	0	117	IFT88	C	3 Known centriole/ciliary gene, well characterized	Centriole/cilium biogenesis	3			G	<0.5C
B	Biogenesis	0.952381	0.0140845	1	0.785714	0	113	IFT52	C	3 Known centriole/ciliary gene, well characterized	Centriole/cilium biogenesis	3
B	Biogenesis	0.940476	0.0140845	0.875	0.785714	0	124	WDR19	C	3 Known centriole/ciliary gene, well characterized	Centriole/cilium biogenesis	3
B	Biogenesis	0.904762	0.211268	0.625	0.785714	1	322	DYNLT1	C	3 Known centriole/ciliary gene, well characterized	Centriole/cilium biogenesis	3
B	Biogenesis	0.869048	0	0.625	0.785714	0	164	EFHC1	C	3 Known centriole/ciliary gene, well characterized	Cilium motility	3
B	Biogenesis	0.821429	0.183099	1	0.785714	1	381	SLBP	U	0 Well characterized, no/no clear indications of ciliary function		3
B	Biogenesis	0.952381	0.0422535	1	0.714286	0	122	IFT122	C	3 Known centriole/ciliary gene, well characterized	Centriole/cilium biogenesis	3
B	Biogenesis	0.797619	0.197183	0.875	0.714286	1	376	SEPSECS	U	0 Well characterized, no/no clear indications of ciliary function		3
B	Biogenesis	0.785714	0.183099	0.75	0.714286	1	375	EEFSEC	U	0 Well characterized, no/no clear indications of ciliary function		3
B	Biogenesis	0.940476	0.0140845	1	0.642857	0	119	IFT172	C	3 Known centriole/ciliary gene, well characterized	Centriole/cilium biogenesis	3
B	Biogenesis	0.928571	0.0140845	1	0.642857	0	112	TRAF3IP1	C	3 Known centriole/ciliary gene, well characterized	Centriole/cilium biogenesis	3
B	Biogenesis	0.892857	0.028169	0.875	0.642857	0	115	IFT57	C	3 Known centriole/ciliary gene, well characterized	Centriole/cilium biogenesis	3
B	Biogenesis	0.857143	0.0140845	0.875	0.642857	0	110	IFT81	C	3 Known centriole/ciliary gene, well characterized	Centriole/cilium biogenesis	3
B	Biogenesis	0.833333	0.211268	0.875	0.642857	1	359	TRAP1	U	1 Well characterized, some indications of ciliary function		1
B	Biogenesis	0.821429	0	1	0.642857	0	109	IFT74	C	3 Known centriole/ciliary gene, well characterized	Centriole/cilium biogenesis	3
B	Biogenesis	0.916667	0.028169	0.875	0.571429	0	118	TTC26	C	3 Known centriole/ciliary gene, well characterized	Centriole/cilium biogenesis	3
B	Biogenesis	0.916667	0.028169	0.875	0.571429	0	123	WDR35	C	3 Known centriole/ciliary gene, well characterized	Centriole/cilium biogenesis	3
B	Biogenesis	0.892857	0	0.875	0.571429	0	114	IFT46	C	3 Known centriole/ciliary gene, well characterized	Centriole/cilium biogenesis	3
B	Biogenesis	0.75	0.211268	0.75	0.571429	0	360	CMTR1	U	0 Well characterized, no/no clear indications of ciliary function		3
B	Biogenesis	0.738095	0.211268	0.875	0.571429	0	380	RIOX1	U	0 Partially characterized, no/no clear indications of ciliary function		2
B	Biogenesis	0.702381	0.169014	0.625	0.571429	0	320	DTWD1	U	0 Partially characterized, no/no clear indications of ciliary function		2
B	Biogenesis	0.702381	0.183099	1	0.571429	1	379	ELOVL6	U	0 Well characterized, no/no clear indications of ciliary function		3
B	Biogenesis	0.690476	0.140845	0.25	0.571429	0	324	PRKDC	U	0 Well characterized, no/no clear indications of ciliary function		3
B	Biogenesis	0.678571	0.267606	0.25	0.571429	1	7	FAM135A	U	0 Uncharacterized		0
B	Biogenesis	0.607143	0.169014	0.875	0.571429	1	374	PSTK	U	0 Well characterized, no/no clear indications of ciliary function		3
B	Biogenesis	0.904762	0	1	0.5	0	120	IFT80	C	3 Known centriole/ciliary gene, well characterized	Centriole/cilium biogenesis	3
B	Biogenesis	0.77381	0.0140845	0.75	0.5	0	87	KIF3B	C	3 Known centriole/ciliary gene, well characterized	Centriole/cilium biogenesis	3
B	Biogenesis	0.77381	0.0704225	0.75	0.5	0	231	KIF3A	C	3 Known centriole/ciliary gene, well characterized	Centriole/cilium biogenesis	3
B	Biogenesis	0.761905	0.295775	0.875	0.5	0	368	MFSD6	U	0 Largely uncharacterized, no/no clear indications of ciliary function		1
B	Biogenesis	0.75	0.084507	0.625	0.5	0	26	FAM184A	C	2 Known centriole/ciliary gene, partially characterized	Centriole/cilium biogenesis	2
B	Biogenesis	0.738095	0.295775	1	0.5	0	378	BPNT1	U	0 Partially characterized, no/no clear indications of ciliary function		2
B	Biogenesis	0.571429	0.0422535	0.25	0.5	0	242	CEP44	C	2 Known centriole/ciliary gene, partially characterized	Centriole/cilium biogenesis	2
B	Biogenesis	0.880952	0	1	0.428571	0	97	B9D1	C	3 Known centriole/ciliary gene, well characterized	Centriole/cilium biogenesis	3
B	Biogenesis	0.880952	0	0.875	0.428571	0	116	IFT140	C	3 Known centriole/ciliary gene, well characterized	Centriole/cilium biogenesis	3
B	Biogenesis	0.845238	0	0.875	0.428571	0	125	ARL3	C	3 Known centriole/ciliary gene, well characterized	Centriole/cilium biogenesis	3
B	Biogenesis	0.833333	0.056338	0.875	0.428571	0	106	BBS5	C	3 Known centriole/ciliary gene, well characterized	Centriole/cilium biogenesis	3
B	Biogenesis	0.809524	0	0.75	0.428571	0	111	KIFAP3	C	3 Known centriole/ciliary gene, well characterized	Centriole/cilium biogenesis	3
B	Biogenesis	0.785714	0.211268	1	0.428571	0	364	QDPR	U	0 Well characterized, no/no clear indications of ciliary function		3
B	Biogenesis	0.77381	0.197183	0.875	0.428571	1	361	C2CD5	U	0 Partially characterized, no/no clear indications of ciliary function		2
B	Biogenesis	0.77381	0.239437	0.875	0.428571	1	365	SYAP1	U	0 Partially characterized, no/no clear indications of ciliary function		2
B	Biogenesis	0.761905	0.0140845	0.25	0.428571	0	172	KIFBP	U	0 Well characterized, no/no clear indications of ciliary function		3
B	Biogenesis	0.761905	0.225352	0.875	0.428571	1	362	TMEM94	U	0 Largely uncharacterized, no/no clear indications of ciliary function		1
B	Biogenesis	0.75	0.295775	0.875	0.428571	1	358	TOP1	U	0 Well characterized, no/no clear indications of ciliary function		3
B	Biogenesis	0.738095	0.0985915	0.875	0.428571	0	318	PDE12	U	0 Well characterized, no/no clear indications of ciliary function		3
B	Biogenesis	0.690476	0.225352	0.875	0.428571	1	317	PRKAR1A	U	1 Well characterized, some indications of ciliary function		2
B	Biogenesis	0.630952	0.0140845	0.25	0.428571	0	18	RAB23	C	3 Known centriole/ciliary gene, well characterized	Centriole/cilium biogenesis	3
B	Biogenesis	0.630952	0.169014	0.25	0.428571	0	334	GNPTAB	U	0 Well characterized, no/no clear indications of ciliary function		3
B	Biogenesis	0.595238	0.197183	0.75	0.428571	0	384	ATPSCKMT	U	0 Partially characterized, no/no clear indications of ciliary function		2
B	Biogenesis	0.571429	0.140845	0.25	0.428571	0	323	STIMATE	U	0 Partially characterized, no/no clear indications of ciliary function		2
B	Biogenesis	0.511905	0.225352	0.25	0.428571	0	349	SLC38A7	U	0 Essentially uncharacterized, no/no clear indications of ciliary function		0
B	Biogenesis	0.809524	0	0.75	0.357143	0	126	IFT20	C	3 Known centriole/ciliary gene, well characterized	Centriole/cilium biogenesis	3
B	Biogenesis	0.785714	0.028169	1	0.357143	0	94	B9D2	C	3 Known centriole/ciliary gene, well characterized	Centriole/cilium biogenesis	3
B	Biogenesis	0.785714	0.169014	1	0.357143	0	321	KCNMA1	C	3 Known centriole/ciliary gene, well characterized	Cilium motility	3
B	Biogenesis	0.77381	0.0422535	0.75	0.357143	0	92	RP2	C	3 Known centriole/ciliary gene, well characterized	Centriole/cilium biogenesis	3
B	Biogenesis	0.75	0	0.375	0.357143	0	225	POC1A	C	2 Known centriole/ciliary gene, partially characterized	Centriole/cilium biogenesis	2
B	Biogenesis	0.738095	0.225352	1	0.357143	0	385	C1GALT1	U	0 Well characterized, no/no clear indications of ciliary function		3
B	Biogenesis	0.690476	0.0140845	0.25	0.357143	0	48	ENKD1	C	2 Known centriole/ciliary gene, partially characterized	Centriole/cilium biogenesis	2
B	Biogenesis	0.690476	0.056338	0.75	0.357143	0	25	KATNIP	C	2 Known centriole/ciliary gene, partially characterized	Centriole/cilium biogenesis	2
B	Biogenesis	0.666667	0.239437	0.75	0.357143	0	377	EEF2K	U	0 Well characterized, no/no clear indications of ciliary function		3
B	Biogenesis	0.654762	0.056338	0.75	0.357143	0	21	PPP4R4	U	0 Largely uncharacterized, no/no clear indications of ciliary function		1
B	Biogenesis	0.559524	0.239437	0.625	0.357143	0	354	B3GNTL1	U	0 Uncharacterized		0
B	Biogenesis	0.511905	0.183099	0.875	0.357143	0	352	EGLN1	U	0 Well characterized, no/no clear indications of ciliary function		3
B	Biogenesis	0.511905	0.183099	0.25	0.357143	0	356	THUMPD3	U	0 Partially characterized, no/no clear indications of ciliary function		2
C	Biogenesis	0.833333	0	0.875	0.285714	0	100	TTC21B	C	3 Known centriole/ciliary gene, well characterized	Centriole/cilium biogenesis	3
C	Biogenesis	0.821429	0.0140845	1	0.285714	0	104	BBS9	C	3 Known centriole/ciliary gene, well characterized	Centriole/cilium biogenesis	3
C	Biogenesis	0.821429	0.0140845	1	0.285714	0	105	TTC8	C	3 Known centriole/ciliary gene, well characterized	Centriole/cilium biogenesis	3
C	Biogenesis	0.785714	0.0140845	0.875	0.285714	0	103	BBS4	C	3 Known centriole/ciliary gene, well characterized	Centriole/cilium biogenesis	3
C	Biogenesis	0.714286	0	0.5	0.285714	0	91	IFT22	C	3 Known centriole/ciliary gene, well characterized	Centriole/cilium biogenesis	3
C	Biogenesis	0.702381	0.225352	0.5	0.285714	0	372	CDO1	U	0 Well characterized, no/no clear indications of ciliary function		3
C	Biogenesis	0.690476	0.225352	0.875	0.285714	0	367	MTRR	U	0 Well characterized, no/no clear indications of ciliary function		3
C	Biogenesis	0.654762	0	0.5	0.285714	0	28	TTC30B	C	3 Known centriole/ciliary gene, well characterized	Centriole/cilium biogenesis	3
C	Biogenesis	0.619048	0.140845	0.875	0.285714	0	363	SPR	U	0 Well characterized, no/no clear indications of ciliary function		3
C	Biogenesis	0.619048	0.225352	0.75	0.285714	0	386	PSEN2	U	0 Well characterized, no/no clear indications of ciliary function		3
C	Biogenesis	0.52381	0.225352	1	0.285714	0	350	GCC2	U	0 Well characterized, no/no clear indications of ciliary function		3
C	Biogenesis	0.845238	0.0422535	1	0.214286	0	96	CC2D2A	C	3 Known centriole/ciliary gene, well characterized	Centriole/cilium biogenesis	3
C	Biogenesis	0.797619	0.0422535	1	0.214286	0	95	TMEM67	C	3 Known centriole/ciliary gene, well characterized	Centriole/cilium biogenesis	3
C	Biogenesis	0.72619	0.0140845	0.75	0.214286	0	107	OSCP1	C	2 Known centriole/ciliary gene, partially characterized	Centriole/cilium biogenesis	2
C	Biogenesis	0.714286	0.0140845	0.875	0.214286	0	88	TTLL4	C	3 Known centriole/ciliary gene, well characterized	Centriole/cilium biogenesis	3
C	Biogenesis	0.678571	0.028169	0.75	0.214286	0	24	TTLL5	C	3 Known centriole/ciliary gene, well characterized	Centriole/cilium biogenesis	3
C	Biogenesis	0.678571	0.211268	0.875	0.214286	0	369	CCDC6	U	1 Largely uncharacterized, some indications of ciliary function		1
C	Biogenesis	0.666667	0	0.25	0.214286	0	146	DYNC2I2	C	2 Known centriole/ciliary gene, partially characterized	Centriole/cilium biogenesis	2
C	Biogenesis	0.666667	0.225352	0.875	0.214286	0	373	NOP16	U	0 Partially characterized, no/no clear indications of ciliary function		2
C	Biogenesis	0.654762	0.028169	0.5	0.214286	0	233	NPHP4	C	3 Known centriole/ciliary gene, well characterized	Centriole/cilium biogenesis	3
C	Biogenesis	0.654762	0.169014	0.5	0.214286	0	371	MMADHC	U	0 Well characterized, no/no clear indications of ciliary function		3
C	Biogenesis	0.619048	0	0.25	0.214286	0	38	INPP5E	C	3 Known centriole/ciliary gene, well characterized	Centriole/cilium biogenesis	3
C	Biogenesis	0.595238	0.15493	0.25	0.214286	0	370	HPGDS	U	0 Well characterized, no/no clear indications of ciliary function		3
C	Biogenesis	0.583333	0	0.75	0.214286	0	22	RAB28	C	2 Known centriole/ciliary gene, partially characterized	Centriole/cilium biogenesis	2
C	Biogenesis	0.583333	0.056338	0.875	0.214286	0	20	ALKBH4	U	0 Well characterized, no/no clear indications of ciliary function		3
C	Biogenesis	0.571429	0.197183	0.375	0.214286	0	342	TRIM37	C	3 Known centriole/ciliary gene, well characterized	Centriole/cilium biogenesis	3
C	Biogenesis	0.52381	0	0.25	0.214286	0	241	KIF12	U	1 Ciliary phenotype, function unclear		1
C	Biogenesis	0.785714	0.028169	1	0.142857	0	98	DYNC2LI1	C	3 Known centriole/ciliary gene, well characterized	Centriole/cilium biogenesis	3
C	Biogenesis	0.785714	0.0422535	0.875	0.142857	0	99	BBS1	C	3 Known centriole/ciliary gene, well characterized	Centriole/cilium biogenesis	3
C	Biogenesis	0.785714	0.056338	1	0.142857	0	108	DYNC2H1	C	3 Known centriole/ciliary gene, well characterized	Centriole/cilium biogenesis	3
C	Biogenesis	0.77381	0.0422535	0.875	0.142857	0	102	BBS2	C	3 Known centriole/ciliary gene, well characterized	Centriole/cilium biogenesis	3
C	Biogenesis	0.702381	0	0.875	0.142857	0	90	ARL6	C	3 Known centriole/ciliary gene, well characterized	Centriole/cilium biogenesis	3
C	Biogenesis	0.690476	0.028169	0.75	0.142857	0	86	CFAP36	U	1 Cilium localized, ciliary function unclear		1
C	Biogenesis	0.666667	0.028169	0.5	0.142857	0	230	CFAP410	C	2 Known centriole/ciliary gene, partially characterized	Centriole/cilium biogenesis	2
C	Biogenesis	0.595238	0.0140845	0.875	0.142857	0	32	LMF2	U	0 Uncharacterized		0
C	Biogenesis	0.583333	0.028169	0.25	0.142857	0	37	C2CD3	C	3 Known centriole/ciliary gene, well characterized	Centriole/cilium biogenesis	3
C	Biogenesis	0.761905	0	0.875	0.0714286	0	101	BBS7	C	3 Known centriole/ciliary gene, well characterized	Centriole/cilium biogenesis	3
C	Biogenesis	0.72619	0	0.75	0.0714286	0	147	DYNC2I1	C	3 Known centriole/ciliary gene, well characterized	Centriole/cilium biogenesis	3
C	Biogenesis	0.702381	0.0140845	1	0.0714286	0	30	PDE6D	C	3 Known centriole/ciliary gene, well characterized	Centriole/cilium biogenesis	3
C	Biogenesis	0.690476	0	0.625	0.0714286	0	93	TMEM231	C	3 Known centriole/ciliary gene, well characterized	Centriole/cilium biogenesis	3
C	Biogenesis	0.690476	0.0140845	0.875	0.0714286	0	89	PTPDC1	U	1 Centrosome localized, ciliary function unclear		1
C	Biogenesis	0.678571	0.0140845	0.75	0.0714286	0	29	CAPSL	U	1 Essentially uncharacterized, some indications of ciliary function		0
C	Biogenesis	0.642857	0.0704225	0.625	0.0714286	0	34	CEP290	C	3 Known centriole/ciliary gene, well characterized	Centriole/cilium biogenesis	3
C	Biogenesis	0.583333	0.0704225	0.75	0.0714286	0	234	RPGRIP1L	C	3 Known centriole/ciliary gene, well characterized	Centriole/cilium biogenesis	3
C	Biogenesis	0.547619	0	0.375	0.0714286	0	19	ARL13B	C	3 Known centriole/ciliary gene, well characterized	Centriole/cilium biogenesis	3
C	Biogenesis	0.547619	0	0.375	0.0714286	0	247	ZNF474	U	0 Uncharacterized		0
C	Biogenesis	0.535714	0.0140845	0.25	0.0714286	0	311	AHI1	C	3 Known centriole/ciliary gene, well characterized	Centriole/cilium biogenesis	3
C	Biogenesis	0.52381	0	0.375	0.0714286	0	265	ELMOD3	C	2 Known centriole/ciliary gene, partially characterized	Centriole/cilium biogenesis	2
C	Biogenesis	0.511905	0	0.375	0.0714286	0	264	TMEM216	C	3 Known centriole/ciliary gene, well characterized	Centriole/cilium biogenesis	3
C	Biogenesis	0.595238	0.0140845	0.75	0	0	33	IFT43	C	3 Known centriole/ciliary gene, well characterized	Centriole/cilium biogenesis	3
C	Biogenesis	0.595238	0.028169	0.5	0	0	36	MKS1	C	3 Known centriole/ciliary gene, well characterized	Centriole/cilium biogenesis	3
C	Biogenesis	0.571429	0.0140845	0.875	0	0	31	WDR47	C	3 Known centriole/ciliary gene, well characterized	Cilium motility	3
D	Motility	0.916667	0.0985915	0.125	1	1	219	DNAAF10	C	3 Known centriole/ciliary gene, well characterized	Cilium motility	3
D	Motility	0.892857	0.126761	0.125	0.928571	1	222	ZMYND10	C	3 Known centriole/ciliary gene, well characterized	Cilium motility	3
D	Motility	0.857143	0.140845	0	0.928571	1	82	CFAP298	C	3 Known centriole/ciliary gene, well characterized	Cilium motility	3
D	Motility	0.880952	0	0	0.928571	1	201	GAS8	C	3 Known centriole/ciliary gene, well characterized	Cilium motility	3
D	Motility	0.880952	0.0140845	0	0.928571	1	202	CFAP57	C	3 Known centriole/ciliary gene, well characterized	Cilium motility	3
D	Motility	0.892857	0.056338	0	0.928571	1	220	DNAAF5	C	3 Known centriole/ciliary gene, well characterized	Cilium motility	3
D	Motility	0.809524	0	0.125	0.857143	1	216	CCDC65	C	3 Known centriole/ciliary gene, well characterized	Cilium motility	3
D	Motility	0.666667	0.140845	0	0.857143	1	336	NSMAF	U	0 Well characterized, no/no clear indications of ciliary function		3
D	Motility	0.77381	0.028169	0	0.857143	1	166	SSNA1	U	1 Centrosome/cilium localized, ciliary function unclear		1
D	Motility	0.857143	0.0422535	0	0.857143	1	209	DNAAF11	C	3 Known centriole/ciliary gene, well characterized	Cilium motility	3
D	Motility	0.869048	0.0140845	0	0.857143	1	205	DNAI2	C	3 Known centriole/ciliary gene, well characterized	Cilium motility	3
D	Motility	0.869048	0.126761	0	0.857143	1	217	DNAAF1	C	3 Known centriole/ciliary gene, well characterized	Cilium motility	3
D	Motility	0.857143	0.0140845	0	0.857143	1	203	CFAP52	C	3 Known centriole/ciliary gene, well characterized	Cilium motility	3
D	Motility	0.869048	0.028169	0	0.857143	1	204	DRC7	C	3 Known centriole/ciliary gene, well characterized	Cilium motility	3
D	Motility	0.77381	0.0422535	0	0.785714	1	223	CCDC39	C	3 Known centriole/ciliary gene, well characterized	Cilium motility	3
D	Motility	0.821429	0.028169	0	0.785714	1	186	DNAH2	C	3 Known centriole/ciliary gene, well characterized	Cilium motility	3
D	Motility	0.845238	0	0	0.785714	1	200	ENKUR	C	3 Known centriole/ciliary gene, well characterized	Cilium motility	3
D	Motility	0.869048	0	0	0.785714	1	206	DNAI1	C	3 Known centriole/ciliary gene, well characterized	Cilium motility	3
D	Motility	0.678571	0	0	0.714286	1	229	MNS1	C	3 Known centriole/ciliary gene, well characterized	Cilium motility	3
D	Motility	0.738095	0.028169	0	0.714286	1	224	CFAP58	C	2 Known centriole/ciliary gene, partially characterized	Centriole/cilium biogenesis	2
D	Motility	0.809524	0.0140845	0	0.714286	1	199	DNAI4	C	3 Known centriole/ciliary gene, well characterized	Cilium motility	3
D	Motility	0.821429	0.140845	0	0.714286	1	163	HYDIN	C	3 Known centriole/ciliary gene, well characterized	Cilium motility	3
D	Motility	0.821429	0.0140845	0	0.714286	1	189	SPAG6	C	3 Known centriole/ciliary gene, well characterized	Cilium motility	3
D	Motility	0.857143	0	0	0.714286	1	207	DNAL1	C	3 Known centriole/ciliary gene, well characterized	Cilium motility	3
D	Motility	0.571429	0.140845	0.125	0.642857	1	348	KMT2A	U	0 Well characterized, no/no clear indications of ciliary function		3
D	Motility	0.619048	0.15493	0.125	0.642857	1	335	ADCY10	C	3 Known centriole/ciliary gene, well characterized	Cilium motility	3
D	Motility	0.714286	0.0422535	0.125	0.642857	1	132	LRRC9	U	1 Largely uncharacterized, some indications of ciliary function		1
D	Motility	0.797619	0	0.125	0.642857	1	176	TUBE1	C	3 Known centriole/ciliary gene, well characterized	Centriole/cilium biogenesis	3
D	Motility	0.857143	0	0.125	0.642857	1	192	DNALI1	C	3 Known centriole/ciliary gene, well characterized	Cilium motility	3
D	Motility	0.797619	0	0	0.642857	1	184	SPEF1	C	3 Known centriole/ciliary gene, well characterized	Cilium motility	3
D	Motility	0.833333	0.0140845	0	0.642857	1	193	RSPH9	C	3 Known centriole/ciliary gene, well characterized	Cilium motility	3
D	Motility	0.595238	0.197183	0.125	0.571429	1	8	HERC1	U	0 Well characterized, no/no clear indications of ciliary function		3
D	Motility	0.72619	0.323944	0.125	0.571429	1	338	LZTR1	U	0 Well characterized, no/no clear indications of ciliary function		3
D	Motility	0.714286	0	0.125	0.571429	1	174	TUBD1	C	3 Known centriole/ciliary gene, well characterized	Centriole/cilium biogenesis	3
D	Motility	0.797619	0	0.125	0.571429	1	215	DNAL4	C	3 Known centriole/ciliary gene, well characterized	Cilium motility	3
D	Motility	0.607143	0.028169	0	0.571429	1	228	CFAP119	C	2 Known centriole/ciliary gene, partially characterized	Cilium motility	2
D	Motility	0.654762	0.0985915	0	0.571429	1	337	RSPH10B2	U	1 Largely uncharacterized, some indications of ciliary function		1
D	Motility	0.714286	0.028169	0	0.571429	1	136	SPAG16	C	3 Known centriole/ciliary gene, well characterized	Cilium motility	3
D	Motility	0.738095	0	0	0.571429	1	177	AK7	U	1 Ciliary phenotype, function unclear		1
D	Motility	0.77381	0	0	0.571429	1	175	CFAP65	C	3 Known centriole/ciliary gene, well characterized	Cilium motility	3
D	Motility	0.797619	0	0	0.571429	1	195	CFAP299	U	1 Largely uncharacterized, some indications of ciliary function		1
D	Motility	0.714286	0.0422535	0.125	0.5	1	63	TEX9	U	1 Centrosome/cilium localized, functionally uncharacterized		1
D	Motility	0.797619	0.028169	0.125	0.5	1	182	CFAP91	C	3 Known centriole/ciliary gene, well characterized	Cilium motility	3
D	Motility	0.642857	0	0	0.5	1	130	RSPH4A	C	2 Known centriole/ciliary gene, partially characterized	Cilium motility	2
D	Motility	0.642857	0	0	0.5	1	135	SPATA4	C	2 Known centriole/ciliary gene, partially characterized	Cilium motility	2
D	Motility	0.809524	0.126761	0	0.5	1	218	DRC3	C	3 Known centriole/ciliary gene, well characterized	Cilium motility	3
D	Motility	0.619048	0.0140845	0	0.428571	1	64	LRRC51	U	0 Partially characterized, no/no clear indications of ciliary function		2
D	Motility	0.761905	0.0422535	0	0.428571	1	169	DNAAF2	C	3 Known centriole/ciliary gene, well characterized	Cilium motility	3
D	Motility	0.77381	0.0140845	0	0.428571	1	188	CFAP61	C	3 Known centriole/ciliary gene, well characterized	Cilium motility	3
D	Motility	0.785714	0	0	0.428571	1	190	CFAP251	C	3 Known centriole/ciliary gene, well characterized	Cilium motility	3
D	Motility	0.678571	0.0140845	0	0.357143	1	149	SPATA17	C	2 Known centriole/ciliary gene, partially characterized	Cilium motility	2
E	Motility	0.785714	0.0140845	0	0.857143	0	165	KIF6	C	2 Known centriole/ciliary gene, partially characterized	Centriole/cilium biogenesis	2
E	Motility	0.869048	0.0422535	0.125	0.785714	0	210	PACRG	C	3 Known centriole/ciliary gene, well characterized	Cilium motility	3
E	Motility	0.738095	0.0140845	0.125	0.785714	0	167	CFAP100	C	3 Known centriole/ciliary gene, well characterized	Cilium motility	3
E	Motility	0.833333	0	0	0.714286	0	208	DNAI3	C	3 Known centriole/ciliary gene, well characterized	Cilium motility	3
E	Motility	0.821429	0.0140845	0.125	0.714286	0	181	NME7	C	2 Known centriole/ciliary gene, partially characterized	Cilium motility	2
E	Motility	0.761905	0.084507	0	0.714286	0	129	CEP131	C	3 Known centriole/ciliary gene, well characterized	Centriole/cilium biogenesis	3
E	Motility	0.761905	0	0	0.714286	0	185	CCDC96	C	3 Known centriole/ciliary gene, well characterized	Cilium motility	3
E	Motility	0.833333	0.0422535	0	0.642857	0	211	IQUB	C	2 Known centriole/ciliary gene, partially characterized	Cilium motility	2
E	Motility	0.809524	0	0	0.642857	0	194	RSPH3	C	3 Known centriole/ciliary gene, well characterized	Cilium motility	3
E	Motility	0.809524	0.0140845	0	0.642857	0	191	CFAP206	C	3 Known centriole/ciliary gene, well characterized	Cilium motility	3
E	Motility	0.809524	0	0	0.642857	0	197	CYB5D1	C	3 Known centriole/ciliary gene, well characterized	Cilium motility	3
E	Motility	0.797619	0.0140845	0	0.642857	0	183	CFAP45	C	3 Known centriole/ciliary gene, well characterized	Cilium motility	3
E	Motility	0.785714	0	0	0.642857	0	179	DRC1	C	3 Known centriole/ciliary gene, well characterized	Cilium motility	3
E	Motility	0.77381	0.084507	0	0.642857	0	81	RSPH1	C	3 Known centriole/ciliary gene, well characterized	Cilium motility	3
E	Motility	0.738095	0	0	0.642857	0	178	CCDC40	C	3 Known centriole/ciliary gene, well characterized	Cilium motility	3
E	Motility	0.738095	0	0	0.642857	0	168	CCDC63	C	2 Known centriole/ciliary gene, partially characterized	Cilium motility	2
E	Motility	0.797619	0.0704225	0.125	0.571429	0	226	CEP120	C	3 Known centriole/ciliary gene, well characterized	Centriole/cilium biogenesis	3
E	Motility	0.785714	0.028169	0.125	0.571429	0	180	CFAP44	C	3 Known centriole/ciliary gene, well characterized	Cilium motility	3
E	Motility	0.714286	0.028169	0.125	0.571429	0	133	TTLL9	C	3 Known centriole/ciliary gene, well characterized	Centriole/cilium biogenesis	3
E	Motility	0.666667	0.028169	0	0.571429	0	62	CCDC61	C	3 Known centriole/ciliary gene, well characterized	Centriole/cilium biogenesis	3
E	Motility	0.654762	0.028169	0	0.571429	0	131	DNAH1	C	3 Known centriole/ciliary gene, well characterized	Cilium motility	3
E	Motility	0.809524	0.028169	0.125	0.5	0	187	CFAP43	C	3 Known centriole/ciliary gene, well characterized	Cilium motility	3
E	Motility	0.809524	0.028169	0	0.5	0	198	DNAH10	C	3 Known centriole/ciliary gene, well characterized	Cilium motility	3
E	Motility	0.77381	0	0	0.5	0	196	CCDC113	C	3 Known centriole/ciliary gene, well characterized	Cilium motility	3
E	Motility	0.761905	0.0985915	0.125	0.5	0	84	CEP164	C	3 Known centriole/ciliary gene, well characterized	Centriole/cilium biogenesis	3
E	Motility	0.738095	0.126761	0	0.5	0	227	DAW1	C	3 Known centriole/ciliary gene, well characterized	Cilium motility	3
E	Motility	0.702381	0	0	0.5	0	171	DNAAF6	C	3 Known centriole/ciliary gene, well characterized	Cilium motility	3
E	Motility	0.690476	0.0140845	0.125	0.5	0	142	CCDC146	U	1 Centrosome/cilium localized, ciliary function unclear		1
E	Motility	0.690476	0.0140845	0	0.5	0	137	ZMYND12	C	2 Known centriole/ciliary gene, not functionally characterized	Cilium motility	2
E	Motility	0.642857	0.0140845	0	0.5	0	134	PIBF1	C	3 Known centriole/ciliary gene, well characterized	Centriole/cilium biogenesis	3
E	Motility	0.511905	0.028169	0	0.5	0	14	LRRCC1	C	3 Known centriole/ciliary gene, well characterized	Centriole/cilium biogenesis	3
E	Motility	0.785714	0.028169	0	0.428571	0	212	DNAH7	C	3 Known centriole/ciliary gene, well characterized	Cilium motility	3
E	Motility	0.714286	0.0140845	0	0.428571	0	151	CCDC13	C	2 Known centriole/ciliary gene, partially characterized	Centriole/cilium biogenesis	2
E	Motility	0.702381	0.0140845	0	0.428571	0	170	DNAAF4	C	3 Known centriole/ciliary gene, well characterized	Cilium motility	3
E	Motility	0.702381	0.0140845	0	0.428571	0	213	ODAD3	C	3 Known centriole/ciliary gene, well characterized	Cilium motility	3
E	Motility	0.678571	0	0	0.428571	0	139	MOK	C	2 Known centriole/ciliary gene, partially characterized	Centriole/cilium biogenesis	2
E	Motility	0.666667	0.0140845	0	0.428571	0	79	DNAH17	C	3 Known centriole/ciliary gene, well characterized	Cilium motility	3
E	Motility	0.654762	0.0422535	0	0.428571	0	27	CEP135	C	3 Known centriole/ciliary gene, well characterized	Centriole/cilium biogenesis	3
E	Motility	0.630952	0.0140845	0	0.428571	0	60	KIF9	C	3 Known centriole/ciliary gene, well characterized	Cilium motility	3
E	Motility	0.630952	0.084507	0	0.428571	0	248	CEP76	C	2 Known centriole/ciliary gene, partially characterized	Centriole/cilium biogenesis	2
E	Motility	0.595238	0.0985915	0	0.428571	0	249	NEK1	C	2 Known centriole/ciliary gene, partially characterized	Centriole/cilium biogenesis	2
E	Motility	0.583333	0.028169	0.125	0.428571	0	23	CEP41	C	3 Known centriole/ciliary gene, well characterized	Centriole/cilium biogenesis	3
E	Motility	0.571429	0	0	0.428571	0	50	CFAP99	U	1 Essentially uncharacterized, some indications of ciliary function		0
E	Motility	0.559524	0.126761	0	0.428571	0	12	TTC6	U	1 Ciliary phenotype, function unclear		1
E	Motility	0.72619	0.0422535	0	0.357143	0	159	SPEF2	C	3 Known centriole/ciliary gene, well characterized	Cilium motility	3
E	Motility	0.72619	0.0140845	0	0.357143	0	214	DNAAF3	C	3 Known centriole/ciliary gene, well characterized	Cilium motility	3
E	Motility	0.702381	0	0.125	0.357143	0	144	DNAI7	C	3 Known centriole/ciliary gene, well characterized	Cilium motility	3
E	Motility	0.702381	0	0	0.357143	0	173	LRRC34	U	1 Cilium localized, not functionally characterized		1
E	Motility	0.619048	0.0422535	0	0.357143	0	66	CCDC77	U	1 Centrosome localized, functionally uncharacterized		1
E	Motility	0.607143	0.028169	0.125	0.357143	0	232	BBOF1	C	2 Known centriole/ciliary gene, partially characterized	Centriole/cilium biogenesis	2
E	Motility	0.559524	0.323944	0.125	0.357143	0	6	GDPD1	U	1 Largely uncharacterized, some indications of ciliary function		1
E	Motility	0.559524	0.0140845	0	0.357143	0	279	POC5	C	3 Known centriole/ciliary gene, well characterized	Centriole/cilium biogenesis	3
E	Motility	0.535714	0.0140845	0	0.357143	0	17	DPCD	U	1 Ciliary phenotype, functionally uncharacterized		1
E	Motility	0.52381	0.295775	0.125	0.357143	0	1	LYRM7	U	0 Partially characterized, no/no clear indications of ciliary function		2
F	Motility	0.702381	0	0	0.285714	0	156	CFAP70	C	3 Known centriole/ciliary gene, well characterized	Cilium motility	3
F	Motility	0.690476	0.0704225	0.125	0.285714	0	83	CEP20	C	3 Known centriole/ciliary gene, well characterized	Centriole/cilium biogenesis	3
F	Motility	0.690476	0.0140845	0	0.285714	0	148	MORN3	C	2 Known centriole/ciliary gene, not functionally characterized	Cilium motility	2
F	Motility	0.678571	0	0.125	0.285714	0	70	IQCA1	C	3 Known centriole/ciliary gene, well characterized	Cilium motility	3
F	Motility	0.678571	0	0	0.285714	0	40	TBC1D19	U	0 Uncharacterized		0
F	Motility	0.654762	0.0140845	0	0.285714	1	61	CCDC112	U	1 Centrosome localized, functionally uncharacterized		1
F	Motility	0.630952	0.0140845	0	0.285714	0	75	IQCD	U	1 Largely uncharacterized, some indications of ciliary function		1
F	Motility	0.619048	0	0	0.285714	0	47	DNAH5	C	3 Known centriole/ciliary gene, well characterized	Cilium motility	3
F	Motility	0.619048	0.028169	0	0.285714	0	59	DLEC1	C	3 Known centriole/ciliary gene, well characterized	Cilium motility	3
F	Motility	0.619048	0.0140845	0	0.285714	0	138	DNAJC27	C	2 Known centriole/ciliary gene, partially characterized	Centriole/cilium biogenesis	2
F	Motility	0.619048	0	0	0.285714	0	162	EFCAB10	U	0 Uncharacterized		0
F	Motility	0.607143	0	0	0.285714	0	65	OFD1	C	3 Known centriole/ciliary gene, well characterized	Centriole/cilium biogenesis	3
F	Motility	0.607143	0.0140845	0	0.285714	0	85	DNAH6	C	2 Known centriole/ciliary gene, not functionally characterized	Cilium motility	2
F	Motility	0.595238	0.0140845	0	0.285714	0	57	SPAG17	C	2 Known centriole/ciliary gene, partially characterized	Cilium motility	2
F	Motility	0.595238	0.028169	0	0.285714	0	69	CCDC42	C	3 Known centriole/ciliary gene, well characterized	Cilium motility	3
F	Motility	0.571429	0.0422535	0.125	0.285714	0	280	CFAP20DC	U	0 Uncharacterized		0
F	Motility	0.547619	0.028169	0.125	0.285714	0	278	MINDY4	U	0 Largely uncharacterized, no/no clear indications of ciliary function		1
F	Motility	0.52381	0.112676	0	0.285714	0	346	ECI1	U	0 Well characterized, no/no clear indications of ciliary function		3
F	Motility	0.678571	0.028169	0	0.214286	0	150	TBC1D31	C	2 Known centriole/ciliary gene, partially characterized	Centriole/cilium biogenesis	3
F	Motility	0.666667	0	0	0.214286	0	157	EFHB	C	2 Known centriole/ciliary gene, partially characterized	Cilium motility	2
F	Motility	0.642857	0.028169	0.125	0.214286	1	45	TTLL1	C	3 Known centriole/ciliary gene, well characterized	Centriole/cilium biogenesis	3
F	Motility	0.630952	0.028169	0	0.214286	0	41	SANBR	U	0 Partially characterized, no/no clear indications of ciliary function		2
F	Motility	0.630952	0.028169	0	0.214286	0	140	IQCH	U	1 Essentially uncharacterized, some indications of ciliary function		0
F	Motility	0.630952	0	0	0.214286	0	158	PPP1R42	C	2 Known centriole/ciliary gene, partially characterized	Centriole/cilium biogenesis	2
F	Motility	0.619048	0	0.125	0.214286	0	141	IFT27	C	3 Known centriole/ciliary gene, well characterized	Centriole/cilium biogenesis	3
F	Motility	0.619048	0.028169	0	0.214286	0	160	CFAP300	C	3 Known centriole/ciliary gene, well characterized	Cilium motility	3
F	Motility	0.607143	0	0.125	0.214286	0	46	CFAP97D1	C	2 Known centriole/ciliary gene, partially characterized	Cilium motility	2
F	Motility	0.595238	0.056338	0	0.214286	0	49	CFAP69	C	3 Known centriole/ciliary gene, well characterized	Cilium motility	3
F	Motility	0.595238	0.028169	0	0.214286	1	71	LRRC23	C	2 Known centriole/ciliary gene, partially characterized	Cilium motility	2
F	Motility	0.595238	0.0140845	0	0.214286	0	145	ROPN1L	C	3 Known centriole/ciliary gene, well characterized	Cilium motility	3
F	Motility	0.595238	0.0422535	0	0.214286	0	251	UBXN11	U	0 Largely uncharacterized, no/no clear indications of ciliary function		0
F	Motility	0.571429	0.0140845	0	0.214286	0	250	CFAP74	U	1 Ciliary phenotype, functionally uncharacterized		1
F	Motility	0.535714	0.028169	0	0.214286	0	273	RNF32	U	0 Essentially uncharacterized, no/no clear indications of ciliary function		0
F	Motility	0.52381	0.028169	0	0.214286	0	39	TPGS2	U	1 Largely uncharacterized, some indications of ciliary function		1
F	Motility	0.52381	0.225352	0	0.214286	0	340	ARMC3	C	2 Known centriole/ciliary gene, partially characterized	Cilium motility	2
F	Motility	0.738095	0.028169	0	0.142857	1	152	TCTE1	C	3 Known centriole/ciliary gene, well characterized	Cilium motility	3
F	Motility	0.678571	0	0	0.142857	0	153	LRRC56	C	3 Known centriole/ciliary gene, well characterized	Cilium motility	3
F	Motility	0.678571	0.0140845	0	0.142857	0	154	RIBC2	C	3 Known centriole/ciliary gene, well characterized	Cilium motility	3
F	Motility	0.642857	0.0422535	0	0.142857	0	155	ARMC2	C	3 Known centriole/ciliary gene, well characterized	Cilium motility	3
F	Motility	0.630952	0.028169	0	0.142857	0	143	CFAP161	C	3 Known centriole/ciliary gene, well characterized	Cilium motility	3
F	Motility	0.607143	0.028169	0	0.142857	0	42	AGBL5	C	3 Known centriole/ciliary gene, well characterized	Centriole/cilium biogenesis	2
F	Motility	0.607143	0.0140845	0	0.142857	0	161	AK9	U	1 Ciliary phenotype, function unclear		1
F	Motility	0.571429	0.028169	0.125	0.142857	0	245	USP2	U	0 Well characterized, no/no clear indications of ciliary function		3
F	Motility	0.571429	0	0	0.142857	0	58	ARL2BP	C	3 Known centriole/ciliary gene, well characterized	Centriole/cilium biogenesis	3
F	Motility	0.571429	0.0422535	0	0.142857	0	56	IQCG	C	2 Known centriole/ciliary gene, partially characterized	Cilium motility	2
F	Motility	0.547619	0.0140845	0	0.142857	1	72	MORN5	U	1 Cilium localized, functionally uncharacterized		1
F	Motility	0.547619	0.183099	0	0.142857	0	341	AK8	C	2 Known centriole/ciliary gene, partially characterized	Cilium motility	2
F	Motility	0.52381	0.169014	0.125	0.142857	0	345	PLD6	U	1 Cilium localized, ciliary function unclear		1
F	Motility	0.52381	0.0140845	0.125	0.142857	0	67	CFAP221	C	3 Known centriole/ciliary gene, well characterized	Cilium motility	3
F	Motility	0.511905	0	0	0.142857	0	266	CFAP418	U	1 Ciliary phenotype, function unclear		1
F	Motility	0.511905	0.0140845	0	0.142857	0	68	CFAP53	C	3 Known centriole/ciliary gene, well characterized	Cilium motility	3
F	Motility	0.630952	0.0140845	0.125	0.0714286	0	51	MYCBPAP	C	2 Known centriole/ciliary gene, partially characterized	Cilium motility	2
F	Motility	0.559524	0.0140845	0.125	0.0714286	0	44	LRRC49	C	2 Known centriole/ciliary gene, partially characterized	Centriole/cilium biogenesis	2
F	Motility	0.559524	0.0422535	0.125	0.0714286	1	77	RTTN	C	3 Known centriole/ciliary gene, well characterized	Centriole/cilium biogenesis	3
F	Motility	0.547619	0	0	0.0714286	0	54	CFAP210	C	3 Known centriole/ciliary gene, well characterized	Cilium motility	3
F	Motility	0.535714	0.0140845	0	0.0714286	0	262	C4orf47	U	1 Centrosome/cilium localized, functionally uncharacterized		1
F	Motility	0.52381	0	0	0.0714286	0	73	EFCAB2	U	1 Cilium localized, functionally uncharacterized		1
F	Motility	0.511905	0	0	0.0714286	0	43	WDR49	U	0 Uncharacterized		0
F	Motility	0.511905	0.056338	0	0.0714286	0	261	ADGB	C	3 Known centriole/ciliary gene, well characterized	Cilium motility	3
F	Motility	0.511905	0.0422535	0	0.0714286	0	263	STPG2	U	1 Essentially uncharacterized, some indications of ciliary function		1
F	Motility	0.583333	0.0140845	0.125	0	0	53	CEP19	C	3 Known centriole/ciliary gene, well characterized	Centriole/cilium biogenesis	3
F	Motility	0.559524	0	0.125	0	0	35	CEP78	C	2 Known centriole/ciliary gene, partially characterized	Centriole/cilium biogenesis	2
F	Motility	0.52381	0.0422535	0	0	0	301	CFAP46	C	3 Known centriole/ciliary gene, well characterized	Cilium motility	3
F	Motility	0.511905	0	0	0	0	52	RSPH14	C	2 Known centriole/ciliary gene, not functionally characterized	Cilium motility	2
F	Motility	0.511905	0.0140845	0	0	0	256	WDR27	U	1 Cilium localized, functionally uncharacterized		1
G	Poorly conserved	0.5	0.169014	0	0.0714286	0	13	DNAJB13	C	3 Known centriole/ciliary gene, well characterized	Cilium motility	3
G	Poorly conserved	0.5	0	0	0.0714286	0	55	LRGUK	C	3 Known centriole/ciliary gene, well characterized	Cilium motility	3
G	Poorly conserved	0.5	0.0140845	0	0.214286	0	76	CCDC103	C	3 Known centriole/ciliary gene, well characterized	Cilium motility	3
G	Poorly conserved	0.5	0.028169	0.125	0.0714286	0	255	LZTFL1	C	3 Known centriole/ciliary gene, well characterized	Centriole/cilium biogenesis	3
G	Poorly conserved	0.5	0.028169	0	0.142857	0	257	TSNAXIP1	U	0 Uncharacterized		0
G	Poorly conserved	0.5	0	0.125	0.214286	0	259	CCDC148	U	1 Essentially uncharacterized, some indications of ciliary function		0
G	Poorly conserved	0.5	0.0422535	0	0.214286	0	282	TTC29	C	2 Known centriole/ciliary gene, partially characterized	Centriole/cilium biogenesis	2
G	Poorly conserved	0.5	0.028169	0	0.214286	0	299	WDR90	C	3 Known centriole/ciliary gene, well characterized	Centriole/cilium biogenesis	3
G	Poorly conserved	0.5	0.0140845	0	0.142857	0	309	SPAG1	C	3 Known centriole/ciliary gene, well characterized	Cilium motility	3
G	Poorly conserved	0.5	0.0704225	0.125	0.142857	0	315	CCDC180	C	3 Known centriole/ciliary gene, well characterized	Cilium motility	3
G	Poorly conserved	0.5	0.140845	0.125	0.214286	0	326	MDC1	U	0 Well characterized, no/no clear indications of ciliary function		3
G	Poorly conserved	0.5	0.197183	0.25	0.142857	0	333	FGD6	U	0 Partially characterized, no/no clear indications of ciliary function		2
G	Poorly conserved	0.5	0.183099	0.25	0.0714286	0	344	UBFD1	U	0 Largely uncharacterized, no/no clear indications of ciliary function		0
G	Poorly conserved	0.5	0.183099	0.625	0.571429	0	353	TMEM144	U	0 Uncharacterized		0
G	Poorly conserved	0.488095	0.028169	0	0.285714	1	78	LRRC74A	U	0 Uncharacterized		0
G	Poorly conserved	0.488095	0.0422535	0.375	0.142857	0	246	CEP95	U	1 Largely uncharacterized, some indications of ciliary function		1
G	Poorly conserved	0.488095	0	0.125	0.142857	0	268	CFAP47	C	3 Known centriole/ciliary gene, well characterized	Cilium motility	3
G	Poorly conserved	0.488095	0.0140845	0	0.0714286	0	302	EML6	U	0 Largely uncharacterized, no/no clear indications of ciliary function		1
G	Poorly conserved	0.488095	0.0704225	0.375	0.214286	0	327	TCAIM	U	0 Partially characterized, no/no clear indications of ciliary function		2
G	Poorly conserved	0.488095	0.084507	0.125	0.357143	1	329	AKAP7	U	0 Well characterized, no/no clear indications of ciliary function		3
G	Poorly conserved	0.488095	0.169014	0.125	0.285714	0	330	POLB	U	0 Well characterized, no/no clear indications of ciliary function		3
G	Poorly conserved	0.47619	0.028169	0.125	0.0714286	0	244	CEP162	C	3 Known centriole/ciliary gene, well characterized	Centriole/cilium biogenesis	3
G	Poorly conserved	0.47619	0	0	0.142857	1	274	TTC16	U	0 Uncharacterized		0
G	Poorly conserved	0.47619	0	0	0.214286	0	275	C11orf65	U	0 Uncharacterized		0
G	Poorly conserved	0.47619	0.112676	0.375	0.285714	0	328	LYRM1	U	0 Largely uncharacterized, no/no clear indications of ciliary function		1
G	Poorly conserved	0.47619	0.211268	0.375	0.214286	0	351	TXNDC5	U	0 Well characterized, no/no clear indications of ciliary function		3
G	Poorly conserved	0.464286	0.15493	0	0.214286	0	3	FADS2	U	0 Well characterized, no/no clear indications of ciliary function		3
G	Poorly conserved	0.464286	0.267606	0.5	0.285714	1	4	RWDD2B	U	0 Uncharacterized		0
G	Poorly conserved	0.464286	0.0422535	0.125	0.428571	0	11	DZIP1L	C	3 Known centriole/ciliary gene, well characterized	Centriole/cilium biogenesis	3
G	Poorly conserved	0.464286	0.0422535	0	0.142857	0	312	XRRA1	U	0 Largely uncharacterized, no/no clear indications of ciliary function		1
G	Poorly conserved	0.464286	0.112676	0.375	0.428571	0	343	SMAP1	U	0 Well characterized, no/no clear indications of ciliary function		3
G	Poorly conserved	0.452381	0.084507	0	0.214286	0	15	SFI1	C	3 Known centriole/ciliary gene, well characterized	Centriole/cilium biogenesis	3
G	Poorly conserved	0.452381	0.028169	0.25	0.0714286	0	16	PDE11A	U	0 Well characterized, no/no clear indications of ciliary function		3
G	Poorly conserved	0.452381	0	0	0.142857	0	74	CFAP157	C	2 Known centriole/ciliary gene, partially characterized	Centriole/cilium biogenesis	2
G	Poorly conserved	0.452381	0	0	0.285714	1	240	PIH1D2	C	3 Known centriole/ciliary gene, well characterized	Cilium motility	3
G	Poorly conserved	0.452381	0	0	0.0714286	0	252	HSPB11	C	3 Known centriole/ciliary gene, well characterized	Centriole/cilium biogenesis	3
G	Poorly conserved	0.452381	0	0	0.0714286	0	258	ARMH1	U	0 Uncharacterized		0
G	Poorly conserved	0.440476	0.0985915	0	0.357143	1	236	MYO10	U	0 Well characterized, no/no clear indications of ciliary function		3
G	Poorly conserved	0.440476	0	0.125	0.142857	0	253	WDR17	U	1 Essentially uncharacterized, some indications of ciliary function		0
G	Poorly conserved	0.440476	0.0140845	0	0.142857	0	270	CFAP77	U	1 Cilium localized, functionally uncharacterized		1
G	Poorly conserved	0.440476	0.028169	0	0.0714286	0	272	ZSWIM2	U	0 Largely uncharacterized, no/no clear indications of ciliary function		1
G	Poorly conserved	0.440476	0.028169	0	0.214286	0	283	CSTPP1	C	2 Known centriole/ciliary gene, partially characterized	Centriole/cilium biogenesis	2
G	Poorly conserved	0.440476	0	0	0	0	303	CFAP92	U	1 Essentially uncharacterized, some indications of ciliary function		0
G	Poorly conserved	0.440476	0.056338	0	0.428571	0	316	LRRC45	C	3 Known centriole/ciliary gene, well characterized	Centriole/cilium biogenesis	2
G	Poorly conserved	0.440476	0.126761	0.25	0.285714	0	347	PTP4A1	U	0 Well characterized, no/no clear indications of ciliary function		3
G	Poorly conserved	0.428571	0	0.5	0.0714286	0	267	TMEM107	C	3 Known centriole/ciliary gene, well characterized	Centriole/cilium biogenesis	3
G	Poorly conserved	0.428571	0	0	0.285714	1	269	RIIAD1	U	0 uncharacterized		0
G	Poorly conserved	0.428571	0	0	0.214286	0	298	CDKL5	C	2 Known centriole/ciliary gene, partially characterized	Centriole/cilium biogenesis	2
G	Poorly conserved	0.428571	0.0140845	0.125	0.214286	0	314	CEP83	C	3 Known centriole/ciliary gene, well characterized	Centriole/cilium biogenesis	3
G	Poorly conserved	0.428571	0.183099	0.25	0.214286	0	325	HSPA12A	U	0 Partially characterized, no/no clear indications of ciliary function		2
G	Poorly conserved	0.428571	0.15493	0	0.428571	0	331	DENND2B	C	2 Known centriole/ciliary gene, partially characterized	Centriole/cilium biogenesis	2
G	Poorly conserved	0.416667	0.112676	0.125	0.214286	0	235	TRPC4AP	U	0 Partially characterized, no/no clear indications of ciliary function		2
G	Poorly conserved	0.416667	0.0985915	0.125	0.214286	0	237	ARMC1	U	0 Partially characterized, no/no clear indications of ciliary function		2
G	Poorly conserved	0.416667	0.084507	0.125	0.0714286	1	238	P2RX4	U	1 Cilium localized, functionally uncharacterized		2
G	Poorly conserved	0.416667	0	0	0.0714286	0	276	TEX47	C	2 Known centriole/ciliary gene, not functionally characterized	Cilium motility	2
G	Poorly conserved	0.416667	0	0	0	0	277	CCDC153	U	0 Uncharacterized		0
G	Poorly conserved	0.416667	0.0140845	0	0	0	300	DNAAF9	C	3 Known centriole/ciliary gene, well characterized	Cilium motility	3
G	Poorly conserved	0.404762	0.0704225	0.25	0.0714286	0	243	CA2	U	1 Well characterized, some indications of ciliary function		3
G	Poorly conserved	0.404762	0	0.125	0.0714286	0	260	ERICH3	C	2 Known centriole/ciliary gene, partially characterized	Centriole/cilium biogenesis	2
G	Poorly conserved	0.404762	0.0140845	0	0.142857	0	297	FAM221A	U	0 Uncharacterized		0
G	Poorly conserved	0.404762	0.0140845	0	0.0714286	0	304	PCNX4	U	0 Uncharacterized		0
G	Poorly conserved	0.404762	0	0.125	0	0	305	STIL	C	3 Known centriole/ciliary gene, well characterized	Centriole/cilium biogenesis	3
G	Poorly conserved	0.404762	0.183099	0	0.214286	0	332	RNF213	U	0 Well characterized, no/no clear indications of ciliary function		3
G	Poorly conserved	0.392857	0	0	0.0714286	0	254	VASH1	U	1 Well characterized, some indications of ciliary function		2
G	Poorly conserved	0.392857	0	0	0.142857	0	271	STPG1	U	0 Uncharacterized		0
G	Poorly conserved	0.392857	0	0	0.142857	0	288	AIDA	U	0 Partially characterized, no/no clear indications of ciliary function		2
G	Poorly conserved	0.380952	0.056338	0	0.142857	0	308	EFCAB5	U	1 Largely uncharacterized, some indications of ciliary function		1
G	Poorly conserved	0.380952	0.028169	0	0	0	310	TTLL2	U	1 Essentially uncharacterized, some indications of ciliary function		0
G	Poorly conserved	0.369048	0	0	0.142857	0	306	RABL2A	C	3 Known centriole/ciliary gene, well characterized	Centriole/cilium biogenesis	3
G	Poorly conserved	0.369048	0.056338	0	0.0714286	0	313	TPX2	U	1 Centrosome-localized, ciliary link not established		3
G	Poorly conserved	0.357143	0.0422535	0.25	0.214286	1	239	SLC22A18	U	0 Largely uncharacterized, no/no clear indications of ciliary function		1
G	Poorly conserved	0.357143	0	0	0	0	296	MDH1B	U	1 Essentially uncharacterized, some indications of ciliary function		0
G	Poorly conserved	0.345238	0.0140845	0	0.0714286	0	285	EFCAB11	U	0 uncharacterized		0
G	Poorly conserved	0.345238	0	0	0.0714286	0	292	FAM227B	U	0 Uncharacterized		0
G	Poorly conserved	0.345238	0	0	0	0	294	PACRGL	U	1 Largely uncharacterized, some indications of ciliary function		1
G	Poorly conserved	0.333333	0.056338	0	0	0	281	CCDC33	U	1 Cilium localized, functionally uncharacterized		1
G	Poorly conserved	0.333333	0.028169	0	0.142857	0	286	NICN1	U	1 Largely uncharacterized, some indications of ciliary function		1
G	Poorly conserved	0.333333	0	0	0.142857	0	295	CFAP54	C	3 Known centriole/ciliary gene, well characterized	Cilium motility	3
G	Poorly conserved	0.321429	0.028169	0	0.214286	0	284	CCDC57	C	2 Known centriole/ciliary gene, partially characterized	Centriole/cilium biogenesis	2
G	Poorly conserved	0.321429	0	0	0	0	291	LRRC72	C	2 Known centriole/ciliary gene, partially characterized	Cilium motility	2
G	Poorly conserved	0.321429	0	0	0	0	293	LRRC43	U	0 Uncharacterized		0
G	Poorly conserved	0.309524	0.0140845	0	0.0714286	0	307	FAM221B	U	0 Uncharacterized		0
G	Poorly conserved	0.297619	0.0140845	0	0	0	289	RWDD3	U	0 Partially characterized, no/no clear indications of ciliary function		2
G	Poorly conserved	0.285714	0	0	0.0714286	0	287	LRRC46	U	1 Largely uncharacterized, some indications of ciliary function		1
G	Poorly conserved	0.27381	0.0140845	0	0.0714286	0	290	CCDC162P	U	0 uncharacterized		0

## Sheet: E-Large scale screens
Ciliary cluster number	HGNC Approved symbol	Approved name	Previous symbols	Alias symbols	HGNC ID	UniProtKB ID	Ensembl Gene ID	NCBI Gene ID	Drosophila Identifier	Drosophila Name	Flybase ID	C. elegans Identifier	C. elegans Name	WormBase Gene ID	Chlamydomonas Identifier (JGI v5.6)	Chlamydomonas Name	Trypanosoma Identifier	Trypanosoma Name	Cildb - Number of ciliary evidences	Proteomics - Chlamydomonas (Pazour 2005)	Proteomics - Trypanosoma (Broadhead 2006)	Proteomics - Paramecium (Arnaiz 2009)	Proteomics - Sea anemone (Sigg 2017)	Proteomics - Choanoflagellates (Sigg 2017)	Proteomics - Sea Urchin (Sigg 2017)	Expression - Chlamydomonas (Albee 2013)	Expression - Zebrafish (Choksi 2014)	Expression - Xenopus (Chung 2014)	Expression - Mouse (Lemeille 2020)	Expression - Humans (Patir 2020)	Localization - Trypanosoma (Dean 2017)
1	LYRM7	LYR motif containing 7	C5orf31	FLJ20796, MZM1L	HGNC:28072	Q5U5X0	ENSG00000186687	90624	CG34150	CG34150	FBgn0083986				Cre07.g332150				0
2	SEC14L2	SEC14 like lipid binding 2	C22orf6	TAP, SPF, KIAA1186, KIAA1658, TAP1	HGNC:10699	O76054	ENSG00000100003	23541	CG13893	CG13893	FBgn0035146	H06O01.3	ctg-1	WBGene00010370					4			Y
3	FADS2	fatty acid desaturase 2	LLCDL2	FADSD6, D6D, TU13, DES6, SLL0262	HGNC:3575	O95864	ENSG00000134824	9415	CG17928	CG17928	FBgn0032603				Cre10.g453600	DES	Tb927.10.7100	delta-4 fatty acid desaturase	1					Y
4	RWDD2B	RWD domain containing 2B	C21orf6	GL011	HGNC:1302	P57060	ENSG00000156253	10069	CG30338	CG30338	FBgn0050338				Cre11.g483150				0
5	SECISBP2L	SECIS binding protein 2 like		KIAA0256	HGNC:28997	Q93073	ENSG00000138593	9728	CG7066	Sbp2	FBgn0087039	K04G2.11	scbp-2	WBGene00010569	Cre03.g165250		Tb927.4.4100	hypothetical protein, conserved	1
6	GDPD1	glycerophosphodiester phosphodiesterase domain containing 1		FLJ37451, GDE4	HGNC:20883	Q8N9F7	ENSG00000153982	284161							Cre05.g242179	GDP7	Tb927.11.20730	glycerophosphoryl diester phosphodiesterase, putative	0
7	FAM135A	family with sequence similarity 135 member A	KIAA1411	FLJ20176	HGNC:21084	Q9P2D6	ENSG00000082269	57579	CG32333	CG32333	FBgn0052333	C09D4.4	C09D4.4	WBGene00015635			Tb927.11.11710	Putative serine esterase (DUF676), putative	0
8	HERC1	HECT and RLD domain containing E3 ubiquitin protein ligase family member 1		p532, p619	HGNC:4867	Q15751	ENSG00000103657	8925									Tb927.10.8390	Concanavalin A-like lectin/glucanases superfamily/SPRY domain/HECT-domain (ubiquitin-transferase), putative	0									Y
9	PIH1D1	PIH1 domain containing 1	NOP17	FLJ20643, Pih1, MOT48, DNAAF14	HGNC:26075	Q9NWS0	ENSG00000104872	55011				F32D8.4	F32D8.4	WBGene00009329	Cre10.g467050	DAP2	Tb927.9.10490	Component of motile flagella 56	0							Y
10	DYNLRB2	dynein light chain roadblock-type 2	DNCL2B	DNLC2B, ROBLD2	HGNC:15467	Q8TF09	ENSG00000168589	83657	CG10751	robl	FBgn0024196	T24H10.6	dyrb-1	WBGene00012004	Cre08.g376550	DLR1			2	Y		Y	Y	Y	Y	Y			Y	Y
11	DZIP1L	DAZ interacting zinc finger protein 1 like		FLJ32844, DZIP2	HGNC:26551	Q8IYY4	ENSG00000158163	199221	CG13617	DZIP1	FBgn0039201	C01G5.7	C01G5.7	WBGene00015309	Cre01.g048400		Tb927.7.4330	Iguana/Dzip1-like DAZ-interacting protein N-terminal, putative	2								Y	Y	Y		Y
12	TTC6	tetratricopeptide repeat domain 6	NCRNA00291, C14orf25		HGNC:19739	Q86TZ1	ENSG00000139865	319089							Cre02.g094900		Tb927.7.1560	TPR repeat, putative	0			Y	Y		Y		Y	Y			Y
13	DNAJB13	DnaJ heat shock protein family (Hsp40) member B13		TSARG6, RSPH16A	HGNC:30718	P59910	ENSG00000187726	374407	CG2887	CG2887	FBgn0030207				Cre12.g511050	RSP16			2	Y		Y	Y	Y	Y	Y	Y		Y	Y
14	LRRCC1	leucine rich repeat and coiled-coil centrosomal protein 1		KIAA1764, CLERC, VFL1	HGNC:29373	Q9C099	ENSG00000133739	85444							Cre08.g372900	VFL1			0										Y
15	SFI1	SFI1 centrin binding protein		KIAA0542, PISD, PPP1R139	HGNC:29064	A8K8P3	ENSG00000198089	9814	CG17258	CG17258	FBgn0031496	3R5.2	3R5.2	WBGene00007066	Cre09.g404500	SFI1	Tb927.8.8010	hypothetical protein, conserved	1												Y
16	PDE11A	phosphodiesterase 11A			HGNC:8773	Q9HCR9	ENSG00000128655	50940	CG34341	Pde11	FBgn0085370						Tb927.9.5100	cAMP-specific phosphodiesterase	2		Y		Y	Y							Y
17	DPCD	deleted in primary ciliary dyskinesia homolog (mouse)		DKFZP566F084, RP11-529I10.4	HGNC:24542	Q9BVM2	ENSG00000166171	25911	CG13901	CG13901	FBgn0035164						Tb927.11.8900	DPCD protein family, putative	1
18	RAB23	RAB23, member RAS oncogene family			HGNC:14263	Q9ULC3	ENSG00000112210	51715	CG2108	Rab23	FBgn0037364				Cre06.g262850	RAB23	Tb927.10.8560	small GTPase, putative	7						Y	Y					Y
19	ARL13B	ADP ribosylation factor like GTPase 13B	ARL2L1	DKFZp761H079, JBTS8	HGNC:25419	Q3SXY8	ENSG00000169379	200894				Y37E3.5	arl-13	WBGene00021349	Cre06.g301050	ARL13	Tb927.10.5230	ADP-ribosylation factor-like protein 13, putative	0		Y				Y	Y			Y		Y
20	ALKBH4	alkB homolog 4, lysine demethylase		FLJ20013	HGNC:21900	Q9NXW9	ENSG00000160993	54784	CG4036	CG4036	FBgn0032149	F09F7.7	nmad-1	WBGene00017304	Cre09.g399914	SSA8	Tb927.10.6450	2OG-Fe(II) oxygenase superfamily, putative	0												Y
21	PPP4R4	protein phosphatase 4 regulatory subunit 4	KIAA1622	PP4R4, CFAP14	HGNC:23788	Q6NUP7	ENSG00000119698	57718				F46C5.6	F46C5.6	WBGene00009781	Cre12.g497000	FAP14	Tb927.11.4950	hypothetical protein, conserved	1								Y	Y			Y
22	RAB28	RAB28, member RAS oncogene family			HGNC:9768	P51157	ENSG00000157869	9364	CG32670	Rab9Fb	FBgn0052670	Y11D7A.4	rab-28	WBGene00004281			Tb927.6.3040	small GTP-binding protein Rab28, putative	0						Y			Y
23	CEP41	centrosomal protein 41	TSGA14	DKFZp762H1311, FLJ22445, JBTS15	HGNC:12370	Q9BYV8	ENSG00000106477	95681				F42G8.19	ceph-41	WBGene00249817			Tb927.4.1710	rhodanese-like domain containing protein, putative	2						Y				Y		Y
24	TTLL5	tubulin tyrosine ligase like 5	KIAA0998		HGNC:19963	Q6EMB2	ENSG00000119685	23093	CG31108	TTLL5	FBgn0051108	C55A6.2	ttll-5	WBGene00008331			Tb927.9.9580	tubulin tyrosine ligase protein, putative	0						Y	Y		Y			Y
25	KATNIP	katanin interacting protein	KIAA0556	JBTS26	HGNC:29068	O60303	ENSG00000047578	23247				K04F10.2	K04F10.2	WBGene00019395			Tb927.9.2550	Domain of unknown function (DUF4457), putative	1										Y
26	FAM184A	family with sequence similarity 184 member A	C6orf60	FLJ13942	HGNC:20991	Q8NB25	ENSG00000111879	79632				C02F12.7	tag-278	WBGene00015356	Cre12.g502700		Tb927.9.9640	hypothetical protein, conserved	1						Y	Y	Y	Y	Y		Y
27	CEP135	centrosomal protein 135	KIAA0635, CEP4	FLJ13621	HGNC:29086	Q66GS9	ENSG00000174799	9662	CG17081	Cep135	FBgn0036480	H06I04.1	ccep-135	WBGene00019167	Cre10.g418250	BLD10			9										Y
28	TTC30B	tetratricopeptide repeat domain 30B		FLJ30990, fleer, IFT70B	HGNC:26425	Q8N4P2	ENSG00000196659	150737	CG5142	Ttc30	FBgn0032470	F54C1.5	dyf-1	WBGene00001117					22			Y	Y		Y				Y
29	CAPSL	calcyphosine like		MGC26610	HGNC:28375	Q8WWF8	ENSG00000152611	133690	CG10126	CG10126	FBgn0038088				Cre03.g197500	MOT6			8			Y	Y		Y		Y		Y	Y
30	PDE6D	phosphodiesterase 6D		JBTS22	HGNC:8788	O43924	ENSG00000156973	5147	CG9296	PrBP	FBgn0032059	C27H5.1	pdl-1	WBGene00003966					0				Y
31	WDR47	WD repeat domain 47		KIAA0893	HGNC:29141	O94967	ENSG00000085433	22911	CG2812	CG2812	FBgn0034931	K06A5.8	nmtn-1	WBGene00019434					1
32	LMF2	lipase maturation factor 2	TMEM153, TMEM112B		HGNC:25096	Q9BU23	ENSG00000100258	91289				K11G12.6	K11G12.6	WBGene00019657					2
33	IFT43	intraflagellar transport 43	C14orf179	FLJ32173, MGC16028	HGNC:29669	Q96FT9	ENSG00000119650	112752	CG5780	IFT43	FBgn0032446				Cre06.g251200	IFT43			4			Y				Y
34	CEP290	centrosomal protein 290		KIAA0373, FLJ13615, 3H11Ag, rd16, NPHP6, JBTS5, SLSN6, LCA10, MKS4, BBS14, CT87, POC3	HGNC:29021	O15078	ENSG00000198707	80184	CG13889	Cep290	FBgn0035168	Y47G6A.17	ccep-290	WBGene00021643	Cre03.g167550	CEP290			5										Y
35	CEP78	centrosomal protein 78	C9orf81	FLJ12643	HGNC:25740	Q5JTW2	ENSG00000148019	84131	CG7886	CG7886	FBgn0038248								3
36	MKS1	MKS transition zone complex subunit 1	MKS	FLJ20345, POC12, BBS13	HGNC:7121	Q9NXB0	ENSG00000011143	54903	CG15730	Mks1	FBgn0030395	R148.1	mks-1	WBGene00020100	Cre12.g495350	POC12			2										Y
37	C2CD3	C2 domain containing 3 centriole elongation regulator		DKFZP586P0123	HGNC:24564	Q4AC94	ENSG00000168014	26005	CG32425	CG32425	FBgn0052425	Y111B2A.24	sas-1	WBGene00013742					3										Y
38	INPP5E	inositol polyphosphate-5-phosphatase E	JBTS1	PPI5PIV, CORS1, pharbin	HGNC:21474	Q9NRR6	ENSG00000148384	56623	CG10426	INPP5E	FBgn0036273	T25B9.10	inpp-1	WBGene00012016					3
39	TPGS2	tubulin polyglutamylase complex subunit 2	C18orf10	DKFZP586M1523, HsT3006, PGs2	HGNC:24561	Q68CL5	ENSG00000134779	25941	CG6931	CG6931	FBgn0036236								1										Y
40	TBC1D19	TBC1 domain family member 19		FLJ11082	HGNC:25624	Q8N5T2	ENSG00000109680	55296	CG7742	CG7742	FBgn0031690				Cre12.g541350		Tb927.9.5380	Rab-GTPase-TBC domain containing protein, putative	0								Y
41	SANBR	SANT and BTB domain regulator of CSR	KIAA1841		HGNC:29387	Q6NSI8	ENSG00000162929	84542	CG6761	CG6761	FBgn0036031				Cre17.g715600		Tb927.11.9300	Domain of unknown function (DUF3342), putative	2									Y
42	AGBL5	AGBL carboxypeptidase 5		FLJ21839, CCP5	HGNC:26147	Q8NDL9	ENSG00000084693	60509							Cre12.g528100				0										Y
43	WDR49	WD repeat domain 49		FLJ33620	HGNC:26587	Q8IV35	ENSG00000174776	151790							Cre07.g313850		Tb927.10.11580	predicted WD40 repeat protein	1						Y	Y		Y	Y		Y
44	LRRC49	leucine rich repeat containing 49		FLJ20156, CSTPP2, PGs4	HGNC:25965	Q8IUZ0	ENSG00000137821	54839	CG13708	CG13708	FBgn0035577								1
45	TTLL1	TTL family tubulin polyglutamylase complex subunit L1	C22orf7	PGs3, TPGS3	HGNC:1312	O95922	ENSG00000100271	25809	CG32238	TTLL1B	FBgn0052238				Cre02.g117350	MOT11	Tb927.5.3860	tubulin tyrosine ligase, putative	4
46	CFAP97D1	CFAP97 domain containing 1	C17orf105		HGNC:37241	B2RV13	ENSG00000231256	284067	CG14551	CG14551	FBgn0039408				Cre12.g507950	CGL98			0				Y	Y	Y		Y
47	DNAH5	dynein axonemal heavy chain 5		Dnahc5, HL1, PCD, CILD3, KTGNR	HGNC:2950	Q8TE73	ENSG00000039139	1767	CG9492	Dhc1	FBgn0287844						Tb927.3.930	dynein heavy chain, putative	12		Y		Y	Y	Y		Y	Y	Y		Y
48	ENKD1	enkurin domain containing 1	C16orf48	DKFZP434A1319, FBB11	HGNC:25246	Q9H0I2	ENSG00000124074	84080	CG32591	CG32591	FBgn0052591				Cre08.g359850	FBB11	Tb927.9.3390	Calmodulin-binding, putative	3				Y			Y	Y				Y
49	CFAP69	cilia and flagella associated protein 69	C7orf63	FLJ21062, FAP69	HGNC:26107	A5D8W1	ENSG00000105792	79846							Cre03.g168200	FAP69			9	Y		Y	Y	Y	Y	Y			Y
50	CFAP99	cilia and flagella associated protein 99			HGNC:51180	D6REC4	ENSG00000206113	402160							Cre14.g624400	FAP99			Not in Cildb	Y				Y	Y	Y				Y
51	MYCBPAP	MYCBP associated protein		AMAP-1, DKFZp434N1415	HGNC:19677	Q8TBZ2	ENSG00000136449	84073							Cre04.g224250	FAP147			1	Y			Y	Y	Y	Y	Y	Y	Y	Y
52	RSPH14	radial spoke head 14 homolog	RTDR1		HGNC:13437	Q9UHP6	ENSG00000100218	27156	CG13501	CG13501	FBgn0034684				Cre14.g617500	RSP14			4	Y		Y	Y	Y	Y	Y	Y		Y	Y
53	CEP19	centrosomal protein 19	C3orf34	MGC14126	HGNC:28209	Q96LK0	ENSG00000174007	84984							Cre12.g487350	CEP19	Tb927.10.10690	CEP19-like protein, putative	2								Y				Y
54	CFAP210	cilia and flagella associated protein 210	C2orf77, CCDC173	LOC129881	HGNC:25064	Q0VFZ6	ENSG00000154479	129881	CG31551	CG31551	FBgn0051551				Cre02.g078550	FAP210			2	Y		Y	Y	Y	Y	Y	Y		Y	Y
55	LRGUK	leucine rich repeats and guanylate kinase domain containing		FLJ32786, CFAP246	HGNC:21964	Q96M69	ENSG00000155530	136332							Cre14.g618750	FAP246			5	Y					Y	Y	Y		Y	Y
56	IQCG	IQ motif containing G		DKFZp434B227, DRC9, CFAP122	HGNC:25251	Q9H095	ENSG00000114473	84223	CG13972	CG13972	FBgn0039522								10				Y	Y	Y	Y	Y		Y	Y
57	SPAG17	sperm associated antigen 17		FLJ34497, PF6, RP4-776P7.2, CT143	HGNC:26620	Q6Q759	ENSG00000155761	200162											4				Y	Y	Y		Y	Y	Y	Y
58	ARL2BP	ADP ribosylation factor like GTPase 2 binding protein	RP66	BART1, BART	HGNC:17146	Q9Y2Y0	ENSG00000102931	23568							Cre19.g751247				0
59	DLEC1	DLEC1 cilia and flagella associated protein		DLC1, CFAP81, FAP81	HGNC:2899	Q9Y238	ENSG00000008226	9940							Cre06.g296850	FAP81			3	Y			Y	Y	Y	Y	Y	Y	Y
60	KIF9	kinesin family member 9		MGC104186	HGNC:16666	Q9HAQ2	ENSG00000088727	64147							Cre10.g427750	KIN9-3			6			Y	Y		Y	Y	Y	Y	Y
61	CCDC112	coiled-coil domain containing 112		MGC39633	HGNC:28599	Q8NEF3	ENSG00000164221	153733							Cre01.g035250				0
62	CCDC61	coiled-coil domain containing 61		VFL3	HGNC:33629	Q9Y6R9	ENSG00000104983	729440							Cre06.g279900	VFL3			0					Y
63	TEX9	testis expressed 9			HGNC:29585	Q8N6V9	ENSG00000151575	374618	CG4681	CG4681	FBgn0069913				Cre05.g235800	FBB19	Tb927.11.12020	hypothetical protein, conserved	2						Y	Y	Y	Y	Y	Y
64	LRRC51	leucine rich repeat containing 51			HGNC:55526	Q96E66	ENSG00000184154	120356739							Cre03.g174250	FAP111			10	Y			Y		Y
65	OFD1	OFD1 centriole and centriolar satellite protein	CXorf5, RP23	71-7A, JBTS10	HGNC:2567	O75665	ENSG00000046651	8481							Cre17.g703600	OFD1			2
66	CCDC77	coiled-coil domain containing 77		MGC13183	HGNC:28203	Q9BR77	ENSG00000120647	84318							Cre03.g195450	POC11	Tb927.11.6560	Centriole protein POC11, putative	5												Y
67	CFAP221	cilia and flagella associated protein 221		FAP221, PCDP1	HGNC:33720	Q4G0U5	ENSG00000163075	200373							Cre49.g761347	FAP360			1	Y			Y		Y	Y	Y		Y
68	CFAP53	cilia and flagella associated protein 53	CCDC11	FLJ32743	HGNC:26530	Q96M91	ENSG00000172361	220136							Cre03.g185050	FAP53	Tb927.5.1230	hypothetical protein, conserved	9	Y	Y		Y	Y	Y	Y	Y			Y	Y
69	CCDC42	coiled-coil domain containing 42		FLJ32734, CCDC42A	HGNC:26528	Q96M95	ENSG00000161973	146849	CG10750	CG10750	FBgn0032769				Cre16.g689600	FAP73	Tb927.11.4550	Domain of unknown function (DUF4200), putative	9	Y	Y	Y	Y	Y	Y	Y	Y				Y
70	IQCA1	IQ motif containing with AAA domain 1	IQCA	FLJ22527, DRC11	HGNC:26195	Q86XH1	ENSG00000132321	79781	CG16789	CG16789	FBgn0037712				Cre07.g325762	DRC11	Tb927.11.3360	Component of motile flagella 22	7	Y	Y	Y	Y	Y	Y	Y	Y	Y	Y		Y
71	LRRC23	leucine rich repeat containing 23		B7, LRPB7	HGNC:19138	Q53EV4	ENSG00000010626	10233											11			Y	Y	Y	Y		Y	Y	Y	Y
72	MORN5	MORN repeat containing 5	C9orf113, C9orf18	FLJ46909	HGNC:17841	Q5VZ52	ENSG00000185681	254956	CG3306	CG3306	FBgn0036016						Tb927.7.3310	Radial spoke head 1 homolog, putative	5			Y	Y		Y		Y		Y	Y	Y
73	EFCAB2	EF-hand calcium binding domain 2		MGC12458, DRC8, CFAP200	HGNC:28166	Q5VUJ9	ENSG00000203666	84288	CG11041	CG11041	FBgn0034481								2					Y	Y	Y		Y	Y
74	CFAP157	cilia and flagella associated protein 157	C9orf117		HGNC:27843	Q5JU67	ENSG00000160401	286207	CG17122	CG17122	FBgn0036962				Cre08.g358528	FAP157			3	Y					Y	Y	Y		Y	Y
75	IQCD	IQ motif containing D		DRC10, CFAP84	HGNC:25168	Q96DY2	ENSG00000166578	115811	CG1137	CG1137	FBgn0037454				Cre02.g141350	DRC10			4	Y			Y	Y	Y	Y			Y	Y
76	CCDC103	coiled-coil domain containing 103		FLJ13094, FLJ34211, PR46b, CILD17	HGNC:32700	Q8IW40	ENSG00000167131	388389	CG13202	CG13202	FBgn0033623				Cre06.g253404	CCDC103			1								Y	Y	Y
77	RTTN	rotatin		DKFZP434G145	HGNC:18654	Q86VV8	ENSG00000176225	25914	CG13162	ana3	FBgn0266111				Cre01.g024500				0							Y			Y
78	LRRC74A	leucine rich repeat containing 74A	C14orf166B, LRRC74		HGNC:23346	Q0VAA2	ENSG00000100565	145497							Cre10.g438500	FAP264			0				Y	Y	Y	Y
79	DNAH17	dynein axonemal heavy chain 17	DNAHL1	DNEL2, FLJ40457	HGNC:2946	Q9UFH2	ENSG00000187775	8632	CG3723	Dhc93AB	FBgn0013812				Cre09.g403800	DHC14	Tb927.11.3250	dynein heavy chain, putative	9	Y	Y	Y	Y	Y	Y	Y	Y				Y
80	CENPJ	centromere protein J	MCPH6	CPAP, BM032, LAP, LIP1, Sas-4, SASS4, SCKL4	HGNC:17272	Q9HC77	ENSG00000151849	55835	CG10061	Sas-4	FBgn0011020	F10E9.8	sas-4	WBGene00004726	Cre06.g275400		Tb927.11.3300	Spindle assembly abnormal 4	0		Y								Y		Y
81	RSPH1	radial spoke head component 1	TSGA2	FLJ32753, RSP44, RSPH10A, CILD24	HGNC:12371	Q8WYR4	ENSG00000160188	89765	CG5458	Rsph1	FBgn0032478				Cre03.g201900	RSP1	Tb927.7.6910	Phosphatidylinositol 4-phosphate 5-kinase, putative	8	Y	Y		Y	Y	Y	Y	Y		Y	Y	Y
82	CFAP298	cilia and flagella associated protein 298	C21orf48, C21orf59	FLJ20467, FBB18, CILD26, Kur, DNAAF16	HGNC:1301	P57076	ENSG00000159079	56683	CG18675	CG18675	FBgn0040696				Cre16.g688450	CFAP298	Tb927.10.9870	Component of motile flagella 12	9							Y	Y		Y		Y
83	CEP20	centrosomal protein 20	C16orf63, FOPNL	DKFZp686N1651, FLJ31153, PHSECRG2, FOR20	HGNC:26435	Q96NB1	ENSG00000133393	123811	CG5614	CG5614	FBgn0038359				Cre05.g237100	MOT52	Tb927.11.3090	LisH domain-containing protein FOPNL, putative	5												Y
84	CEP164	centrosomal protein 164		KIAA1052, NPHP15	HGNC:29182	Q9UPV0	ENSG00000110274	22897	CG9170	CG9170	FBgn0030716				Cre10.g444450	SSA17	Tb927.1.3560	Centrosomal protein of 164 kDa, putative	0							Y		Y	Y		Y
85	DNAH6	dynein axonemal heavy chain 6	DNHL1	Dnahc6, HL-2, FLJ37357	HGNC:2951	Q9C0G6	ENSG00000115423	1768	CG7092	Dhc16F	FBgn0283476				Cre14.g627576	DHC7	Tb927.11.11220	dynein heavy chain, putative	7	Y	Y	Y	Y	Y	Y	Y	Y		Y	Y	Y
86	CFAP36	cilia and flagella associated protein 36	CCDC104	MGC15407, BARTL1	HGNC:30540	Q96G28	ENSG00000163001	112942	CG14367	CG14367	FBgn0038170	Y108G3AL.3	cfap-36	WBGene00022435	Cre09.g395250	FAP36	Tb927.10.5810	The ARF-like 2 binding protein BART, putative	5						Y			Y			Y
87	KIF3B	kinesin family member 3B		KIAA0359, FLA8, KLP-11	HGNC:6320	O15066	ENSG00000101350	9371	CG7293	Klp68D	FBgn0004381	F20C5.2	klp-11	WBGene00002222	Cre12.g522550	FLA8	Tb927.5.2090	kinesin, putative	0	Y			Y		Y	Y					Y
88	TTLL4	tubulin tyrosine ligase like 4		KIAA0173	HGNC:28976	Q14679	ENSG00000135912	9654	CG16833	TTLL4A	FBgn0026147	ZK1128.6	ttll-4	WBGene00014232					2							Y			Y
89	PTPDC1	protein tyrosine phosphatase domain containing 1		PTP9Q22, FLJ37312	HGNC:30184	A2A3K4	ENSG00000158079	138639				T12B3.1	T12B3.1	WBGene00020444	Cre07.g325724	PTP1	Tb927.11.13880	kinetoplastid-specific protein tyrosine phosphatase, putative	1							Y	Y				Y
90	ARL6	ADP ribosylation factor like GTPase 6	BBS3	RP55	HGNC:13210	Q9H0F7	ENSG00000113966	84100	CG7735	Arl6	FBgn0034446	C38D4.8	arl-6	WBGene00000193	Cre16.g664500	BBS3	Tb927.8.5060	ADP-ribosylation factor-like protein 6	8				Y		Y	Y					Y
91	IFT22	intraflagellar transport 22	RABL5	FLJ14117, FLJ13225, DKFZp761N0823, FAP9	HGNC:21895	Q9H7X7	ENSG00000128581	64792				T28F3.6	ifta-2	WBGene00012132	Cre01.g039200	IFT22	Tb927.11.16830	Rab-like 5, small G protein	16	Y		Y	Y	Y	Y	Y	Y				Y
92	RP2	RP2 activator of ARL3 GTPase		TBCCD2, NME10, NM23-H10	HGNC:10274	O75695	ENSG00000102218	6102				K08D12.2	rpi-2	WBGene00019536	Cre03.g205750		Tb927.10.14010	tubulin cofactor C domain-containing protein RP2	4		Y										Y
93	TMEM231	transmembrane protein 231		FLJ22167, ALYE870, PRO1886, JBTS20, MKS11	HGNC:37234	Q9H6L2	ENSG00000205084	79583	CG14020	CG14020	FBgn0031707	T26A8.2	tmem-231	WBGene00020825	Cre10.g441250		Tb927.1.1140	Transmembrane protein 231, putative	0										Y		Y
94	B9D2	B9 domain containing 2		MGC4093, MKS10, MKSR-2	HGNC:28636	Q9BPU9	ENSG00000123810	80776	CG42730	B9d2	FBgn0261683	Y38F2AL.2	mksr-2	WBGene00021416	Cre03.g196050		Tb927.11.380	B9 domain-containing protein 2	11												Y
95	TMEM67	transmembrane protein 67	MKS3	MGC26979, JBTS6, NPHP11	HGNC:28396	Q5HYA8	ENSG00000164953	91147	CG15923	CG15923	FBgn0038814	F35D2.4	mks-3	WBGene00018042	Cre13.g584901		Tb927.5.3540	Meckelin (Transmembrane protein 67), putative	2									Y	Y
96	CC2D2A	coiled-coil and C2 domain containing 2A		KIAA1345, MKS6, JBTS9	HGNC:29253	Q9P2K1	ENSG00000048342	57545	CG43370	Cc2d2a	FBgn0263113	K07G5.3	mks-6	WBGene00010642	Cre16.g660750	CC2D2A	Tb927.9.4640	Meckel syndrome type 6 protein, putative	1									Y	Y		Y
97	B9D1	B9 domain containing 1		B9, EPPB9, MKS9, MKSR-1	HGNC:24123	Q9UPM9	ENSG00000108641	27077	CG14870	B9d1	FBgn0038342	K03E6.4	mksr-1	WBGene00019364	Cre16.g674627		Tb927.10.14440	b9 domain-containing protein 1	12												Y
98	DYNC2LI1	dynein cytoplasmic 2 light intermediate chain 1		D2LIC, LIC3, CGI-60, DKFZP564A033	HGNC:24595	Q8TCX1	ENSG00000138036	51626	CG3769	CG3769	FBgn0032119	F02D8.3	xbx-1	WBGene00006960	Cre09.g398882	DLI1	Tb927.11.16810	dynein light intermediate chain D1bLIC, putative	2	Y		Y			Y	Y					Y
99	BBS1	Bardet-Biedl syndrome 1		FLJ23590	HGNC:966	Q8NFJ9	ENSG00000174483	582	CG14825	BBS1	FBgn0035741	Y105E8A.5	bbs-1	WBGene00000241	Cre17.g741950	BBS1	Tb927.9.10670	bardet-biedl syndrome 1 protein	0						Y	Y			Y		Y
100	TTC21B	tetratricopeptide repeat domain 21B		FLJ11457, JBTS11, NPHP12, IFT139B, THM1, FAP60, FLA17	HGNC:25660	Q7Z4L5	ENSG00000123607	79809				ZK328.7	ift-139	WBGene00022696	Cre06.g268800	IFT139	Tb927.9.7720	predicted tetratricopeptide repeat protein	11	Y		Y	Y	Y	Y	Y					Y
101	BBS7	Bardet-Biedl syndrome 7		FLJ10715, BBS2L1	HGNC:18758	Q8IWZ6	ENSG00000138686	55212				Y75B8A.12	osm-12	WBGene00003892	Cre01.g043750	BBS7	Tb927.3.3640	bardet-biedl syndrome 7 protein	11				Y		Y	Y	Y		Y		Y
102	BBS2	Bardet-Biedl syndrome 2	BBS		HGNC:967	Q9BXC9	ENSG00000125124	583				F20D12.3	bbs-2	WBGene00000242	Cre06.g257250	BBS2	Tb927.6.2020	Bardet-Biedl syndrome 2 protein	7				Y		Y
103	BBS4	Bardet-Biedl syndrome 4			HGNC:969	Q96RK4	ENSG00000140463	585	CG13232	BBS4	FBgn0033578	F58A4.14	bbs-4	WBGene00043992	Cre12.g548650	BBS4	Tb927.10.6830	bardet-biedl syndrome 4 protein	1			Y			Y	Y		Y			Y
104	BBS9	Bardet-Biedl syndrome 9		B1, PTHB1	HGNC:30000	Q3SYG4	ENSG00000122507	27241	CG15666	BBS9	FBgn0034622	C48B6.8	bbs-9	WBGene00016744	Cre04.g219700	BBS9	Tb927.11.14470	Bardet-Biedl syndrome 9 protein	8				Y		Y	Y			Y		Y
105	TTC8	tetratricopeptide repeat domain 8		BBS8, RP51	HGNC:20087	Q8TAM2	ENSG00000165533	123016	CG13691	BBS8	FBgn0031255	T25F10.5	bbs-8	WBGene00000244	Cre16.g666500	BBS8	Tb927.11.12450	Bardet-Biedl syndrome 8 protein	8				Y			Y			Y		Y
106	BBS5	Bardet-Biedl syndrome 5		DKFZp762I194	HGNC:970	Q8N3I7	ENSG00000163093	129880	CG1126	BBS5	FBgn0037280	R01H10.6	bbs-5	WBGene00010974	Cre06.g267550	BBS5	Tb927.1.4140	Bardet-Biedl syndrome 5 protein	3							Y
107	OSCP1	organic solute carrier partner 1	C1orf102	NOR1	HGNC:29971	Q8WVF1	ENSG00000116885	127700	CG13178	OSCP1	FBgn0033685	R10F2.5	R10F2.5	WBGene00019996	Cre17.g732100	SSA4	Tb927.5.2540	Organic solute transport protein 1, putative	11										Y		Y
108	DYNC2H1	dynein cytoplasmic 2 heavy chain 1	DNCH2	hdhc11, DHC2, DHC1b, DYH1B	HGNC:2962	Q8NCM8	ENSG00000187240	79659	CG15148	btv	FBgn0023096	F18C12.1	che-3	WBGene00000485	Cre06.g250300	DHC1B	Tb927.4.560	Cytoplasmic dynein 2 heavy chain (DYNC2H1), putative	14	Y		Y	Y		Y	Y	Y		Y		Y
109	IFT74	intraflagellar transport 74	CCDC2	CMG1, CMG-1, FLJ22621	HGNC:21424	Q96LB3	ENSG00000096872	80173				C18H9.8	ift-74	WBGene00016005	Cre01.g027950	IFT74	Tb927.7.3370	Intraflagellar transport protein 74, putative	17	Y		Y	Y	Y	Y	Y			Y		Y
110	IFT81	intraflagellar transport 81	CDV1	CDV-1R, MGC4027	HGNC:14313	Q8WYA0	ENSG00000122970	28981				F32A6.2	ift-81	WBGene00017973	Cre17.g723600	IFT81	Tb927.10.2640	intraflagellar transport protein 81	10	Y		Y	Y	Y	Y	Y		Y	Y		Y
111	KIFAP3	kinesin associated protein 3		SMAP, KAP3, FLA3, KAP-1	HGNC:17060	Q92845	ENSG00000075945	22920	CG11759	Kap3	FBgn0028421	F08F8.3	kap-1	WBGene00002182	Cre10.g449250	KAP1			8	Y						Y	Y
112	TRAF3IP1	TRAF3 interacting protein 1		MIP-T3, DKFZP434F124, MIPT3, IFT54, FAP116	HGNC:17861	Q8TDR0	ENSG00000204104	26146	CG3259	IFT54	FBgn0038221	C02H7.1	dyf-11	WBGene00001127	Cre11.g467739	IFT54	Tb927.10.450	Component of motile flagella 62	18	Y		Y	Y	Y	Y	Y	Y	Y	Y		Y
113	IFT52	intraflagellar transport 52	C20orf9	CGI-53, NGD5, dJ1028D15.1, NGD2	HGNC:15901	Q9Y366	ENSG00000101052	51098	CG9595	IFT52	FBgn0031829	R31.3	osm-6	WBGene00003886	Cre04.g219250	IFT52	Tb927.10.14980	intraflagellar transport protein 52	15			Y	Y		Y	Y					Y
114	IFT46	intraflagellar transport 46	C11orf60	C11orf2, FLJ21827, CFAP32	HGNC:26146	Q9NQC8	ENSG00000118096	56912	CG15161	IFT46	FBgn0032692	F46F6.4	dyf-6	WBGene00001122	Cre05.g241637	IFT46	Tb927.6.3100	Intraflagellar transport complex B protein 46 C terminal, putative	2			Y			Y	Y					Y
115	IFT57	intraflagellar transport 57	ESRRBL1	FLJ10147, HIPPI, MHS4R2	HGNC:17367	Q9NWB7	ENSG00000114446	55081	CG8853	IFT57	FBgn0031550	F59C6.7	che-13	WBGene00000492	Cre10.g467000	IFT57	Tb927.10.11310	intraflagellar transport protein 57/55	2	Y		Y	Y	Y	Y	Y					Y
116	IFT140	intraflagellar transport 140	WDTC2	gs114, KIAA0590	HGNC:29077	Q96RY7	ENSG00000187535	9742	CG11838	rempA	FBgn0260933	C27A7.4	che-11	WBGene00000490	Cre08.g362650	IFT140			2	Y		Y	Y		Y	Y	Y	Y	Y
117	IFT88	intraflagellar transport 88	TTC10	hTg737, Tg737, D13S1056E, MGC26259	HGNC:20606	Q13099	ENSG00000032742	8100	CG12548	nompB	FBgn0016919	Y41G9A.1	osm-5	WBGene00003885	Cre07.g335750	IFT88	Tb927.11.1740	intraflagellar transport protein 88	3	Y		Y	Y		Y	Y	Y	Y	Y		Y
118	TTC26	tetratricopeptide repeat domain 26		FLJ12571, dyf-13, DYF13, IFT56	HGNC:21882	A0AVF1	ENSG00000105948	79989	CG4525	Ttc26	FBgn0038358	C27H5.7	dyf-13	WBGene00001129	Cre11.g467616	IFT56	Tb927.3.3000	Putative intraflagellar transport protein C3	14			Y	Y		Y	Y	Y		Y		Y
119	IFT172	intraflagellar transport 172		SLB, wim, osm-1, NPHP17, BBS20	HGNC:30391	Q9UG01	ENSG00000138002	26160	CG13809	Oseg2	FBgn0035317	T27B1.1	osm-1	WBGene00003883	Cre17.g703900	IFT172	Tb927.10.1170	intraflagellar transport protein 172	23	Y		Y	Y	Y	Y	Y	Y	Y	Y		Y
120	IFT80	intraflagellar transport 80	WDR56	KIAA1374, FAP167	HGNC:29262	Q9P2H3	ENSG00000068885	57560	CG9333	Oseg5	FBgn0032891	F38G1.1	che-2	WBGene00000484	Cre03.g204150	IFT80	Tb927.10.14990	intraflagellar transport protein 80	0	Y		Y	Y	Y	Y	Y	Y	Y	Y		Y
121	CLUAP1	clusterin associated protein 1		FLJ13297, KIAA0643, FAP22, CFAP22, IFT38	HGNC:19009	Q96AJ1	ENSG00000103351	23059	CG17599	Cluap1	FBgn0031196	C04C3.5	dyf-3	WBGene00001119	Cre17.g721250	IFT38	Tb927.3.1110	Putative intraflagellar transport protein A1	14	Y		Y	Y		Y	Y					Y
122	IFT122	intraflagellar transport 122	WDR10	WDR140, WDR10p, SPG, FAP80	HGNC:13556	Q9HBG6	ENSG00000163913	55764	CG7161	Oseg1	FBgn0265102	F23B2.4	daf-10	WBGene00000906	Cre01.g065822	IFT122	Tb927.10.5380	intraflagellar transport protein 122	0	Y		Y	Y	Y	Y	Y					Y
123	WDR35	WD repeat domain 35		MGC33196, KIAA1336, IFT121, IFTA1, FAP118	HGNC:29250	Q9P2L0	ENSG00000118965	57539	CG2069	Oseg4	FBgn0035264	C54G7.4	ifta-1	WBGene00016935	Cre11.g475000	IFT121	Tb927.5.3030	Intraflagellar transport protein 121	0	Y			Y	Y	Y	Y	Y	Y	Y		Y
124	WDR19	WD repeat domain 19		Pwdmp, KIAA1638, FLJ23127, ORF26, DYF-2, Oseg6, IFT144, NPHP13, FAP66	HGNC:18340	Q8NEZ3	ENSG00000157796	57728	CG11237	Oseg6	FBgn0034452	ZK520.3	dyf-2	WBGene00001118	Cre13.g572700	IFT144	Tb927.11.260	Putative intraflagellar transport protein F6	3	Y			Y	Y	Y	Y		Y	Y		Y
125	ARL3	ADP ribosylation factor like GTPase 3		ARFL3	HGNC:694	P36405	ENSG00000138175	403	CG6560	dnd	FBgn0038916	F19H8.3	arl-3	WBGene00000188	Cre04.g218250	FAP313	Tb927.3.3450	ADP-ribosylation factor-like protein 3, putative	14	Y		Y	Y		Y						Y
126	IFT20	intraflagellar transport 20			HGNC:30989	Q8IY31	ENSG00000109083	90410	CG30441	IFT20	FBgn0050441	Y110A7A.20	ift-20	WBGene00022465	Cre02.g089950	IFT20	Tb927.6.3290	intraflagellar transport protein 20	13	Y		Y	Y		Y	Y					Y
127	DYNLT2B	dynein light chain Tctex-type 2B	TCTEX1D2	MGC33212	HGNC:28482	Q8WW35	ENSG00000213123	255758	CG7276	CG7276	FBgn0036499	D1009.5	dylt-2	WBGene00017014	Cre09.g394213	DLT4	Tb927.9.12820	dynein light chain, putative	2	Y		Y	Y			Y					Y
128	ATAT1	alpha tubulin acetyltransferase 1	C6orf134	FLJ13158, Em:AB023049.7, MEC17	HGNC:21186	Q5SQI0	ENSG00000137343	79969	CG3967	Atat	FBgn0035989	F57H12.7	mec-17	WBGene00003178	Cre07.g345150		Tb927.3.1400	alpha-tubulin N-acetyltransferase, putative	3							Y					Y
129	CEP131	centrosomal protein 131	AZI1	AZ1, KIAA1118	HGNC:29511	Q9UPN4	ENSG00000141577	22994	CG1625	dila	FBgn0033447				Cre09.g394732	CEP131	Tb927.9.14300	5-azacytidine-induced protein 1, putative	5										Y		Y
130	RSPH4A	radial spoke head component 4A	RSHL3	dJ412I7.1, FLJ37974, RSPH6B, CILD11	HGNC:21558	Q5TD94	ENSG00000111834	345895	CG3121	Rsph4a	FBgn0034957						Tb927.3.3690	flagellar radial spoke protein-like, putative	15		Y	Y	Y	Y	Y	Y	Y		Y	Y	Y
131	DNAH1	dynein axonemal heavy chain 1		XLHSRF-1, DNAHC1, HDHC7, HL-11, HL11	HGNC:2940	Q9P2D7	ENSG00000114841	25981							Cre09.g392282	DHC2	Tb927.10.5350	dynein heavy chain, putative	11	Y	Y	Y	Y	Y	Y	Y	Y	Y	Y		Y
132	LRRC9	leucine rich repeat containing 9		FLJ46156	HGNC:19848	Q6ZRR7	ENSG00000131951	341883				T05H4.3	T05H4.3	WBGene00020266	Cre01.g023550	FAP234	Tb927.11.5190	leucine-rich repeat protein (LRRP), putative	3	Y					Y	Y	Y	Y	Y		Y
133	TTLL9	tubulin tyrosine ligase like 9	C20orf125	dJ310O13.1	HGNC:16118	Q3SXZ7	ENSG00000131044	164395				F25C8.5	ttll-9	WBGene00044187	Cre17.g699500	TTLL9	Tb927.10.13870	tubulin tyrosine ligase protein, putative	8						Y	Y	Y	Y	Y		Y
134	PIBF1	progesterone immunomodulatory binding factor 1	C13orf24	CEP90, PIBF	HGNC:23352	Q8WXW3	ENSG00000083535	10464							Cre14.g610900		Tb927.7.5690	SUMO-interacting motif-containing protein	4		Y								Y		Y
135	SPATA4	spermatogenesis associated 4		TSARG2, SPEF1B, FAP178, CFAP178	HGNC:17333	Q8NEY3	ENSG00000150628	132851							Cre10.g418150	FAP178	Tb927.8.4460	Domain of Unknown Function (DUF1042), putative	2	Y	Y		Y	Y	Y	Y		Y		Y	Y
136	SPAG16	sperm associated antigen 16		PF20, FLJ22724, DKFZp666P1710, WDR29	HGNC:23225	Q8N0X2	ENSG00000144451	79582							Cre04.g227900	PF20	Tb927.10.13960	paralyzed flagella protein 20	2	Y	Y	Y	Y	Y	Y	Y			Y		Y
137	ZMYND12	zinc finger MYND-type containing 12		DKFZp434N2435	HGNC:21192	Q9H0C1	ENSG00000066185	84217							Cre03.g186300	DII2	Tb927.9.10370	TAX-1	10	Y	Y		Y	Y	Y	Y	Y		Y	Y	Y
138	DNAJC27	DnaJ heat shock protein family (Hsp40) member C27	RBJ	RabJS	HGNC:30290	Q9NZQ0	ENSG00000115137	51277							Cre02.g144350	RJL1	Tb927.11.12950	ras-like small GTPase, putative	3							Y		Y			Y
139	MOK	MOK protein kinase	RAGE	RAGE1, STK30	HGNC:9833	Q9UQ07	ENSG00000080823	5891	CG42366	CG42366	FBgn0259712				Cre13.g582650	MAPK1	Tb927.9.9320	MAPK/MAK/MRK overlapping kinase, putative	0			Y	Y		Y	Y		Y	Y		Y
140	IQCH	IQ motif containing H		FLJ12476	HGNC:25721	Q86VS3	ENSG00000103599	64799							Cre10.g440950	FAP192	Tb927.3.5510	hypothetical protein, conserved	0	Y	Y		Y		Y	Y	Y			Y	Y
141	IFT27	intraflagellar transport 27	RABL4	RAYL, BBS19, FAP156	HGNC:18626	Q9BW83	ENSG00000100360	11020							Cre01.g047950	IFT27	Tb927.3.5550	intraflagellar transport protein 27	7	Y		Y	Y		Y	Y	Y				Y
142	CCDC146	coiled-coil domain containing 146		KIAA1505, MBO2	HGNC:29296	Q8IYE0	ENSG00000135205	57639	CG40446	ORY	FBgn0046323				Cre09.g416550	MBO2	Tb927.4.2140	Component of motile flagella 8	13	Y	Y	Y	Y	Y	Y	Y	Y	Y	Y	Y	Y
143	CFAP161	cilia and flagella associated protein 161	C15orf26	FLJ38615	HGNC:26782	Q6P656	ENSG00000156206	161502	CG34457	CG34457	FBgn0085486				Cre13.g564400	FAP161	Tb927.11.15220	hypothetical protein, conserved	3	Y	Y		Y		Y	Y	Y		Y	Y	Y
144	DNAI7	dynein axonemal intermediate chain 7	CASC1, CFAP94	LAS1, FLJ10921, PPP1R54	HGNC:29599	Q6TDU7	ENSG00000118307	55259	CG15373	CG15373	FBgn0030889				Cre14.g631200	DII6	Tb927.4.660	hypothetical protein, conserved	2	Y	Y	Y	Y		Y	Y	Y	Y	Y	Y	Y
145	ROPN1L	rhophilin associated tail protein 1 like		ASP, FLJ25776, RSPH11	HGNC:24060	Q96C74	ENSG00000145491	83853							Cre10.g465250	RSP11	Tb927.11.13690	Radial spoke protein 11	10	Y	Y		Y		Y	Y	Y	Y	Y	Y	Y
146	DYNC2I2	dynein 2 intermediate chain 2	WDR34	DIC5, MGC20486, bA216B9.3, FAP133, CFAP133	HGNC:28296	Q96EX3	ENSG00000119333	89891							Cre02.g110950	DIC5	Tb927.3.5540	dynein intermediate chain WDRD34, putative	0	Y			Y			Y					Y
147	DYNC2I1	dynein 2 intermediate chain 1	WDR60	FLJ10300, FAP163, CFAP163, DIC6	HGNC:21862	Q8WVS4	ENSG00000126870	55112	CG15701	CG15701	FBgn0034095	C27F2.1	wdr-60	WBGene00016165	Cre10.g428664	DIC6	Tb927.10.12590	hypothetical protein, conserved	1	Y					Y	Y		Y	Y		Y
148	MORN3	MORN repeat containing 3			HGNC:29807	Q6PF18	ENSG00000139714	283385	CG14490	CG14490	FBgn0034281				Cre07.g328350	FAP207	Tb927.10.14570	kinesin motor domain containing protein, putative	11	Y	Y	Y	Y		Y	Y	Y	Y	Y	Y	Y
149	SPATA17	spermatogenesis associated 17		IQCH, MOT17, FAP305, CFAP305	HGNC:25184	Q96L03	ENSG00000162814	128153	CG18063	CG18063	FBgn0028856				Cre11.g482300	FAP305	Tb927.11.10350	hypothetical protein, conserved	2	Y			Y		Y	Y	Y		Y	Y	Y
150	TBC1D31	TBC1 domain family member 31	WDR67	MGC21654, Gm85	HGNC:30888	Q96DN5	ENSG00000156787	93594	CG16896	CG16896	FBgn0035073				Cre02.g074000	POC18	Tb927.10.10090	Component of motile flagella 14	0										Y		Y
151	CCDC13	coiled-coil domain containing 13		FLJ25467	HGNC:26358	Q8IYE1	ENSG00000244607	152206	CG13032	CG13032	FBgn0036652				Cre03.g170900		Tb927.5.1920	hypothetical protein, conserved	2						Y		Y		Y	Y	Y
152	TCTE1	t-complex-associated-testis-expressed 1		D6S46, MGC33600, FAP155, DRC5	HGNC:11693	Q5JU00	ENSG00000146221	202500	CG14325	CG14325	FBgn0038531				Cre01.g045350	DRC5	Tb927.5.2270	Component of motile flagella 44	1	Y	Y	Y	Y	Y	Y	Y			Y	Y	Y
153	LRRC56	leucine rich repeat containing 56		FLJ00101, DKFZp761L1518, DNAAF12	HGNC:25430	Q8IYG6	ENSG00000161328	115399	CG14185	CG14185	FBgn0036936				Cre01.g043650	DLU2	Tb927.10.15260	leucine-rich repeat protein (LRRP), putative	1								Y		Y		Y
154	RIBC2	RIB43A domain with coiled-coils 2	C22orf11	DKFZp566F0546, FLJ25720	HGNC:13241	Q9H4K1	ENSG00000128408	26150	CG7264	CG7264	FBgn0036214				Cre03.g178500	RIB43	Tb927.8.4640	Component of motile flagella 19	15	Y	Y	Y	Y	Y	Y	Y		Y	Y	Y	Y
155	ARMC2	armadillo repeat containing 2		DKFZp434P0714, bA787I22.1	HGNC:23045	Q8NEN0	ENSG00000118690	84071	CG32668	CG32668	FBgn0052668				Cre12.g559300	ARM1	Tb927.11.2970	hypothetical protein, conserved	2								Y		Y	Y	Y
156	CFAP70	cilia and flagella associated protein 70	TTC18	FLJ25765	HGNC:30726	Q5T0N1	ENSG00000156042	118491	CG6614	CG6614	FBgn0032369				Cre07.g345400	FAP70	Tb927.10.2380	Tetratricopeptide repeat, putative	4	Y	Y	Y	Y	Y	Y	Y	Y	Y	Y	Y	Y
157	EFHB	EF-hand domain family member B		FLJ25200, CFAP21	HGNC:26330	Q8N7U6	ENSG00000163576	151651	CG33490	CG33490	FBgn0053490				Cre18.g749947	FAP21	Tb927.11.10090	hypothetical protein, conserved	9		Y	Y	Y		Y	Y	Y		Y	Y	Y
158	PPP1R42	protein phosphatase 1 regulatory subunit 42	LRRC67	dtr, TLLR	HGNC:33732	Q7Z4L9	ENSG00000178125	286187							Cre07.g338200				2						Y		Y		Y	Y
159	SPEF2	sperm flagellar 2		KPL2, FLJ23577, CT122	HGNC:26293	Q9C093	ENSG00000152582	79925							Cre03.g183200	CPC1	Tb927.10.8000	hypothetical protein, conserved	3	Y	Y	Y	Y	Y	Y	Y	Y	Y	Y		Y
160	CFAP300	cilia and flagella associated protein 300	C11orf70	MGC13040, FBB5, DNAAF17	HGNC:28188	Q9BRQ4	ENSG00000137691	85016							Cre12.g556300	CFAP300	Tb927.4.4340	Domain of unknown function (DUF4498), putative	8							Y	Y		Y	Y	Y
161	AK9	adenylate kinase 9	C6orf224, AKD2, C6orf199, AKD1	FLJ42177, FLJ25791, dJ70A9.1, MGC26954	HGNC:33814	Q5TCS8	ENSG00000155085	221264									Tb927.10.8780	AAA domain containing protein, putative	2				Y	Y	Y		Y	Y			Y
162	EFCAB10	EF-hand calcium binding domain 10			HGNC:34531	A6NFE3	ENSG00000185055	100130771									Tb927.10.5860	hypothetical protein, conserved	2		Y		Y	Y	Y				Y	Y	Y
163	HYDIN	HYDIN axonemal central pair apparatus protein		DKFZp434D0513, KIAA1864, PPP1R31, CILD5	HGNC:19368	Q4G0P3	ENSG00000157423	54768	CG15824	CG15824	FBgn0031292				Cre01.g025400	HYDIN	Tb927.6.3150	Hydin	2	Y		Y	Y	Y	Y		Y	Y	Y	Y	Y
164	EFHC1	EF-hand domain containing 1	EJM1, EJM	FLJ10466, RIB72, POC9	HGNC:16406	Q5JVL4	ENSG00000096093	114327	CG8959	Efhc1.1	FBgn0030691	Y49A10A.1	efhc-1	WBGene00013028	Cre02.g091700	RIB72	Tb927.11.1430	Component of motile flagella 2	23	Y	Y	Y	Y	Y	Y	Y	Y	Y	Y	Y	Y
165	KIF6	kinesin family member 6	C6orf102	dJ1043E3.1, MGC33317, dJ137F1.4, dJ188D3.1, DKFZp451I2418	HGNC:21202	Q6ZMV9	ENSG00000164627	221458							Cre01.g036800	KIN9-1	Tb927.7.7260	kinesin, putative	5						Y	Y	Y		Y		Y
166	SSNA1	SS nuclear autoantigen 1		NA14, N14	HGNC:11321	O43805	ENSG00000176101	8636							Cre17.g724550	DIP13	Tb927.10.14110	13 kDa deflagellation-inducible protein, putative	11	Y	Y		Y	Y	Y	Y					Y
167	CFAP100	cilia and flagella associated protein 100	CCDC37	FLJ40083, MIA1	HGNC:26842	Q494V2	ENSG00000163885	348807							Cre02.g103950	MIA1	Tb927.11.15190	Domain of unknown function (DUF4200), putative	12	Y	Y	Y	Y	Y	Y	Y	Y		Y	Y	Y
168	CCDC63	coiled-coil domain containing 63		ODA5, FLJ35843	HGNC:26669	Q8NA47	ENSG00000173093	160762	CG14905	CG14905	FBgn0038452						Tb927.11.16090	Outer dynein arm docking complex protein 2, putative	9		Y	Y	Y		Y	Y		Y			Y
169	DNAAF2	dynein axonemal assembly factor 2	C14orf104	FLJ10563, KTU, PF13, CILD10	HGNC:20188	Q9NVR5	ENSG00000165506	55172	CG1553	Nop17l	FBgn0033224				Cre09.g411450	MOT45	Tb927.10.12860	pre-RNA processing PIH1/Nop17, putative	1							Y	Y		Y
170	DNAAF4	dynein axonemal assembly factor 4	DYX1C1	EKN1, FLJ37882, CILD25	HGNC:21493	Q8WXU2	ENSG00000256061	161582	CG14921	CG14921	FBgn0032345				Cre11.g467560	DYX1C1	Tb927.11.16050	CS domain/TPR repeat, putative	3							Y	Y		Y
171	DNAAF6	dynein axonemal assembly factor 6	CXorf41, PIH1D3	MGC35261, NYSAR97, TWISTER	HGNC:28570	Q9NQM4	ENSG00000080572	139212	CG5048	CG5048	FBgn0036437				Cre07.g335800	TWI1	Tb927.3.4410	pre-RNA processing PIH1/Nop17, putative	7							Y	Y		Y	Y	Y
172	KIFBP	kinesin family binding protein	KIAA1279, KIF1BP	DKFZP586B0923, TTC20, KBP	HGNC:23419	Q96EK5	ENSG00000198954	26128	CG14043	CG14043	FBgn0031659				Cre10.g448600		Tb927.3.2210	KIF-1 binding protein C terminal, putative	0												Y
173	LRRC34	leucine rich repeat containing 34		MGC27085	HGNC:28408	Q8IZ02	ENSG00000171757	151827	CG8197	CG8197	FBgn0033369				Cre09.g397993	FAP201	Tb927.8.2120	hypothetical protein, conserved	9	Y		Y	Y	Y	Y	Y	Y	Y	Y	Y	Y
174	TUBD1	tubulin delta 1		FLJ12709, TUBD	HGNC:16811	Q9UJT1	ENSG00000108423	51174									Tb927.11.10930	tubulin delta chain	0												Y
175	CFAP65	cilia and flagella associated protein 65	CCDC108	DKFZp434O0527, MGC35338	HGNC:25325	Q6ZU64	ENSG00000181378	255101							Cre07.g354551	FAP65	Tb927.10.7350	hypothetical protein, conserved	0	Y		Y	Y	Y	Y	Y	Y	Y	Y	Y	Y
176	TUBE1	tubulin epsilon 1		dJ142L7.2, FLJ22589, TUBE	HGNC:20775	Q9UJT0	ENSG00000074935	51175							Cre03.g172650	BLD2	Tb927.10.1140	epsilon tubulin	0									Y
177	AK7	adenylate kinase 7		FLJ32864, FAP75, CFAP75	HGNC:20091	Q96M32	ENSG00000140057	122481									Tb927.11.3500	Dpy-30 motif containing protein, putative	1		Y	Y	Y	Y	Y	Y	Y		Y		Y
178	CCDC40	coiled-coil domain containing 40		FLJ20753, KIAA1640, FLJ32021, CILD15, FAP172, CFAP172	HGNC:26090	Q4G0X9	ENSG00000141519	55036	CG41265	l(2)41Ab	FBgn0262123				Cre17.g698365	FAP172	Tb927.10.11250	Coiled-coil domain-containing protein 40 homolog	1	Y	Y	Y		Y	Y	Y	Y		Y	Y	Y
179	DRC1	dynein regulatory complex subunit 1	C2orf39, CCDC164	MGC16372, FLJ32660, CILD21	HGNC:24245	Q96MC2	ENSG00000157856	92749	CG10958	CG10958	FBgn0030004				(In ChlamyFP as AFU81554.1, not in Phytozome Genome Assembly)		Tb927.10.7880	Sperm tail/Sperm tail C-terminal domain containing protein, putative	3	Y	Y	Y	Y	Y	Y		Y		Y	Y	Y
180	CFAP44	cilia and flagella associated protein 44	WDR52	FLJ11142	HGNC:25631	Q96MT7	ENSG00000206530	55779	CG34124	CG34124	FBgn0083960				Cre09.g386736	FAP44	Tb927.7.3560	Component of motile flagella 7	7	Y	Y	Y	Y	Y	Y	Y		Y	Y		Y
181	NME7	NME/NM23 family member 7		FLJ37194, NM23-H7, CFAP67	HGNC:20461	Q9Y5B8	ENSG00000143156	29922	CG8362	nmdyn-D7	FBgn0028997				Cre12.g558700	FAP67	Tb927.9.11260	nucleoside diphosphate kinase, putative	15	Y	Y	Y	Y	Y	Y	Y					Y
182	CFAP91	cilia and flagella associated protein 91	C3orf15, MAATS1	AAT1, AAT1alpha, SPATA26, CaM-IP2, AAT-1	HGNC:24010	Q7Z4T9	ENSG00000183833	89876	CG15145	CG15145	FBgn0032649				Cre07.g330700	FAP91	Tb927.11.2790	Cilia- and flagella-associated protein 91, putative	3	Y	Y	Y	Y	Y	Y	Y	Y		Y	Y	Y
183	CFAP45	cilia and flagella associated protein 45	CCDC19	NESG1	HGNC:17229	Q9UL16	ENSG00000213085	25790	CG11449	CG11449	FBgn0037162				Cre02.g092700	FAP45	Tb927.8.4580	Basal body protein	12	Y	Y	Y	Y	Y	Y	Y	Y	Y	Y	Y	Y
184	SPEF1	sperm flagellar 1	C20orf28	DKFZP434I114, SPEF1A, CLAMP	HGNC:15874	Q9Y4P9	ENSG00000101222	25876	CG12395	CG12395	FBgn0030722				Cre06.g290900		Tb927.4.3130	Component of motile flagella 18	15		Y		Y		Y		Y	Y	Y
185	CCDC96	coiled-coil domain containing 96		FLJ90575	HGNC:26900	Q2M329	ENSG00000173013	257236	CG4714	CG4714	FBgn0033819				Cre03.g160050	FAP184	Tb927.7.4510	Domain of unknown function (DUF4201), putative	4	Y	Y		Y		Y	Y	Y	Y		Y	Y
186	DNAH2	dynein axonemal heavy chain 2	DNHD3	KIAA1503, FLJ46675	HGNC:2948	Q9P225	ENSG00000183914	146754	CG17866	kl-2	FBgn0001313				Cre14.g624950	DHC10	Tb927.8.3250	dynein heavy chain, putative	11	Y	Y	Y	Y	Y	Y	Y	Y	Y	Y	Y	Y
187	CFAP43	cilia and flagella associated protein 43	C10orf79, WDR96	FLJ36006, bA373N18.2, FLJ22944	HGNC:26684	Q8NDM7	ENSG00000197748	80217	CG17687	CG17687	FBgn0036348				Cre16.g691440	FAP43	Tb927.4.5380	Cilia- and flagella-associated protein 43	14	Y	Y	Y	Y	Y	Y	Y	Y		Y	Y	Y
188	CFAP61	cilia and flagella associated protein 61	C20orf26	DKFZP434K156, dJ1002M8.3, CaM-IP3	HGNC:15872	Q8NHU2	ENSG00000089101	26074	CG30275	CG30275	FBgn0050275				Cre03.g167600	FAP61	Tb927.7.1310	hypothetical protein, conserved	4	Y	Y	Y	Y	Y	Y	Y	Y		Y	Y	Y
189	SPAG6	sperm associated antigen 6		Repro-SA-1, PF16, CT141, FAP194, CFAP194	HGNC:11215	O75602	ENSG00000077327	9576							Cre09.g394251	PF16	Tb927.1.2670	paralyzed flagella 16	4	Y	Y	Y	Y	Y	Y	Y	Y		Y	Y	Y
190	CFAP251	cilia and flagella associated protein 251	WDR66	MGC33630, CaM-IP4	HGNC:28506	Q8TBY9	ENSG00000158023	144406							Cre03.g185650	FAP251	Tb927.3.1670	Cilia- and flagella-associated protein 251, putative	14	Y	Y	Y	Y	Y	Y	Y	Y	Y	Y	Y	Y
191	CFAP206	cilia and flagella associated protein 206	C6orf165	FLJ25974, dJ382I10.1	HGNC:21405	Q8IYR0	ENSG00000272514	154313	CG13436	CG13436	FBgn0034532				Cre04.g230340	FAP206	Tb927.7.6280	Domain of unknown function (DUF3508), putative	0	Y	Y	Y	Y	Y	Y	Y	Y		Y	Y	Y
192	DNALI1	dynein axonemal light intermediate chain 1		P28, hp28, dJ423B22.5	HGNC:14353	O14645	ENSG00000163879	7802	CG6971	Dnali1	FBgn0037962	F41G4.1	dyla-1	WBGene00018307	Cre12.g494800	DII1	Tb927.11.5510	dynein light chain p28, axonemal, putative	22	Y	Y	Y	Y	Y	Y	Y	Y		Y	Y	Y
193	RSPH9	radial spoke head component 9	MRPS18AL1, C6orf206	FLJ30845, CILD12	HGNC:21057	Q9H1X1	ENSG00000172426	221421	CG31803	Rsph9	FBgn0051803				Cre07.g330200	RSP9	Tb927.11.2540	hypothetical protein, conserved	14	Y	Y	Y	Y	Y	Y	Y	Y			Y	Y
194	RSPH3	radial spoke head 3	RSHL2	dJ111C20.1, RSP3	HGNC:21054	Q86UC2	ENSG00000130363	83861	CG32392	Rsph3	FBgn0052392			WBGene00005757	Cre06.g291700	RSP3	Tb927.11.1150	radial spoke protein 3	17	Y	Y	Y	Y	Y	Y	Y	Y	Y	Y		Y
195	CFAP299	cilia and flagella associated protein 299	C4orf22		HGNC:28554	Q6V702	ENSG00000197826	255119	CG8138	CG8138	FBgn0038122				Cre11.g482200	FAP299	Tb927.11.12860	cAMP response protein, putative	10		Y	Y	Y	Y	Y	Y	Y		Y	Y
196	CCDC113	coiled-coil domain containing 113		HSPC065, DKFZp434N1418	HGNC:25002	Q9H0I3	ENSG00000103021	29070	CG13693	CG13693	FBgn0031235				Cre17.g717150	FAP263	Tb927.7.4100	Domain of unknown function (DUF4201), putative	1			Y	Y	Y	Y	Y	Y		Y	Y	Y
197	CYB5D1	cytochrome b5 domain containing 1		FLJ32499	HGNC:26516	Q6P9G0	ENSG00000182224	124637	CG15429	CG15429	FBgn0031596				Cre09.g403200	FAP198	Tb927.10.650	Component of motile flagella 17	15	Y	Y	Y	Y		Y	Y	Y		Y		Y
198	DNAH10	dynein axonemal heavy chain 10		FLJ43808	HGNC:2941	Q8IVF4	ENSG00000197653	196385	CG1842	Dhc98D	FBgn0013813				Cre12.g484250	DHC1	Tb927.4.870	dynein heavy chain, putative	8	Y		Y	Y	Y	Y		Y		Y	Y	Y
199	DNAI4	dynein axonemal intermediate chain 4	WDR78	DIC4, FLJ23129	HGNC:26252	Q5VTH9	ENSG00000152763	79819	CG13930	CG13930	FBgn0035256				Cre12.g520950	DIC4	Tb927.2.4060	Dynein intermediate chain 138	12	Y	Y	Y		Y	Y	Y	Y		Y	Y	Y
200	ENKUR	enkurin, TRPC channel interacting protein	C10orf63	MGC26778, enkurin, CFAP106	HGNC:28388	Q8TC29	ENSG00000151023	219670	CG16984	CG16984	FBgn0062517				Cre09.g393954	FAP106	Tb927.11.4880	Calmodulin-binding, putative	18	Y	Y	Y	Y	Y	Y	Y	Y		Y	Y	Y
201	GAS8	growth arrest specific 8	GAS11	DRC4	HGNC:4166	O95995	ENSG00000141013	2622	CG14271	Gas8	FBgn0029667				Cre11.g476850	DRC4	Tb927.9.15050	nexin-dynein regulatory complex 4	0	Y	Y	Y				Y	Y		Y		Y
202	CFAP57	cilia and flagella associated protein 57	WDR65	FLJ32000	HGNC:26485	Q96MR6	ENSG00000243710	149465	CG4329	tous	FBgn0034745				Cre04.g217914	FAP57	Tb927.8.4870	Component of motile flagella 6	0	Y	Y	Y	Y	Y	Y	Y	Y		Y	Y	Y
203	CFAP52	cilia and flagella associated protein 52	WDR16	WDRPUH, FLJ37528	HGNC:16053	Q8N1V2	ENSG00000166596	146845	CG10064	CG10064	FBgn0035724				Cre12.g489750	FAP52	Tb927.11.7560	Component of motile flagella 15	2	Y	Y	Y	Y	Y	Y	Y	Y		Y	Y	Y
204	DRC7	dynein regulatory complex subunit 7	C16orf50, CCDC135	DKFZp434I099, FAP50, CFAP50	HGNC:25289	Q8IY82	ENSG00000159625	84229	CG34110	lobo	FBgn0083946				Cre14.g612700	DRC7	Tb927.5.500	hypothetical protein, conserved	3	Y	Y	Y	Y	Y	Y	Y		Y	Y	Y	Y
205	DNAI2	dynein axonemal intermediate chain 2		CILD9, DIC2	HGNC:18744	Q9GZS0	ENSG00000171595	64446	CG6053	Dnai2	FBgn0036195				Cre12.g506000	DIC2	Tb927.11.14300	Dynein intermediate chain, axonemal	13	Y	Y	Y	Y	Y	Y	Y			Y	Y	Y
206	DNAI1	dynein axonemal intermediate chain 1		DIC1, PCD, CILD1	HGNC:2954	Q9UI46	ENSG00000122735	27019	CG9313	CG9313	FBgn0034566				Cre12.g536550	DIC1	Tb927.11.5000	Dynein intermediate chain 1, axonemal	19	Y	Y	Y	Y	Y	Y	Y	Y		Y	Y	Y
207	DNAL1	dynein axonemal light chain 1	C14orf168	MGC12435, 1700010H15RiK, CILD16	HGNC:23247	Q4LDG9	ENSG00000119661	83544	CG8800	CG8800	FBgn0033408				Cre02.g092850	DLU1	Tb927.11.5680	dynein light chain 1, axonemal	0	Y	Y	Y	Y	Y	Y	Y		Y	Y		Y
208	DNAI3	dynein axonemal intermediate chain 3	WDR63	DIC3, FLJ30067, NYD-SP29	HGNC:30711	Q8IWG1	ENSG00000162643	126820	CG14838	mmm	FBgn0035799				Cre16.g674515	DIC3	Tb927.11.2270	inner dynein arm I1 intermediate chain, axonemal	11	Y	Y	Y	Y	Y	Y	Y	Y	Y	Y	Y	Y
209	DNAAF11	dynein axonemal assembly factor 11	LRRC6	TSLRP, LRTP, CILD19, tilB	HGNC:16725	Q86X45	ENSG00000129295	23639	CG14620	tilB	FBgn0014395				Cre17.g739850	MOT47	Tb927.3.4730	leucine-rich repeat-containing protein	7							Y	Y	Y	Y	Y	Y
210	PACRG	parkin coregulated		PARK2CRG, FLJ32724, Glup, HAK005771	HGNC:19152	Q96M98	ENSG00000112530	135138	CG15120	CG15120	FBgn0034454	E04F6.2	pcrg-1	WBGene00017122	Cre02.g113400		Tb927.3.2310	parkin coregulated gene protein	3	Y	Y	Y	Y	Y	Y	Y	Y	Y		Y	Y
211	IQUB	IQ motif and ubiquitin domain containing		FLJ35834	HGNC:21995	Q8NA54	ENSG00000164675	154865	CG13855	CG13855	FBgn0038960				Cre12.g502000	FAP253	Tb927.7.2790	Component of motile flagella 10	6		Y	Y	Y	Y	Y	Y	Y		Y	Y
212	DNAH7	dynein axonemal heavy chain 7		KIAA0944	HGNC:18661	Q8WXX0	ENSG00000118997	56171	CG5526	Dhc36C	FBgn0013810				Cre05.g244250	DHC6	Tb927.2.5270	dynein heavy chain, putative	3	Y	Y	Y	Y	Y	Y	Y	Y	Y	Y		Y
213	ODAD3	outer dynein arm docking complex subunit 3	CCDC151	MGC20983, ODA10	HGNC:28303	A5D8V7	ENSG00000198003	115948	CG14127	CCDC151	FBgn0036219				Cre08.g361200	ODA10	Tb927.5.1900	Outer dynein arm docking complex protein 1, putative	11		Y	Y	Y	Y	Y	Y	Y	Y	Y	Y	Y
214	DNAAF3	dynein axonemal assembly factor 3	C19orf51, CILD2	FLJ40069, FLJ36139, PF22, PCD	HGNC:30492	Q8N9W5	ENSG00000167646	352909	CG17669	Dnaaf3	FBgn0034352				Cre01.g001657	DAB1	Tb927.11.1210	Domain of unknown function (DUF4470)/Domain of unknown function (DUF4471), putative	4								Y		Y	Y
215	DNAL4	dynein axonemal light chain 4		dJ327J16, PIG27	HGNC:2955	O96015	ENSG00000100246	10126	CG8407	CG8407	FBgn0033687				Cre12.g527800	DLL3	Tb927.10.4690	dynein light chain, putative	1			Y	Y	Y	Y	Y		Y			Y
216	CCDC65	coiled-coil domain containing 65		NYD-SP28, FLJ35732, FAP250, CFAP250, CILD27, DRC2	HGNC:29937	Q8IXS2	ENSG00000139537	85478	CG30259	CG30259	FBgn0050259				Cre13.g607750	DRC2	Tb927.11.7240	nexin-dynein regulatory complex 2	14	Y		Y		Y	Y	Y	Y	Y	Y	Y	Y
217	DNAAF1	dynein axonemal assembly factor 1	LRRC50	FLJ25330, ODA7, CILD13, swt, DAU1	HGNC:30539	Q8NEP3	ENSG00000154099	123872	CG31623	dtr	FBgn0023090				Cre01.g029150	DAU1	Tb927.11.13980	Outer row dynein-assembly protein 7	8							Y	Y	Y	Y	Y
218	DRC3	dynein regulatory complex subunit 3	LRRC48	DKFZP586M1120, CFAP134	HGNC:25384	Q9H069	ENSG00000171962	83450	CG13125	TbCMF46	FBgn0032163				Cre12.g531500	DRC3	Tb927.6.5030	Component of motile flagella protein 46	2	Y	Y	Y	Y		Y	Y	Y		Y	Y	Y
219	DNAAF10	dynein axonemal assembly factor 10	WDR92	FLJ31741, Monad	HGNC:25176	Q96MX6	ENSG00000243667	116143	CG14353	Wdr92	FBgn0036771				Cre16.g672600	WDR92	Tb927.10.16110	component of motile flagella 1	0									Y	Y
220	DNAAF5	dynein axonemal assembly factor 5	HEATR2	FLJ20397, FLJ31671, FLJ39381, FLJ25564, CILD18	HGNC:26013	Q86Y56	ENSG00000164818	54919	CG31320	HEATR2	FBgn0051320				Cre03.g162400		Tb927.6.1290	hypothetical protein, conserved	1							Y			Y		Y
221	CEP104	centrosomal protein 104	KIAA0562	GlyBP, RP1-286D6.4, CFAP256, ROC22, JBTS25	HGNC:24866	O60308	ENSG00000116198	9731	CG10137	CG10137	FBgn0032800	C40H1.3	C40H1.3	WBGene00008039	Cre10.g431150	FAP256	Tb927.10.14880	centrosomal protein of 104 kDa	0						Y	Y			Y		Y
222	ZMYND10	zinc finger MYND-type containing 10		BLU, CILD22, DNAAF7	HGNC:19412	O75800	ENSG00000004838	51364	CG11253	Zmynd10	FBgn0266709				Cre08.g358751	ZMYND10	Tb927.11.8230	hypothetical protein, conserved	6							Y	Y	Y	Y	Y	Y
223	CCDC39	coiled-coil domain containing 39		DKFZp434A128, CILD14, FAP59, CFAP59	HGNC:25244	Q9UFE4	ENSG00000284862	339829	CG17387	CG17387	FBgn0037276				Cre17.g701250	FAP59	Tb927.8.8200	Flagellar-associated protein 59, putative	11	Y	Y					Y	Y		Y		Y
224	CFAP58	cilia and flagella associated protein 58	C10orf80, CCDC147	FLJ35908, bA554P13.1	HGNC:26676	Q5T655	ENSG00000120051	159686	CG5882	CG5882	FBgn0039490				Cre13.g584400	FAP189	Tb927.11.10900	Component of motile flagella 9	15	Y	Y	Y	Y	Y	Y	Y	Y	Y	Y	Y	Y
225	POC1A	POC1 centriolar protein A	WDR51A	DKFZP434C245	HGNC:24488	Q8NBT0	ENSG00000164087	25886	CG10191	Poc1	FBgn0036354				Cre02.g115250	POC1			6						Y
226	CEP120	centrosomal protein 120	CCDC100	FLJ36090	HGNC:26690	Q8N960	ENSG00000168944	153241							Cre09.g394695		Tb927.7.6250	Centrosomal protein of 120 kDa, putative	5										Y		Y
227	DAW1	dynein assembly factor with WD repeats 1	WDR69	FLJ25955, ODA16, DNAAF18	HGNC:26383	Q8N136	ENSG00000123977	164781	CG7568	CG7568	FBgn0039673				Cre04.g216902	DAW1	Tb927.8.4210	basal body component, putative	3							Y	Y		Y	Y	Y
228	CFAP119	cilia and flagella associated protein 119	C16orf93, CCDC189	MGC104706	HGNC:28078	A1A4V9	ENSG00000196118	90835							Cre06.g256450	FAP119	Tb927.10.5430	Flagellar C1a complex subunit C1a-32, putative	0	Y	Y				Y	Y			Y		Y
229	MNS1	meiosis specific nuclear structural 1		FLJ11222, SPATA40	HGNC:29636	Q8NEH6	ENSG00000138587	55329							Cre17.g737100	FAP127			16	Y		Y	Y	Y	Y	Y	Y	Y	Y	Y
230	CFAP410	cilia and flagella associated protein 410	C21orf2	YF5, A2, LRRC76	HGNC:1260	O43822	ENSG00000160226	755	CG14995	CG14995	FBgn0035497	F09G8.5	F09G8.5	WBGene00017320	Cre14.g625550	FAP410	Tb927.10.5130	Protein C21orf2 homolog, putative	1												Y
231	KIF3A	kinesin family member 3A		FLA10, KLP-20	HGNC:6319	Q9Y496	ENSG00000131437	11127	CG10642	Klp64D	FBgn0004380	Y50D7A.6	klp-20	WBGene00002230	Cre17.g730950	FLA10			0	Y			Y		Y	Y
232	BBOF1	basal body orientation factor 1	C14orf45, CCDC176	FBB10	HGNC:19855	Q8ND07	ENSG00000119636	80127							Cre07.g317850	FBB10	Tb927.11.4350	SUMO-interacting motif-containing protein	3			Y	Y	Y	Y	Y	Y		Y	Y	Y
233	NPHP4	nephrocystin 4		SLSN4, KIAA0673, POC10	HGNC:19104	O75161	ENSG00000131697	261734				R13H4.1	nphp-4	WBGene00011261	Cre12.g531400	NPHP4	Tb927.3.2070	hypothetical protein, conserved	12								Y	Y	Y		Y
234	RPGRIP1L	RPGRIP1 like		KIAA1005, CORS3, JBTS7, MKS5, NPHP8, FTM, PPP1R134	HGNC:29168	Q68CZ1	ENSG00000103494	23322				C09G5.8	mks-5	WBGene00007490	Cre14.g632050		Tb927.8.3180	Protein of unknown function (DUF3250), putative	2									Y	Y		Y
235	TRPC4AP	transient receptor potential cation channel subfamily C member 4 associated protein	C20orf188	DKFZP727M231, DKFZp586C1223, dJ756N5.2, TRRP4AP, PPP1R158	HGNC:16181	Q8TEL6	ENSG00000100991	26133											0
236	MYO10	myosin X		KIAA0799, MyoX	HGNC:7593	Q9HD67	ENSG00000145555	4651	CG43657	Myo10A	FBgn0263705								0
237	ARMC1	armadillo repeat containing 1		FLJ10511, Arcp	HGNC:17684	Q9NVT9	ENSG00000104442	55156											0
238	P2RX4	purinergic receptor P2X 4		P2X4	HGNC:8535	Q99571	ENSG00000135124	5025											0
239	SLC22A18	solute carrier family 22 member 18	ORCTL2, BWSCR1A, IMPT1, SLC22A1L	BWR1A, TSSC5, ITM	HGNC:10964	Q96BI1	ENSG00000110628	5002				C53B4.3	C53B4.3	WBGene00008273	Cre17.g722000	MFT30			1
240	PIH1D2	PIH1 domain containing 2		DNAAF15	HGNC:25210	Q8WWB5	ENSG00000150773	120379	CG4022	CG4022	FBgn0035986						Tb927.10.16020	pre-RNA processing PIH1/Nop17, putative	4								Y		Y	Y
241	KIF12	kinesin family member 12			HGNC:21495	Q96FN5	ENSG00000136883	113220	CG43323	Klp54D	FBgn0263076				Cre19.g750197		Tb927.7.4830	kinesin, putative	0							Y					Y
242	CEP44	centrosomal protein 44	KIAA1712		HGNC:29356	Q9C0F1	ENSG00000164118	80817							Cre02.g090350		Tb927.7.6840	Centrosomal spindle body, CEP44, putative	1								Y				Y
243	CA2	carbonic anhydrase 2		Car2, CA-II, CAII	HGNC:1373	P00918	ENSG00000104267	760				K05G3.3	cah-3	WBGene00000281	Cre09.g415700	CAH3			0			Y			Y
244	CEP162	centrosomal protein 162	C6orf84, KIAA1009	QN1	HGNC:21107	Q5TB80	ENSG00000135315	22832	CG42699	CG42699	FBgn0261610				Cre08.g368350		Tb927.8.2870	conserved protein	2												Y
245	USP2	ubiquitin specific peptidase 2		UBP41	HGNC:12618	O75604	ENSG00000036672	9099	CG14619	Usp2	FBgn0031187				Cre06.g265150		Tb927.9.13430	ubiquitin carboxyl-terminal hydrolase, putative	1							Y		Y	Y		Y
246	CEP95	centrosomal protein 95	CCDC45	DKFZp667E1824	HGNC:25141	Q96GE4	ENSG00000258890	90799							Cre12.g497250		Tb927.10.620	hypothetical protein, conserved	0										Y		Y
247	ZNF474	zinc finger protein 474		4933409D10Rik, FLJ32921	HGNC:23245	Q6S9Z5	ENSG00000164185	133923				M153.4	M153.4	WBGene00044144	Cre03.g185950		Tb927.10.13610	zinc-finger of a C2HC-type/Double zinc ribbon, putative	4							Y			Y	Y
248	CEP76	centrosomal protein 76	C18orf9	HsT1705, FLJ12542	HGNC:25727	Q8TAP6	ENSG00000101624	79959							Cre13.g588250		Tb927.11.8860	CEP76 C2 domain containing protein, putative	7										Y		Y
249	NEK1	NIMA related kinase 1		NY-REN-55, KIAA1901	HGNC:7744	Q96PY6	ENSG00000137601	4750							Cre01.g001800	FAP403	Tb927.10.460	NIMA-related protein kinase	0							Y			Y
250	CFAP74	cilia and flagella associated protein 74	C1orf222, KIAA1751	FLJ45476	HGNC:29368	Q9C0B2	ENSG00000142609	85452							Cre06.g271150	FAP74	Tb927.10.13550	hypothetical protein, conserved	3	Y	Y		Y	Y	Y	Y	Y		Y	Y	Y
251	UBXN11	UBX domain protein 11	UBXD5	SOC, SOCI	HGNC:30600	Q5T124	ENSG00000158062	91544							Cre06.g293900		Tb927.10.9380	SEP domain/UBX domain containing protein, putative	3				Y			Y	Y		Y		Y
252	HSPB11	heat shock protein family B (small) member 11	C1orf41	HSPCO34, PP25, IFT25, FAP232	HGNC:25019	Q9Y547	ENSG00000081870	51668							Cre10.g450350	IFT25	Tb927.11.13300	Intraflagellar transport protein 25	6						Y	Y	Y	Y			Y
253	WDR17	WD repeat domain 17			HGNC:16661	Q8IZU2	ENSG00000150627	116966							Cre06.g278176		Tb927.5.3260	WD domain, G-beta repeat, putative	0												Y
254	VASH1	vasohibin 1	KIAA1036		HGNC:19964	Q7L8A9	ENSG00000071246	22846											0
255	LZTFL1	leucine zipper transcription factor like 1		BBS17	HGNC:6741	Q9NQ48	ENSG00000163818	54585	CG10845	CG10845	FBgn0039246				Cre06.g252000	LZTFL1			7						Y				Y
256	WDR27	WD repeat domain 27		MGC43690	HGNC:21248	A2RRH5	ENSG00000184465	253769							Cre02.g100800		Tb927.6.3450	hypothetical protein, conserved	1								Y		Y		Y
257	TSNAXIP1	translin associated factor X interacting protein 1		TXI1	HGNC:18586	Q2TAA8	ENSG00000102904	55815							Cre10.g441900	FAP145	Tb927.6.3820	hypothetical protein, conserved	2	Y	Y		Y		Y		Y		Y	Y	Y
258	ARMH1	armadillo like helical domain containing 1	NCRNA00082, C1orf228	MGC33556, p40	HGNC:34345	Q6PIY5	ENSG00000198520	339541									Tb927.11.560	hypothetical protein, conserved	1				Y		Y		Y		Y		Y
259	CCDC148	coiled-coil domain containing 148		MGC125588	HGNC:25191	Q8NFR7	ENSG00000153237	130940									Tb927.8.4670	hypothetical protein, conserved	0										Y	Y	Y
260	ERICH3	glutamate rich 3	C1orf173	DKFZp547I048, RP11-653A5.1	HGNC:25346	Q5RHP9	ENSG00000178965	127254											5				Y		Y		Y		Y
261	ADGB	androglobin	C6orf103	FLJ23121, dJ408K24.1, CAPN16	HGNC:21212	Q8N7X0	ENSG00000118492	79747									Tb927.11.14210	conserved protein	1				Y	Y	Y		Y		Y	Y
262	C4orf47	chromosome 4 open reading frame 47		LOC441054	HGNC:34346	A7E2U8	ENSG00000205129	441054							Cre03.g146127	FAP96	Tb927.11.12210	Domain of unknown function (DUF4586), putative	0	Y	Y	Y	Y		Y				Y	Y
263	STPG2	sperm tail PG-rich repeat containing 2	C4orf37	MGC46496	HGNC:28712	Q8N412	ENSG00000163116	285555											0			Y	Y	Y	Y
264	TMEM216	transmembrane protein 216	CORS2, MKS2	MGC13379, HSPC244, JBTS2	HGNC:25018	Q9P0N5	ENSG00000187049	51259	CG8116	TMEM216	FBgn0037614	C30B5.9	mks-2	WBGene00194710	Cre08.g379750				2
265	ELMOD3	ELMO domain containing 3	RBM29, RBED1, DFNB88	FLJ21977	HGNC:26158	Q96FG2	ENSG00000115459	84173	CG10068	CG10068	FBgn0037473	C56G7.3	C56G7.3	WBGene00008348	Cre17.g722100	SSA3			0									Y
266	CFAP418	cilia and flagella associated protein 418	C8orf37	FLJ30600, CORD16, RP64, BBS21, FAP418, MOT25	HGNC:27232	Q96NL8	ENSG00000156172	157657							Cre17.g722400	MOT25	Tb927.4.1690	Retinal Maintenance, putative	4										Y		Y
267	TMEM107	transmembrane protein 107		MGC10744, JBTS29, MKS13	HGNC:28128	Q6UX40	ENSG00000179029	84314				F39B2.9	tmem-107	WBGene00043308	Cre12.g548300				1								Y		Y
268	CFAP47	cilia and flagella associated protein 47	CXorf59, CXorf22, CXorf30, CHDC2	FLJ36601, RP13-11B7.1, MGC34831	HGNC:26708	Q6ZTR5	ENSG00000165164	286464				F58G4.5	str-129	WBGene00006178	Cre17.g704300	FAP47	Tb927.6.620	hypothetical protein, conserved	3	Y		Y	Y	Y	Y	Y					Y
269	RIIAD1	regulatory subunit of type II PKA R-subunit domain containing 1	NCRNA00166, C1orf230	FLJ36032	HGNC:26686	A6NNX1	ENSG00000178796	284485											4										Y
270	CFAP77	cilia and flagella associated protein 77	C9orf171	FLJ46082	HGNC:33776	Q6ZQR2	ENSG00000188523	389799											4			Y	Y		Y		Y		Y	Y
271	STPG1	sperm tail PG-rich repeat containing 1	C1orf201	FLJ33340, MAPO2	HGNC:28070	Q5TH74	ENSG00000001460	90529							Cre12.g486700	FAP271			1				Y		Y		Y		Y
272	ZSWIM2	zinc finger SWIM-type containing 2		MGC33890, ZZZ2, MEX	HGNC:30990	Q8NEG5	ENSG00000163012	151112							Cre06.g278187	MOT4	Tb927.5.2920	Ring finger domain containing protein, putative	1										Y
273	RNF32	ring finger protein 32		FKSG33, HSD15, LMBR2	HGNC:17118	Q9H0A6	ENSG00000105982	140545							Cre09.g392650	MOT39	Tb927.9.13300	Ring finger domain containing protein, putative	0								Y	Y	Y		Y
274	TTC16	tetratricopeptide repeat domain 16		FLJ32780	HGNC:26536	Q8NEE8	ENSG00000167094	158248									Tb927.10.6210	TPR repeat, putative	1				Y		Y				Y	Y	Y
275	C11orf65	chromosome 11 open reading frame 65		MGC33948, MFI	HGNC:28519	Q8NCR3	ENSG00000166323	160140				F11D11.5	clec-254	WBGene00008700	Cre16.g681301	MOT12			2			Y			Y		Y		Y
276	TEX47	testis expressed 47	C7orf62	MGC26647	HGNC:22402	Q8TBZ9	ENSG00000164645	219557							Cre01.g038750	MOT7			2	Y			Y		Y	Y	Y
277	CCDC153	coiled-coil domain containing 153		LOC283152	HGNC:27446	Q494R4	ENSG00000248712	283152							Cre03.g156300	FAP405			6			Y	Y		Y				Y	Y
278	MINDY4	MINDY lysine 48 deubiquitinase 4	C7orf67, FAM188B	FLJ22374	HGNC:21916	Q4G0A6	ENSG00000106125	84182	CG14142	CG14142	FBgn0036143				Cre06.g286600		Tb927.9.15450	Domain of unknown function (DUF4205), putative	3										Y		Y
279	POC5	POC5 centriolar protein	C5orf37	FLJ35779, MGC120442, MGC120443, MGC120444, hPOC5	HGNC:26658	Q8NA72	ENSG00000152359	134359							Cre03.g163000	POC5	Tb927.10.7600	Centrosomal protein POC5, putative	4										Y		Y
280	CFAP20DC	CFAP20 domain containing	C3orf67	FLJ42117, FLJ42930	HGNC:24763	Q6ZVT6	ENSG00000163689	200844							Cre06.g309750		Tb927.7.6390	SUMO-interacting motif-containing protein	1							Y	Y		Y	Y	Y
281	CCDC33	coiled-coil domain containing 33		FLJ32855, CT61	HGNC:26552	Q8N5R6	ENSG00000140481	80125											3								Y	Y	Y	Y
282	TTC29	tetratricopeptide repeat domain 29		NYD-SP14	HGNC:29936	Q8NA56	ENSG00000137473	83894							Cre08.g374650	DII3			9			Y	Y		Y	Y	Y		Y	Y
283	CSTPP1	centriolar satellite-associated tubulin polyglutamylase complex regulator 1	C11orf49	FLJ22210, MGC4707	HGNC:28720	Q9H6J7	ENSG00000149179	79096											1
284	CCDC57	coiled-coil domain containing 57		FLJ00130, FLJ23754	HGNC:27564	Q2TAC2	ENSG00000176155	284001				T28C6.7	T28C6.7	WBGene00012121					0							Y	Y		Y
285	EFCAB11	EF-hand calcium binding domain 11	C14orf143		HGNC:20357	Q9BUY7	ENSG00000140025	90141											0										Y
286	NICN1	nicolin 1, tubulin polyglutamylase complex subunit		MGC12936	HGNC:18317	Q9BSH3	ENSG00000145029	84276											1
287	LRRC46	leucine rich repeat containing 46		MGC16309	HGNC:25047	Q96FV0	ENSG00000141294	90506											3									Y	Y	Y
288	AIDA	axin interactor, dorsalization associated	C1orf80	FLJ12806	HGNC:25761	Q96BJ3	ENSG00000186063	64853							Cre12.g487450				1					Y
289	RWDD3	RWD domain containing 3		DKFZP566K023, RSUME	HGNC:21393	Q9Y3V2	ENSG00000122481	25950							Cre02.g077925				0
290	CCDC162P	coiled-coil domain containing 162, pseudogene	C6orf184, C6orf185, CCDC162, C6orf183	bA425D10.7, bA425D10.3, bA487F23.3	HGNC:21565	Q8N1W0*	ENSG00000203799	221262											Not in Cildb
291	LRRC72	leucine rich repeat containing 72		CFAP279, FAP279	HGNC:42972	A6NJI9	ENSG00000205858	100506049							Cre06.g268650	FAP279			0						Y	Y
292	FAM227B	family with sequence similarity 227 member B	C15orf33	FLJ32800	HGNC:26543	Q96M60	ENSG00000166262	196951							Cre06.g310400				0						Y
293	LRRC43	leucine rich repeat containing 43		MGC35140	HGNC:28562	Q8N309	ENSG00000158113	254050											2				Y		Y			Y	Y	Y
294	PACRGL	parkin coregulated like	C4orf28	MGC29898	HGNC:28442	Q8N7B6	ENSG00000163138	133015	CG17349	CG17349	FBgn0032771								0
295	CFAP54	cilia and flagella associated protein 54	C12orf63, C12orf55	FLJ31514, FLJ44112	HGNC:26456	Q96N23	ENSG00000188596	144535							Cre12.g518550	FAP54			0	Y			Y		Y	Y			Y	Y
296	MDH1B	malate dehydrogenase 1B		FLJ25341, RP11-95H11	HGNC:17836	Q5I0G3	ENSG00000138400	130752											7				Y		Y		Y	Y	Y	Y
297	FAM221A	family with sequence similarity 221 member A	C7orf46	FLJ45875, MGC72075, DKFZp686F0810	HGNC:27977	A4D161	ENSG00000188732	340277							Cre03.g202337	MOT28			0							Y	Y		Y
298	CDKL5	cyclin dependent kinase like 5	STK9	EIEE2, CFAP247	HGNC:11411	O76039	ENSG00000008086	6792							Cre12.g538300	LF5			0							Y		Y
299	WDR90	WD repeat domain 90	C16orf17, C16orf15, C16orf16, C16orf19, C16orf18	FLJ36483, KIAA1924, POC16	HGNC:26960	Q96KV7	ENSG00000161996	197335							Cre14.g613400	POC16			5										Y
300	DNAAF9	dynein axonemal assembly factor 9	C20orf194	DKFZp434N061	HGNC:17721	Q5TEA3	ENSG00000088854	25943							Cre11.g467556				1
301	CFAP46	cilia and flagella associated protein 46	C10orf123, C10orf124, C10orf93, C10orf92, TTC40	DKFZp434A1721, bA288G11.4, bA288G11.5, bB137A17.2, FLJ25954, bB137A17.3	HGNC:25247	Q8IYW2	ENSG00000171811	54777							Cre10.g420800	FAP46	Tb927.4.620	hypothetical protein, conserved	2	Y			Y	Y	Y	Y	Y		Y	Y	Y
302	EML6	EMAP like 6		FLJ42562	HGNC:35412	Q6ZMW3	ENSG00000214595	400954											4			Y	Y		Y
303	CFAP92	cilia and flagella associated protein 92 (putative)	KIAA1257	FLJ43738, FAP92	HGNC:29231	Q6ZUG5	ENSG00000114656	57501											0
304	PCNX4	pecanex 4	C14orf135, PCNXL4		HGNC:20349	Q63HM2	ENSG00000126773	64430	CG3443	pcx	FBgn0003048								1					Y					Y
305	STIL	STIL centriolar assembly protein	SIL	MCPH7	HGNC:10879	Q15468	ENSG00000123473	6491	CG8262	ana2	FBgn0027513	F35B12.5	sas-5	WBGene00009385					0										Y
306	RABL2A	RAB, member of RAS oncogene family like 2A			HGNC:9799	Q9UBK7	ENSG00000144134	11159							Cre17.g722350	RABL2			6
307	FAM221B	family with sequence similarity 221 member B	C9orf128		HGNC:30762	A6H8Z2	ENSG00000204930	392307							Cre02.g090200		Tb927.10.13840	Domain of unknown function (DUF4475), putative	0
308	EFCAB5	EF-hand calcium binding domain 5		FLJ46247	HGNC:24801	A4FU69	ENSG00000176927	374786							Cre07.g340400	RSP17			0	Y			Y	Y	Y			Y
309	SPAG1	sperm associated antigen 1		SP75, FLJ32920, HSD-3.8, TPIS, CT140, CILD28, DNAAF13	HGNC:11212	Q07617	ENSG00000104450	6674	CG18472	Spag1	FBgn0039463								4							Y	Y		Y
310	TTLL2	tubulin tyrosine ligase like 2	C6orf104	NYD-TSPG, dJ366N23.3	HGNC:21211	Q9BWV7	ENSG00000120440	83887											0
311	AHI1	Abelson helper integration site 1		FLJ20069, ORF1, JBTS3	HGNC:21575	Q8N157	ENSG00000135541	54806											0									Y
312	XRRA1	X-ray radiation resistance associated 1		FLJ00225	HGNC:18868	Q6P2D8	ENSG00000166435	143570											0					Y	Y			Y	Y
313	TPX2	TPX2 microtubule nucleation factor	C20orf2, C20orf1	p100, DIL-2, HCA519, FLS353	HGNC:1249	Q9ULW0	ENSG00000088325	22974				Y39G10AR.12	tpxl-1	WBGene00021470	Cre11.g482850				0
314	CEP83	centrosomal protein 83	CCDC41	NY-REN-58, NPHP18	HGNC:17966	Q9Y592	ENSG00000173588	51134				F41C3.7	F41C3.7	WBGene00018273	Cre11.g467620				6										Y
315	CCDC180	coiled-coil domain containing 180	KIAA1529, C9orf174	DKFZp434I2420, BDAG1, FAP76, CFAP76	HGNC:29303	Q9P1Z9	ENSG00000197816	100499483							Cre09.g387689	FAP76			2	Y				Y	Y	Y	Y		Y	Y
316	LRRC45	leucine rich repeat containing 45		MGC20806	HGNC:28302	Q96CN5	ENSG00000169683	201255											5										Y
317	PRKAR1A	protein kinase cAMP-dependent type I regulatory subunit alpha	PRKAR1, TSE1	CNC1	HGNC:9388	P10644	ENSG00000108946	5573				R07E4.6	kin-2	WBGene00002190			Tb927.11.4610	protein kinase A regulatory subunit	0			Y	Y		Y
318	PDE12	phosphodiesterase 12		DKFZp667B1218, 2'-PDE, 3635	HGNC:25386	Q6L8Q7	ENSG00000174840	201626	CG31759	CG31759	FBgn0051759	R17.2	pde-12	WBGene00011268	Cre12.g500450	TPD1	Tb927.4.2430	Endonuclease/Exonuclease/phosphatase family, putative	0							Y
319	MAPK15	mitogen-activated protein kinase 15		ERK8, ERK7	HGNC:24667	Q8TD08	ENSG00000181085	225689	CG32703	Erk7	FBgn0052703	C05D10.2	mapk-15	WBGene00015478	Cre13.g607300	FAP352	Tb927.10.5140	Mitogen-activated protein kinase 6	1										Y	Y	Y
320	DTWD1	DTW domain containing 1		MDS009, MGC111207	HGNC:30926	Q8N5C7	ENSG00000104047	56986	CG2006	CG2006	FBgn0039664	Y53C12A.10	Y53C12A.10	WBGene00175030	Cre06.g278192		Tb927.9.15040	DTW domain containing protein, putative	0
321	KCNMA1	potassium calcium-activated channel subfamily M alpha 1	SLO	KCa1.1, mSLO1	HGNC:6284	Q12791	ENSG00000156113	3778	CG10693	slo	FBgn0003429	Y51A2D.19	slo-1	WBGene00004830	Cre02.g146300				2						Y
322	DYNLT1	dynein light chain Tctex-type 1	TCTEL1	Tctex-1, TCTEX1	HGNC:11697	P63172	ENSG00000146425	6993	CG12363	Dlc90F	FBgn0024432				Cre01.g004250	DLT3	Tb927.10.10320	dynein light chain Tctex-type, putative	9			Y			Y	Y	Y				Y
323	STIMATE	STIM activating enhancer	TMEM110	MGC52022	HGNC:30526	Q86TL2	ENSG00000213533	375346				C06B3.9	str-252	WBGene00006278	Cre16.g686550				0									Y
324	PRKDC	protein kinase, DNA-activated, catalytic subunit	HYRC, HYRC1	DNPK1, p350, DNAPK, XRCC7, DNA-PKcs, DNAPKc, DNA-PKC, p460	HGNC:9413	P78527	ENSG00000253729	5591											1
325	HSPA12A	heat shock protein family A (Hsp70) member 12A		FLJ13874, KIAA0417	HGNC:19022	O43301	ENSG00000165868	259217							Cre06.g262977				0										Y
326	MDC1	mediator of DNA damage checkpoint 1		NFBD1, KIAA0170, Em:AB023051.5	HGNC:21163	Q14676	ENSG00000137337	9656	CG32133	Ptip	FBgn0052133								0
327	TCAIM	T cell activation inhibitor, mitochondrial	C3orf23	DKFZp313N0621, TOAG-1	HGNC:25241	Q8N3R3	ENSG00000179152	285343	CG13295	CG13295	FBgn0035674	C35B8.3	C35B8.3	WBGene00016438			Tb927.9.2620	Mitoribosomal SSU assembly factor 6	0
328	LYRM1	LYR motif containing 1		A211C6.1	HGNC:25074	O43325	ENSG00000102897	57149				R08D7.4	R08D7.4	WBGene00011144			Tb927.4.1130	Complex 1 protein (LYR family), putative	0
329	AKAP7	A-kinase anchoring protein 7		AKAP18, AKAP15	HGNC:377	O43687	ENSG00000118507	9465									Tb927.11.13890	AKAP7 2'5' RNA ligase-like domain containing protein, putative	1
330	POLB	DNA polymerase beta			HGNC:9174	P06746	ENSG00000070501	5423									Tb927.5.2780	mitochondrial DNA polymerase beta	0
331	DENND2B	DENN domain containing 2B	ST5	HTS1, p126	HGNC:11350	P78524	ENSG00000166444	6764							Cre12.g511600				1									Y
332	RNF213	ring finger protein 213	C17orf27, KIAA1618, MYMY2	KIAA1554, NET57, ALO17	HGNC:14539	Q63HN8	ENSG00000173821	57674											0				Y
333	FGD6	FYVE, RhoGEF and PH domain containing 6		ZFYVE24, FLJ11183	HGNC:21740	Q6ZV73	ENSG00000180263	55785											0									Y
334	GNPTAB	N-acetylglucosamine-1-phosphate transferase subunits alpha and beta	GNPTA	KIAA1208, MGC4170	HGNC:29670	Q3T906	ENSG00000111670	79158	CG8027	Gnptab	FBgn0033392								0
335	ADCY10	adenylate cyclase 10		SAC, Sacy, SACI, HCA2, RP1-313L4.2	HGNC:21285	Q96PN6	ENSG00000143199	55811							Cre01.g053450	CYA1			0
336	NSMAF	neutral sphingomyelinase activation associated factor		FAN, GRAMD5	HGNC:8017	Q92636	ENSG00000035681	8439							Cre06.g274950				0
337	RSPH10B2	radial spoke head 10 homolog B2			HGNC:34385	B2RC85	ENSG00000169402	222967;728194							Cre16.g690450	FAP266	Tb927.11.7180	MORN repeat, putative	6	Y		Y	Y	Y	Y				Y	Y	Y
338	LZTR1	leucine zipper like transcription regulator 1		LZTR-1, BTBD29	HGNC:6742	Q8N653	ENSG00000099949	8216	CG3711	Lztr1	FBgn0040344								0
339	SASS6	SAS-6 centriolar assembly protein		DKFZp761A078, SAS-6, FLJ22097, SAS6	HGNC:25403	Q6UVJ0	ENSG00000156876	163786	CG15524	Sas-6	FBgn0039731	Y45F10D.9	sas-6	WBGene00012888	Cre12.g516950	SAS6	Tb927.9.10550	Spindle assembly abnormal protein 6 homolog	6												Y
340	ARMC3	armadillo repeat containing 3		FLJ32827, CT81	HGNC:30964	Q5W041	ENSG00000165309	219681	CG13326	CG13326	FBgn0033794								4				Y	Y	Y			Y	Y	Y
341	AK8	adenylate kinase 8	C9orf98	FLJ32704	HGNC:26526	Q96MA6	ENSG00000165695	158067	CG15543	CG15543	FBgn0039799						Tb927.5.3970	adenylate kinase, putative	13		Y	Y	Y	Y	Y		Y		Y	Y	Y
342	TRIM37	tripartite motif containing 37	MUL	KIAA0898, POB1, TEF3	HGNC:7523	O94972	ENSG00000108395	4591											0									Y
343	SMAP1	small ArfGAP 1		FLJ13159, SMAP-1	HGNC:19651	Q8IYB5	ENSG00000112305	60682	CG8243	CG8243	FBgn0033349	W09D10.1	W09D10.1	WBGene00012359					0
344	UBFD1	ubiquitin family domain containing 1		FLJ42145, FLJ38870, UBPH	HGNC:30565	O14562	ENSG00000103353	56061							Cre12.g544900				0							Y
345	PLD6	phospholipase D family member 6		Zuc	HGNC:30447	Q8N2A8	ENSG00000179598	201164	CG12314	zuc	FBgn0261266				Cre13.g591900	PLD6	Tb927.4.2560	cardiolipin synthetase	1
346	ECI1	enoyl-CoA delta isomerase 1	DCI		HGNC:2703	P42126	ENSG00000167969	1632	CG4598	CG4598	FBgn0032160				Cre03.g190850	ECH1	Tb927.4.4910	3,2-trans-enoyl-CoA isomerase, mitochondrial precursor, putative	1
347	PTP4A1	protein tyrosine phosphatase 4A1		PTPCAAX1, PRL-1, PRL1	HGNC:9634	Q93096	ENSG00000112245	7803	CG4993	PRL-1	FBgn0024734	T19D2.2	T19D2.2	WBGene00004184			Tb927.8.5780	phosphatase of regenerating liver-type phosphatase, putative	1									Y
348	KMT2A	lysine methyltransferase 2A	MLL	TRX1, HRX, ALL-1, HTRX1, CXXC7, MLL1A, MLL1, ALL1, HTRX	HGNC:7132	Q03164	ENSG00000118058	4297	CG8651	trx	FBgn0003862				Cre11.g475950	HLM16			0
349	SLC38A7	solute carrier family 38 member 7		FLJ10815	HGNC:25582	Q9NVC3	ENSG00000103042	55238							Cre06.g264450	AOT5			2
350	GCC2	GRIP and coiled-coil domain containing 2		GCC185, KIAA0336	HGNC:23218	Q8IWJ2	ENSG00000135968	9648	CG3532	GCC185	FBgn0037979	T05G5.9	gcc-2	WBGene00011503					0
351	TXNDC5	thioredoxin domain containing 5		MGC3178, FLJ21353, FLJ90810, EndoPDI, Hcc-2, ERp46, PDIA15	HGNC:21073	Q8NBS9	ENSG00000239264	81567	CG1837	prtp	FBgn0030329								0						Y			Y	Y
352	EGLN1	egl-9 family hypoxia inducible factor 1	C1orf12	SM-20, PHD2, ZMYND6, HIFPH2	HGNC:1232	Q9GZT9	ENSG00000135766	54583	CG44015	Hph	FBgn0264785	F22E12.4	egl-9	WBGene00001178					0
353	TMEM144	transmembrane protein 144		FLJ11155	HGNC:25633	Q7Z5S9	ENSG00000164124	55314				R144.6	R144.6	WBGene00020096					0
354	B3GNTL1	UDP-GlcNAc:betaGal beta-1,3-N-acetylglucosaminyltransferase like 1		B3GNT8	HGNC:21727	Q67FW5	ENSG00000175711	146712				F13G3.6	F13G3.6	WBGene00008766					0
355	GSTCD	glutathione S-transferase C-terminal domain containing		FLJ13273	HGNC:25806	Q8NEC7	ENSG00000138780	79807	CG10428	CG10428	FBgn0032724				Cre03.g195250				0
356	THUMPD3	THUMP domain containing 3		DKFZP434F091	HGNC:24493	Q9BV44	ENSG00000134077	25917				M04B2.2	M04B2.2	WBGene00010846					0					Y
357	PCIF1	phosphorylated CTD interacting factor 1	C20orf67	bA465L10.1, PPP1R121, CAPAM	HGNC:16200	Q9H4Z3	ENSG00000100982	63935	CG11399	Pcif1	FBgn0037021						Tb927.5.2310	Phosphorylated CTD interacting factor 1 WW domain containing protein, putative	1
358	TOP1	DNA topoisomerase I			HGNC:11986	P11387	ENSG00000198900	7150	CG6146	Top1	FBgn0004924	M01E5.5	top-1	WBGene00006595	Cre03.g178600	TOP1			2
359	TRAP1	TNF receptor associated protein 1		HSP75, HSP90L	HGNC:16264	Q12931	ENSG00000126602	10131	CG3152	Trap1	FBgn0026761	R151.7	hsp-75	WBGene00020110			Tb927.11.2650	heat shock protein 84, putative	4
360	CMTR1	cap methyltransferase 1	KIAA0082, FTSJD2	MTr1, ISG95	HGNC:21077	Q8N1G2	ENSG00000137200	23070	CG6379	Cmtr1	FBgn0029693	Y53F4B.13	cmtr-1	WBGene00013160			Tb927.10.7940	methyltransferase, putative	1												Y
361	C2CD5	C2 calcium dependent domain containing 5	KIAA0528	CDP138	HGNC:29062	Q86YS7	ENSG00000111731	9847	CG6454	CG6454	FBgn0039187	F52H2.7	ccd-5	WBGene00018719			Tb927.11.4160	predicted C2 domain protein	3
362	TMEM94	transmembrane protein 94	KIAA0195		HGNC:28983	Q12767	ENSG00000177728	9772	CG3054	l(2)k05819	FBgn0022153	D1007.15	D1007.15	WBGene00017010			Tb927.5.2510	hypothetical protein, conserved	0
363	SPR	sepiapterin reductase		SDR38C1	HGNC:11257	P35270	ENSG00000116096	6697	CG12117	Sptr	FBgn0014032	R11D1.11	dhs-21	WBGene00000984	Cre10.g449600	SPR1			1					Y	Y
364	QDPR	quinoid dihydropteridine reductase		DHPR, PKU2, SDR33C1	HGNC:9752	P09417	ENSG00000151552	5860	CG4665	Dhpr	FBgn0035964	T03F6.1	qdpr-1	WBGene00011398					0						Y
365	SYAP1	synapse associated protein 1		FLJ14495, PRO3113	HGNC:16273	Q96A49	ENSG00000169895	94056	CG8884	Sap47	FBgn0013334	C16C2.4	C16C2.4	WBGene00007621	Cre06.g291250		Tb927.9.3630	BSD domain containing protein, putative	3												Y
366	CABLES1	Cdk5 and Abl enzyme substrate 1		HsT2563, FLJ35924	HGNC:25097	Q8TDN4	ENSG00000134508	91768	CG6191	CG6191	FBgn0027581	Y71F9B.6	Y71F9B.6	WBGene00022128			Tb927.11.11500	cyclin dependent kinase-binding protein, putative	0
367	MTRR	5-methyltetrahydrofolate-homocysteine methyltransferase reductase		cblE	HGNC:7473	Q9UBK8	ENSG00000124275	4552	CG14882	CG14882	FBgn0038429	C01G6.6	mtrr-1	WBGene00006510					0
368	MFSD6	major facilitator superfamily domain containing 6		FLJ20160	HGNC:24711	Q6ZSS7	ENSG00000151690	54842	CG12858	jef	FBgn0033958	R13A5.9	mfsd-6	WBGene00020051	Cre03.g179350	MFT16	Tb927.10.11910	major facilitator superfamily, putative	2
369	CCDC6	coiled-coil domain containing 6	TST1, D10S170	PTC, TPC, H4	HGNC:18782	Q16204	ENSG00000108091	8030	CG6664	CG6664	FBgn0036685	T09B9.4	T09B9.4	WBGene00011645	Cre06.g282900				0
370	HPGDS	hematopoietic prostaglandin D synthase		GSTS, PGDS, H-PGDS, PGD2, GSTS1-1, GSTS1	HGNC:17890	O60760	ENSG00000163106	27306	CG8938	GstS1	FBgn0010226	R11G1.3	gst-11	WBGene00001759					3				Y		Y
371	MMADHC	metabolism of cobalamin associated D	C2orf25	CL25022, cblD	HGNC:25221	Q9H3L0	ENSG00000168288	27249	CG12118	CG12118	FBgn0030101	Y76A2B.5	Y76A2B.5	WBGene00013577	Cre03.g189200				0
372	CDO1	cysteine dioxygenase type 1			HGNC:1795	Q16878	ENSG00000129596	1036	CG5493	CG5493	FBgn0034364	F56F10.3	cdo-1	WBGene00018986	Cre03.g174400	CDO1			1
373	NOP16	NOP16 nucleolar protein		HSPC111, HSPC185, LOC51491	HGNC:26934	Q9Y3C1	ENSG00000048162	51491	CG11563	CG11563	FBgn0039868	ZK265.6	nol-16	WBGene00013958	Cre17.g726650	CGL96			2
374	PSTK	phosphoseryl-tRNA kinase	C10orf89	MGC35392	HGNC:28578	Q8IV42	ENSG00000179988	118672	CG12788	Pstk	FBgn0031041	Y49E10.22	pstk-1	WBGene00013041	Cre06.g296000	PSK1	Tb927.10.9290	Phosphoseryl-tRNA Kinase, putative	0												Y
375	EEFSEC	eukaryotic elongation factor, selenocysteine-tRNA specific		SELB, EFSEC	HGNC:24614	P57772	ENSG00000132394	60678	CG9841	eEFSec	FBgn0034627	C47B2.7	efsc-1	WBGene00008133	Cre06.g259200	SELB	Tb927.4.1820	selenocysteine-specific elongation factor, putative	1									Y			Y
376	SEPSECS	Sep (O-phosphoserine) tRNA:Sec (selenocysteine) tRNA synthase		SLA/LP, SLA, SLA-p35, SecS	HGNC:30605	Q9HD40	ENSG00000109618	51091	CG1427	SecS	FBgn0037347	D1054.13	secs-1	WBGene00008379	Cre12.g547750	SPCS	Tb927.11.13070	O-phosphoseryl-tRNA(Sec) selenium transferase, putative	2
377	EEF2K	eukaryotic elongation factor 2 kinase		eEF-2K, CaMKIII	HGNC:24615	O00418	ENSG00000103319	29904				F42A10.4	efk-1	WBGene00001160	Cre17.g721850	SSA16	Tb927.4.4970	myosin heavy chain kinase A, putative	1												Y
378	BPNT1	3'(2'), 5'-bisphosphate nucleotidase 1			HGNC:1096	O95861	ENSG00000162813	10380	CG7789	CG7789	FBgn0039698	ZK430.2	bpnt-1	WBGene00044063			Tb927.8.7170	inositol polyphosphate 1-phosphatase, putative	0						Y
379	ELOVL6	ELOVL fatty acid elongase 6		FLJ23378, MGC5487, LCE	HGNC:15829	Q9H5J4	ENSG00000170522	79071	CG3971	Baldspot	FBgn0260960	D2024.3	elo-3	WBGene00001241			Tb927.7.4180	Fatty acid elongase	0
380	RIOX1	ribosomal oxygenase 1	C14orf169	FLJ21802, NO66, MAPJD, JMJD9	HGNC:20968	Q9H6W3	ENSG00000170468	79697	CG2982	NO66	FBgn0266570	T28F2.4	jmjc-1	WBGene00020902					Not in Cildb
381	SLBP	stem-loop binding protein		HBP	HGNC:10904	Q14493	ENSG00000163950	7884	CG11886	Slbp	FBgn0041186	R06F6.1	cdl-1	WBGene00000411	Cre06.g286750		Tb927.3.1910	Histone RNA hairpin-binding protein RNA-binding domain containing protein, putative	1
382	PGAM5	PGAM family member 5, mitochondrial serine/threonine protein phosphatase		MGC5352, BXLBv68	HGNC:28763	Q96HS1	ENSG00000247077	192111	CG14816	Pgam5	FBgn0023517	R07G3.5	pgam-5	WBGene00019941			Tb927.11.10340	Serine/threonine-protein phosphatase PGAM5, mitochondrial, putative	1												Y
383	TMEM65	transmembrane protein 65			HGNC:25203	Q6PI78	ENSG00000164983	157378	CG17715	CG17715	FBgn0041004	C33H5.19	tag-321	WBGene00044325	Cre03.g171550	SSA13	Tb927.10.8110	Protein of unknown function (DUF2453), putative	2
384	ATPSCKMT	ATP synthase c subunit lysine N-methyltransferase	FAM173B	JS-2	HGNC:27029	Q6P4H8	ENSG00000150756	134145	CG3337	CG3337	FBgn0038871	Y39A1A.21	Y39A1A.21	WBGene00012658			Tb927.10.12270	methyltransferase domain containing protein, putative	0												Y
385	C1GALT1	core 1 synthase, glycoprotein-N-acetylgalactosamine 3-beta-galactosyltransferase 1		C1GALT, T-synthase	HGNC:24337	Q9NS00	ENSG00000106392	56913	CG9520	C1GalTA	FBgn0032078	C38H2.2	C38H2.2	WBGene00008019	Cre03.g151800				0
386	PSEN2	presenilin 2	AD4	AD3L, STM2, PS2	HGNC:9509	P49810	ENSG00000143801	5664	CG18803	Psn	FBgn0284421	F35H12.3	sel-12	WBGene00004769	Cre02.g078858	PSN1	Tb927.9.4940	presenilin-like aspartic peptidase, putative	0							Y

## Sheet: Legend
Dataset EV2: In silico analysis of ciliary cluster. (A) Datasheet summarizing results of literature analysis for each ciliary cluster gene, including any information for putative orthologs in commonly used non-vertebrate experimental models. For PubMed analysis, a score was given based on the total level of characterization (regardless of whether the gene is considered cilium-linked or not) and l…
References
Albee AJ, Kwan AL, Lin H, Granas D, Stormo GD, Dutcher SK (2013) Identification of cilia genes that affect cell-cycle progression using whole-genome transcriptome analysis in Chlamydomonas reinhardtti. G3 (Bethesda, Md) 3: 979-991
Arnaiz O, Cohen J, Tassin AM, Koll F (2014) Remodeling Cildb, a popular database for cilia and links for ciliopathies. Cilia 3: 9
Arnaiz O, Malinowska A, Klotz C, Sperling L, Dadlez M, Koll F, Cohen J (2009) Cildb: a knowledgebase for centrosomes and cilia. Database : the journal of biological databases and curation 2009: bap022
Avidor-Reiss T, Maer AM, Koundakjian E, Polyanovsky A, Keil T, Subramaniam S, Zuker CS (2004) Decoding cilia function: defining specialized genes required for compartmentalized cilia biogenesis. Cell 117: 527-539
Bazan R, Schröfel A, Joachimiak E, Poprzeczko M, Pigino G, Wloga D (2021) Ccdc113/Ccdc96 complex, a novel regulator of ciliary beating that connects radial spoke 3 to dynein g and the nexin link. PLoS Genet 17: e1009388
Bower R, Tritschler D, Vanderwaal K, Perrone CA, Mueller J, Fox L, Sale WS, Porter ME (2013) The N-DRC forms a conserved biochemical complex that maintains outer doublet alignment and limits microtubule sliding in motile axonemes. Mol Biol Cell 24: 1134-1152
Braschi B, Omran H, Witman GB, Pazour GJ, Pfister KK, Bruford EA, King SM (2022) Consensus nomenclature for dyneins and associated assembly factors. J Cell Biol 221
Broadhead R, Dawe HR, Farr H, Griffiths S, Hart SR, Portman N, Shaw MK, Ginger ML, Gaskell SJ, McKean PG et al (2006) Flagellar motility is required for the viability of the bloodstream trypanosome. Nature 440: 224-227
Choksi SP, Babu D, Lau D, Yu X, Roy S (2014) Systematic discovery of novel ciliary genes through functional genomics in the zebrafish. Development 141: 3410-3419
Chung MI, Kwon T, Tu F, Brooks ER, Gupta R, Meyer M, Baker JC, Marcotte EM, Wallingford JB (2014) Coordinated genomic control of ciliogenesis and cell movement by RFX2. eLife 3: e01439
Dean S, Sunter JD, Wheeler RJ (2017) TrypTag.org: A Trypanosome Genome-wide Protein Localisation Resource. Trends Parasitol 33: 80-82
Dey G, Jaimovich A, Collins SR, Seki A, Meyer T (2015) Systematic Discovery of Human Gene Function and Principles of Modular Organization through Phylogenetic Profiling. Cell reports
Garcia-Gonzalo FR, Reiter JF (2017) Open Sesame: How Transition Fibers and the Transition Zone Control Ciliary Composition. Cold Spring Harb Perspect Biol 9
Gui M, Farley H, Anujan P, Anderson JR, Maxwell DW, Whitchurch JB, Botsch JJ, Qiu T, Meleppattu S, Singh SK et al (2021) De novo identification of mammalian ciliary motility proteins using cryo-EM. Cell 184: 5791-5806.e5719
Gui M, Wang X, Dutcher SK, Brown A, Zhang R (2022) Ciliary central apparatus structure reveals mechanisms of microtubule patterning. Nature structural & molecular biology 29: 483-492
Jana SC (2021) Centrosome structure and biogenesis: Variations on a theme? Semin Cell Dev Biol 110: 123-138
Klena N, Pigino G (2022) Structural Biology of Cilia and Intraflagellar Transport. Annu Rev Cell Dev Biol 38: 103-123
Lemeille S, Paschaki M, Baas D, Morlé L, Duteyrat JL, Ait-Lounis A, Barras E, Soulavie F, Jerber J, Thomas J et al (2020) Interplay of RFX transcription factors 1, 2 and 3 in motile ciliogenesis. Nucleic Acids Res 48: 9019-9036
Li JB, Gerdes JM, Haycraft CJ, Fan Y, Teslovich TM, May-Simera H, Li H, Blacque OE, Li L, Leitch CC et al (2004) Comparative genomics identifies a flagellar and basal body proteome that includes the BBS5 human disease gene. Cell 117: 541-552
Li Y, Calvo SE, Gutman R, Liu JS, Mootha VK (2014) Expansion of biological pathways based on evolutionary inference. Cell 158: 213-225
Nevers Y, Prasad MK, Poidevin L, Chennen K, Allot A, Kress A, Ripp R, Thompson JD, Dollfus H, Poch O et al (2017) Insights into Ciliary Genes and Evolution from Multi-Level Phylogenetic Profiling. Mol Biol Evol 34: 2016-2034
Patir A, Fraser AM, Barnett MW, McTeir L, Rainger J, Davey MG, Freeman TC (2020) The transcriptional signature associated with human motile cilia. Scientific reports 10: 10814
Pazour GJ, Agrin N, Leszyk J, Witman GB (2005) Proteomic analysis of a eukaryotic cilium. J Cell Biol 170: 103-113
Prosser SL, Pelletier L (2020) Centriolar satellite biogenesis and function in vertebrate cells. J Cell Sci 133
Sigg MA, Menchen T, Lee C, Johnson J, Jungnickel MK, Choksi SP, Garcia G, 3rd, Busengdal H, Dougherty GW, Pennekamp P et al (2017) Evolutionary Proteomics Uncovers Ancient Associations of Cilia with Signaling Pathways. Dev Cell 43: 744-762.e711
Tischer J, Carden S, Gergely F (2021) Accessorizing the centrosome: new insights into centriolar appendages and satellites. Curr Opin Struct Biol 66: 148-155
Urbanska P, Song K, Joachimiak E, Krzemien-Ojak L, Koprowski P, Hennessey T, Jerka-Dziadosz M, Fabczak H, Gaertig J, Nicastro D et al (2015) The CSC proteins FAP61 and FAP251 build the basal substructures of radial spoke 3 in cilia. Mol Biol Cell 26: 1463-1475
van Dam TJP, Kennedy J, van der Lee R, de Vrieze E, Wunderlich KA, Rix S, Dougherty GW, Lambacher NJ, Li C, Jensen VL et al (2019) CiliaCarta: An integrated and validated compendium of ciliary genes. PLoS One 14: e0216705
Vasquez SSV, van Dam J, Wheway G (2021) An updated SYSCILIA gold standard (SCGSv2) of known ciliary genes, revealing the vast progress that has been made in the cilia research field. Mol Biol Cell 32: br13
Wingfield JL, Lechtreck KF, Lorentzen E (2018) Trafficking of ciliary membrane proteins by the intraflagellar transport/BBSome machinery. Essays Biochem 62: 753-763
Zhao H, Khan Z, Westlake CJ (2023) Ciliogenesis membrane dynamics and organization. Semin Cell Dev Biol 133: 20-31
