# Supplementary material for: A phylogenetic profiling approach identifies novel ciliogenesis genes in Drosophila and C. elegans
Source: EMBO J. 2023 Jun 15;42(16):e113616. doi: 10.15252/embj.2023113616 (PMC10425847; doi:10.15252/embj.2023113616)
Supplement: Supplementary file 4 — Dataset EV3 [file EMBJ-42-e113616-s002.xlsx]

## Sheet: A-Primary screen Ce & Dm
Ciliary cluster number	HGNC Approved symbol	Drosophila Identifier	Drosophila Name	Flybase ID	C. elegans Identifier	C. elegans Name	WormBase Gene ID	C. elegans mutant strain name	Source	Strain description	Dye-fill phenotype amphids	Dye-fill phenotype phasmids	Dye-fill phenotype score (0-4)	Drosophila RNAi construct 1 ID	Drosophila RNAi construct 1 Source	Construct 1 - Effect of sperm-specific RNAi on viability (0-4)	Construct 1 - Effect of sperm-specific RNAi on fertility (0-4)	Construct 1 - Effect of neuron-specific RNAi on viability (0-4)	Construct 1 - Effect of neuron-specific RNAi on coordination (0-4)	Construct 1 - Effect of neuron-specific RNAi on wing posture (0-4)	Construct 1 - Effect of ubiquitous RNAi on larval viability (0-4)	Construct 1 - Effect of ubiquitous RNAi on pupal viability (0-4)	Construct 1 - Effect of ubiquitous RNAi on pharate viability (0-4)	Construct 1 - Effect of ubiquitous RNAi on coordination (0-4)	Construct 1 - Effect of ubiquitous RNAi on fertility (0-4)	Drosophila RNAi construct 2 ID	Drosophila RNAi construct 2 Source	Construct2 - Effect of sperm-specific RNAi on viability (0-4)	Construct 2 - Effect of sperm-specific RNAi on fertility (0-4)	Construct 2 - Effect of neuron-specific RNAi on viability (0-4)	Construct 2 - Effect of neuron-specific RNAi on coordination (0-4)	Construct 2 - Effect of neuron-specific RNAi on wing posture (0-4)	Construct 2 - Effect of ubiquitous RNAi on larval viability (0-4)	Construct 2 - Effect of ubiquitous RNAi on pupal viability (0-4)	Construct 2 - Effect of ubiquitous RNAi on pharate viability (0-4)	Construct 2 - Effect of ubiquitous RNAi on coordination (0-4)	Construct 2 - Effect of ubiquitous RNAi on fertility (0-4)	Drosophila RNAi construct 3 ID	Drosophila RNAi construct 3 Source	Construct 3 - Effect of sperm-specific RNAi on viability (0-4)	Construct 3 - Effect of sperm-specific RNAi on fertility (0-4)	Construct 3 - Effect of neuron-specific RNAi on viability (0-4)	Construct 3 - Effect of neuron-specific RNAi on coordination (0-4)	Construct 3 - Effect of neuron-specific RNAi on wing posture (0-4)	Construct 3 - Effect of ubiquitous RNAi on larval viability (0-4)	Construct 3 - Effect of ubiquitous RNAi on pupal viability (0-4)	Construct 3 - Effect of ubiquitous RNAi on pharate viability (0-4)	Construct 3 - Effect of ubiquitous RNAi on coordination (0-4)	Construct 3 - Effect of ubiquitous RNAi on fertility (0-4)
1	LYRM7	CG34150	CG34150	FBgn0083986
2	SEC14L2	CG13893	CG13893	FBgn0035146	H06O01.3	ctg-1	WBGene00010370	DAM973	This study	ctg-1(vie28 [loxP cb unc119(+) loxP])I	11.96	3.9	0	32077 GD	VDRC	0	1	0	1	1	0	0	4			108011 KK	VDRC	0	0	0	0	0	0	0	3	0	0
3	FADS2	CG17928	CG17928	FBgn0032603										103969 KK	VDRC	0	0	0	0	3	0	3	4
4	RWDD2B	CG30338	CG30338	FBgn0050338										29188 GD	VDRC	0	1	0	3	0	3	4				54809 TRiP	DRSC-BTRR	0	0	3	0	0	0	0	0	0	0
5	SECISBP2L	CG7066	Sbp2	FBgn0087039	K04G2.11	scbp-2	WBGene00010569	VC1404	CGC	K04G2.11(ok1877) I.	11.675	4	0	106169 KK	VDRC	0	0	3	4		0	4				36572 GD	VDRC	0	0	2	2	0	4	0	0	0	0	50544 TRiP	DRSC-BTRR	0	0	1	0	0	0	0	0	0	0
6	GDPD1
7	FAM135A	CG32333	CG32333	FBgn0052333	C09D4.4	C09D4.4	WBGene00015635	Mutants reported inviable						100303 KK	VDRC	0	3	4	4		0	0	4			26118 GD	VDRC	0	1	1	0	0	0	0	0	0	2
8	HERC1
9	PIH1D1				F32D8.4	F32D8.4	WBGene00009329	Mutants reported inviable
10	DYNLRB2	CG10751	robl	FBgn0024196	T24H10.6	dyrb-1	WBGene00012004	Mutants reported inviable						22761 GD	VDRC	0	4	4			3	0	4	4		105760 KK	VDRC	0	4	0	4	0	3	0	3	4	0	31977 TRiP	DRSC-BTRR	0	0	3	2	0	0	0	0	4	0
11	DZIP1L	CG13617	DZIP1	FBgn0039201	C01G5.7	C01G5.7	WBGene00015309	VC40273	CGC	C01G5.7(gk548632) IV	10.405	3.745	2	100489 KK	VDRC	0	1	3	4		0	4				32247 GD	VDRC	0	2	3	0	1	0	0	0	0	4
12	TTC6
13	DNAJB13	CG2887	CG2887	FBgn0030207										33581 GD	VDRC	0	1	0	2	1	0	0	0	0	0	106083 KK	VDRC	0	0	0	0	0	0	0	3	0	0
14	LRRCC1
15	SFI1	CG17258	CG17258	FBgn0031496	3R5.2	3R5.2	WBGene00007066	No mutants						25236 GD	VDRC	0	1	0	1	1	0	0	0	1	0
16	PDE11A	CG34341	Pde11	FBgn0085370										25197 GD	VDRC	0	1	4			4					103927 KK	VDRC	0	1	0	0	0	3	4	0	0	0
17	DPCD	CG13901	CG13901	FBgn0035164										17736 GD	VDRC	0	4	3	0	0	4					104567 KK	VDRC	0	4	0	0	0	4	0	0	0	0
18	RAB23	CG2108	Rab23	FBgn0037364										13147 GD	VDRC	0	0	0	0	1	0	0	0	0	0
19	ARL13B				Y37E3.5	arl-13	WBGene00021349	FX2322	CGC	arl-13(tm2322)I	6.979	1.1235	3
20	ALKBH4	CG4036	CG4036	FBgn0032149	F09F7.7	nmad-1	WBGene00017304	VC2552	CGC	F09F7.7(ok3133) III	10.77	2.51	3	108607 KK	VDRC	0	0	3	4		3	0	4			26370 GD	VDRC	0	1	2	1	1	4	0	0	0	0
21	PPP4R4				F46C5.6	F46C5.6	WBGene00009781	VC40666	CGC	F46C5.6(gk753725) II	11.3255	3.5365	2
22	RAB28	CG32670	Rab9Fb	FBgn0052670	Y11D7A.4	rab-28	WBGene00004281	VC2505	CGC	rab-28(gk1040) IV	11.564	3.713	2	52372 GD	VDRC	0	0	4	4		0	0	4			102312 KK	VDRC	0	0	2	0	0	0	0	0	0	0
23	CEP41				F42G8.19	ceph-41	WBGene00249817	No mutants
24	TTLL5	CG31108	TTLL5	FBgn0051108	C55A6.2	ttll-5	WBGene00008331	FX3360	NBRP	ttll-5(tm3360) V	11.9	3.875	0
25	KATNIP				K04F10.2	K04F10.2	WBGene00019395	VC20538	CGC	K04F10.2(gk112869) I	11.463	3.85	1
26	FAM184A				C02F12.7	tag-278	WBGene00015356	VC934	CGC	tag-278(gk382) X	11.875	3.938	0
27	CEP135	CG17081	Cep135	FBgn0036480	H06I04.1	ccep-135	WBGene00019167	No mutants						14194 GD	VDRC	0	0	1	4		0	1	4			14195 GD	VDRC	0	0	0	3	0	0	1	3	4		65357 TRiP	DRSC-BTRR	0	3	0	2	0	0	0	0	1	3
28	TTC30B	CG5142	Ttc30	FBgn0032470	F54C1.5	dyf-1	WBGene00001117	SP1205	CGC	dyf-1(mn335) I	0	0	4	110166 KK	VDRC	0	0	4	4		0	0	4			22017 GD	VDRC	0	1	3	1	0	3	0	4	0	0
29	CAPSL	CG10126	CG10126	FBgn0038088										57780 TRiP	DRSC-BTRR	0	4	1	3	2	2	2	4			44104 GD	VDRC	0	0	0	4	0	0	0	0	0	2	102435 KK	VDRC	0	0	4	3	0	0	4	0	0	0
30	PDE6D	CG9296	PrBP	FBgn0032059	C27H5.1	pdl-1	WBGene00003966	VC282	CGC	pdl-1(gk157) II	11.325	3.813	1	29096 GD	VDRC	0	4	2	3	0	4
31	WDR47	CG2812	CG2812	FBgn0034931	K06A5.8	nmtn-1	WBGene00019434	FX5438	NBRP	K06A5.8(tm5438) I	11.317	3.902	1	52485 GD	VDRC	0	0	0	0	2	0	4
32	LMF2				K11G12.6	K11G12.6	WBGene00019657	No mutants
33	IFT43	CG5780	IFT43	FBgn0032446										106366 KK	VDRC	0	1	0	0	0	0	0	0	0	0
34	CEP290	CG13889	Cep290	FBgn0035168	Y47G6A.17	ccep-290	WBGene00021643	DAM600	Dammermann lab; Schouteden 2015 (PubMed ID: 26124290)	ccep-290(vie9 [loxP cb unc-119(+) loxP])I	6.939	3.634	3	106725 KK	VDRC	0	2	4	4		0	0	4
35	CEP78	CG7886	CG7886	FBgn0038248										109607 KK	VDRC	0	4	3	1	4	4					22611 GD	VDRC	0	4	1	0	0	0	0	0	0	4
36	MKS1	CG15730	Mks1	FBgn0030395	R148.1	mks-1	WBGene00020100	FX2705	CGC	xbx-7(tm2705)III	11.207	3.854	1	19583 GD	VDRC	0	0	0	2	1	0	0	0	0	2	19582 GD	VDRC	0	0	1	0	0	0	0	0	0	0
37	C2CD3	CG32425	CG32425	FBgn0052425	Y111B2A.24	sas-1	WBGene00013742	Mutants reported inviable						41143 GD	VDRC	0	0	0	2	2	0	0	4			43964 TRIP	DRSC-BTRR	2	1	0	0	3	0	0	1	0	1	109975 KK	VDRC	0	0	1	0	0	0	0	3	0	4
38	INPP5E	CG10426	INPP5E	FBgn0036273	T25B9.10	inpp-1	WBGene00012016	VC2109	CGC	K04C1.5(gk3263) X	11.778	3.79	1	16048 GD	VDRC	0	0	0	2	1	0	0	0	0	4
39	TPGS2	CG6931	CG6931	FBgn0036236										108070 KK	VDRC	0	4	0	4		0	0	4			22469 GD	VDRC	0	2	2	0	1	0	0	0	0	2
40	TBC1D19	CG7742	CG7742	FBgn0031690										100125 KK	VDRC	0	4	1	4		3	0	4			25536 GD	VDRC	0	1	2	0	0	0	0	0	0	0
41	SANBR	CG6761	CG6761	FBgn0036031
42	AGBL5
43	WDR49
44	LRRC49	CG13708	CG13708	FBgn0035577										17690 GD	VDRC	0	0	0	3		3	2	4			105964 KK	VDRC	0	0	3	0	0	0	0	0	4	0
45	TTLL1	CG32238	TTLL1B	FBgn0052238										109628 KK	VDRC	0	2	0	4		0	0	4			29425 GD	VDRC	0	4	2	0	0	0	0	0	0	4
46	CFAP97D1	CG14551	CG14551	FBgn0039408										104587 KK	VDRC	0	0	0	4	0	3	0	4			24625 GD	VDRC	0	1	1	0	1	0	0	0	0	2
47	DNAH5	CG9492	Dhc1	FBgn0287844										105898 KK	VDRC	0	0	1	4		0	3	4			51725 TRiP	DRSC-BTRR	0	0	0	1	0	0	0	0	2	0
48	ENKD1	CG32591	CG32591	FBgn0052591										49550 GD	VDRC	0	0	2	2	1	3	4				104612 KK	VDRC	0	2	1	0	0	4	0	0	0	0
49	CFAP69
50	CFAP99
51	MYCBPAP
52	RSPH14	CG13501	CG13501	FBgn0034684										17223 GD	VDRC	0	4	0	2	3	0	0	0	0	4	17222 GD	VDRC	0	3	1	0	0	0	0	0	0	4
53	CEP19
54	CFAP210	CG31551	CG31551	FBgn0051551										40277 GD	VDRC	0	4	4			0	0	4			109792 KK	VDRC	0	4	0	0	1	0	0	0	0	3
55	LRGUK
56	IQCG	CG13972	CG13972	FBgn0039522										17773 GD	VDRC	0	0	0	2	1	0	0	0	0	0	47443 GD	VDRC	0	0	0	0	0	0	0	0	0	0
57	SPAG17
58	ARL2BP
59	DLEC1
60	KIF9
61	CCDC112
62	CCDC61
63	TEX9	CG4681	CG4681	FBgn0069913										103752 KK	VDRC	0	1	1	4		3	0	4			40551 GD	VDRC	0	0	0	0	1	0	0	0	0	0	25873 TRiP	DRSC-BTRR	0	0	0	0	0	0	0	0	0	3
64	LRRC51
65	OFD1
66	CCDC77
67	CFAP221
68	CFAP53
69	CCDC42	CG10750	CG10750	FBgn0032769										100239 KK	VDRC	0	1	0	0	0	0	0	0	0	0	27316 GD	VDRC	0	0	0	0	0	0	0	0	0	0
70	IQCA1	CG16789	CG16789	FBgn0037712										32730 GD	VDRC	0	1	0	2	1	0	0	0	0	4	103617 KK	VDRC	0	1	0	0	0	0	0	0	0	2
71	LRRC23
72	MORN5	CG3306	CG3306	FBgn0036016										34588 GD	VDRC	0	1	0	2	0	0	0	0	0	3
73	EFCAB2	CG11041	CG11041	FBgn0034481										108405 KK	VDRC	0	4	3	4		3	0	4			45061 GD	VDRC	0	0	2	0	1	0	0	0	0	2
74	CFAP157	CG17122	CG17122	FBgn0036962										108448 KK	VDRC	0	4	0	2	2	0	0	2	0		26130 GD	VDRC	0	1	0	0	1	0	0	0	0	4	61276 TRiP	DRSC-BTRR	0	4	3	0	0	0	0	2	2	4
75	IQCD	CG1137	CG1137	FBgn0037454										101285 KK	VDRC	0	2	3	4		0	0	4
76	CCDC103	CG13202	CG13202	FBgn0033623										103440 KK	VDRC	0	4	0	0	0	0	2	0	1	4	28290 GD	VDRC	0	2	0	0	0	0	0	0	0	0
77	RTTN	CG13162	ana3	FBgn0266111										101280 KK	VDRC	0	2	3	4		0	0	4			32148 GD	VDRC	0	1	2	1	3	0	0	4	0	0
78	LRRC74A
79	DNAH17	CG3723	Dhc93AB	FBgn0013812										108658 KK	VDRC	0	1	1	4		0	0	4			41947 GD	VDRC	0	1	2	0	0	0	0	0	0	4
80	CENPJ	CG10061	Sas-4	FBgn0011020	F10E9.8	sas-4	WBGene00004726	Mutants reported inviable						35049 TRIP	DRSC-BTRR	0	4	0	4		4					17975 GD	VDRC	0	0	3	0	1	0	0	0	0	4	106051 KK	VDRC	0	0	0	0	0	0	3	4	0	0
81	RSPH1	CG5458	Rsph1	FBgn0032478										27420 GD	VDRC	0	4	0	2	0	0	3	4			109403 KK	VDRC	0	4	0	0	1	0	0	0	0	4
82	CFAP298	CG18675	CG18675	FBgn0040696										105164 KK	VDRC	0	4	2	3	0	0	3	0	4		33397 GD	VDRC	0	4	4	0	0	0	0	3	0	0
83	CEP20	CG5614	CG5614	FBgn0038359										106275 KK	VDRC	0	2	1	4		0	0	4
84	CEP164	CG9170	CG9170	FBgn0030716										29066 GD	VDRC	0	0	0	2	0	0	0	0	0	1	108727 KK	VDRC	0	0	1	0	0	0	1	4	3	0
85	DNAH6	CG7092	Dhc16F	FBgn0283476										27837 GD	VDRC	0	4	1	2	2	0	0	0	1	4
86	CFAP36	CG14367	CG14367	FBgn0038170	Y108G3AL.3	cfap-36	WBGene00022435	VC40681	CGC	Y108G3AL.3(gk760183) V	10.753	3.642	2	100799 KK	VDRC	0	1	0	1	1	0	0	0	0	0
87	KIF3B	CG7293	Klp68D	FBgn0004381	F20C5.2	klp-11	WBGene00002222	VC1228	CGC	klp-11(tm324) IV	11.21	3.84	1	27944 GD	VDRC	0	0	4			3	4				101058 KK	VDRC	0	1	0	4	0	3	0	4	0	0
88	TTLL4	CG16833	TTLL4A	FBgn0026147	ZK1128.6	ttll-4	WBGene00014232	DAM417	Dammermann lab; O'Hagan 2011 (PubMed ID: 21982591)	ttll-4(tm3310) III;ex[CHE-11::GFP+pRF4]	11.9	3.963	0	110676 KK	VDRC	0	3	0	0	0	2	0	2	1	1	32742 GD	VDRC	0	1	1	0	0	1	0	0	0	1
89	PTPDC1				T12B3.1	T12B3.1	WBGene00020444	RB2154	CGC	T12B3.1(ok2899) IV	11.45	3.825	1
90	ARL6	CG7735	Arl6	FBgn0034446	C38D4.8	arl-6	WBGene00000193	RB2509	CGC	C38D4.8(ok3472) III	9.288	3.938	3	104462 KK	VDRC	0	0	2	1	0	0	0	0	0		43508 GD	VDRC	0	0	1	0	0	0	3	3	3	2
91	IFT22				T28F3.6	ifta-2	WBGene00012132	YH461	CGC	ifta-2(tm1724) IV	11.25	3.925	1
92	RP2				K08D12.2	rpi-2	WBGene00019536	RB1550	CGC	K08D12.2(ok1863) IV	11.363	3.975	1
93	TMEM231	CG14020	CG14020	FBgn0031707	T26A8.2	tmem-231	WBGene00020825	FX5963	NBRP	T26A8.2 (tm5963) IV	11.275	3.8	1	44221 GD	VDRC	0	0	0	4	0	0	0	4			107355 KK	VDRC	0	1	0	0	1	0	0	0	0	0
94	B9D2	CG42730	B9d2	FBgn0261683	Y38F2AL.2	mksr-2	WBGene00021416	DAM132	Dammermann lab; Schouteden 2015 (PubMed ID: 26124290)	mksr-2(tm2452) IV	6.679	3.605	3	107952 KK	VDRC	0	4	4			0	0	4			40858 GD	VDRC	0	0	2	0	0	0	0	0	0	3
95	TMEM67	CG15923	CG15923	FBgn0038814	F35D2.4	mks-3	WBGene00018042	FX2547	CGC	mks-3(tm2547) II	7.815	3.864	3	37373 GD	VDRC	0	0	0	2	2	3	0	0	4	4	107011 KK	VDRC	0	0	0	0	0	0	3	4	0	0
96	CC2D2A	CG43370	Cc2d2a	FBgn0263113	K07G5.3	mks-6	WBGene00010642	VC1466	CGC	xpa-1&K07G5.3(gk674) I	7.305	3.841	3	100302 KK	VDRC	0	2	3	4		0	0	4			25336 GD	VDRC	0	2	1	0	3	0	0	0	0	4
97	B9D1	CG14870	B9d1	FBgn0038342	K03E6.4	mksr-1	WBGene00019364	VC1580	CGC	mksr-1(gk738) X	8.55	3.9	3	107330 KK	VDRC	0	4	2	4		0	0	4			46307 GD	VDRC	0	1	1	2	3	0	4	0	0	0
98	DYNC2LI1	CG3769	CG3769	FBgn0032119	F02D8.3	xbx-1	WBGene00006960	JT11069	CGC	xbx-1(ok279) V	0	0	4	40469 GD	VDRC	0	0	4			0	0	0	0	4	109621 KK	VDRC	0	1	0	0	0	0	0	0	0	0
99	BBS1	CG14825	BBS1	FBgn0035741	Y105E8A.5	bbs-1	WBGene00000241	VC837	CGC	bbs-1(ok1111) I	0.627	0.036	4	41554 GD	VDRC	0	1	0	2	2	0	0	0	0	1	109623 KK	VDRC	0	0	2	0	1	0	0	0	0	1
100	TTC21B				ZK328.7	ift-139	WBGene00022696	VC1130	CGC	ZK328.7(gk508) III	11.642	3.852	0
101	BBS7				Y75B8A.12	osm-12	WBGene00003892	RB1268	CGC	osm-12(ok1351) III	0	0	4
102	BBS2				F20D12.3	bbs-2	WBGene00000242	VC1569	CGC	bbs-2(ok2053) IV	0.238	0	4
103	BBS4	CG13232	BBS4	FBgn0033578	F58A4.14	bbs-4	WBGene00043992	FX3038	NBRP	F58A4.14(tm3038) III	10.734	3.718	2	100571 KK	VDRC	0	2	0	2	1	0	3	4			28772 GD	VDRC	0	0	2	0	2	0	0	0	0	4
104	BBS9	CG15666	BBS9	FBgn0034622	C48B6.8	bbs-9	WBGene00016744	VC1062	CGC	C48B6.8(gk471) I	0	0	4	40014 GD	VDRC	0	1	0	2	0	0	0	0	0	4	110798 KK	VDRC	0	0	2	0	2	0	0	0	0	2
105	TTC8	CG13691	BBS8	FBgn0031255	T25F10.5	bbs-8	WBGene00000244	MX52	CGC	bbs-8(nx77) V	0.0875	0	4	32058 GD	VDRC	0	0	0	0	0	3	3	4
106	BBS5	CG1126	BBS5	FBgn0037280	R01H10.6	bbs-5	WBGene00010974	VC1113	CGC	R01H10.6(gk507) III	10.988	3.763	2	18200 GD	VDRC	0	0	4	0	0	0	0	3	4
107	OSCP1	CG13178	OSCP1	FBgn0033685	R10F2.5	R10F2.5	WBGene00019996	VC1584	CGC	R10F2.5(gk748) II	11.813	3.888	0	44816 GD	VDRC	0	0	0	1	0	0	0	0	0	4	110148 KK	VDRC	0	0	0	0	1	0	0	0	0	0
108	DYNC2H1	CG15148	btv	FBgn0023096	F18C12.1	che-3	WBGene00000485	VC1080	CGC	che-3(ok1574) I	0	0	4	105152 KK	VDRC	2	0	2	4		0	0	4			19323 GD	VDRC	0	0	0	0	0	0	0	0	1	0
109	IFT74				C18H9.8	ift-74	WBGene00016005	RB1570	CGC	C18H9.8(ok1915) II	11.638	3.688	2
110	IFT81				F32A6.2	ift-81	WBGene00017973	VC1312	CGC	ift-81(gk512) X	11.488	3.725	2
111	KIFAP3	CG11759	Kap3	FBgn0028421	F08F8.3	kap-1	WBGene00002182	RB849	CGC	kap-1(ok676) II	9	3.763	3	45400 GD	VDRC	0	0	4			0	0	4			103548 KK	VDRC	0	0	0	4	0	0	0	4	0	0
112	TRAF3IP1	CG3259	IFT54	FBgn0038221	C02H7.1	dyf-11	WBGene00001127	VC1487	CGC	C02H7.1(gk675) X	0.405	0	4	46163 GD	VDRC	0	0	0	4		0	0	3	4
113	IFT52	CG9595	IFT52	FBgn0031829	R31.3	osm-6	WBGene00003886	OD205	CGC	osm-6(p811) V; ex[CHE-11::GFP+pRF4]	0	0	4	24068 GD	VDRC	0	0	3	4		0	0	0	4
114	IFT46	CG15161	IFT46	FBgn0032692	F46F6.4	dyf-6	WBGene00001122	VC1804	CGC	dyf-6(gk863) X	0.263	0	4	25198 GD	VDRC	0	0	0	4	0	0	0	0	3	1	26127 GD	VDRC	0	0	0	0	0	0	0	0	0	0
115	IFT57	CG8853	IFT57	FBgn0031550	F59C6.7	che-13	WBGene00000492	CB3323	CGC	che-13(e1805) I	0	0	4	51322 GD	VDRC	0	0	4			0	0	3	4		51323 GD	VDRC	0	0	0	0	0	0	0	0	0	4
116	IFT140	CG11838	rempA	FBgn0260933	C27A7.4	che-11	WBGene00000490	PT50	CGC	che-11(e1810) V; ex[CHE-11::GFP+pRF4]	0	0	4	103424 KK	VDRC	0	0	0	3	2	0	0	0	2	0
117	IFT88	CG12548	nompB	FBgn0016919	Y41G9A.1	osm-5	WBGene00003885	PR813	CGC	osm-5(p813)X	0	0	4	31965 GD	VDRC	0	1	4	4		0	0	4			31965 GD	VDRC	0	0	4	0	0	0	0	0	3	4
118	TTC26	CG4525	Ttc26	FBgn0038358	C27H5.7	dyf-13	WBGene00001129	SP1678	CGC	dyf-13(mn396) II	8.55	0.438	3	107708 KK	VDRC	0	0	2	4		0	0	4			34866 GD	VDRC	0	2	1	0	1	0	0	0	0	4
119	IFT172	CG13809	Oseg2	FBgn0035317	T27B1.1	osm-1	WBGene00003883	PR808	CGC	osm-1(p808) X	0	0	4	107157 KK	VDRC	0	1	1	4		0	0	4			24795 GD	VDRC	0	0	4	2	0	0	0	0	4	0
120	IFT80	CG9333	Oseg5	FBgn0032891	F38G1.1	che-2	WBGene00000484	CB1033	CGC	che-2(e1033) X	0	0	4	52551 GD	VDRC	0	0	2	3	2	0	0	3	4		100020 KK	VDRC	0	2	0	4	0	0	4	0	0	0
121	CLUAP1	CG17599	Cluap1	FBgn0031196	C04C3.5	dyf-3	WBGene00001119	SP1603	CGC	dyf-3(m185) IV	0.025	0.0125	4	14682 GD	VDRC	0	0	4	4		4					14683 GD	VDRC	0	0	2	3	1	3	4	0	0	0
122	IFT122	CG7161	Oseg1	FBgn0265102	F23B2.4	daf-10	WBGene00000906	VC1641	CGC	daf-10(gk795) IV	0.225	0	4	103598 KK	VDRC	0	2	2	4		4					35186 GD	VDRC	0	0	1	0	0	0	0	4	0	0
123	WDR35	CG2069	Oseg4	FBgn0035264	C54G7.4	ifta-1	WBGene00016935	MX124	CGC	ifta-1(nx61) X	1.15	0	4	43382 GD	VDRC	0	0	2	4		4					109805 KK	VDRC	0	2	1	0	0	0	0	4	0	0
124	WDR19	CG11237	Oseg6	FBgn0034452	ZK520.3	dyf-2	WBGene00001118	SP1234	CGC	dyf-2(m160) III	0	0	4	38462 GD	VDRC	0	0	0	2	1	0	0	2	4	1
125	ARL3	CG6560	dnd	FBgn0038916	F19H8.3	arl-3	WBGene00000188	FX1703	CGC	arl-3(tm1703) II	11.263	3.788	1	104311 KK	VDRC	0	1	0	2	2	0	0	4
126	IFT20	CG30441	IFT20	FBgn0050441	Y110A7A.20	ift-20	WBGene00022465	RB2353	CGC	Y110A7A.20(ok3191) I	0	0	4	106811 KK	VDRC	0	0	0	3	2	0	0	1	3	2	50583 GD	VDRC	0	0	2	0	1	0	0	0	3	0
127	DYNLT2B	CG7276	CG7276	FBgn0036499	D1009.5	dylt-2	WBGene00017014	VC1625	CGC	dylt-2(gk762) X	11.238	3.85	1	107115 KK	VDRC	3	4	0	1	2	0	0	4
128	ATAT1	CG3967	Atat	FBgn0035989	F57H12.7	mec-17	WBGene00003178	RB1696	CGC	mec-17(ok2109) IV	11.713	3.925	0	106247 KK	VDRC	0	1	0	2	2	0	0	0	0	0	26338 GD	VDRC	0	0	1	0	0	0	0	0	0	4
129	CEP131	CG1625	dila	FBgn0033447										103788 KK	VDRC	0	0	0	4	4	0	0	0	4		32668 GD	VDRC	0	1	2	0	0	0	0	0	0	4
130	RSPH4A	CG3121	Rsph4a	FBgn0034957										106848 KK	VDRC	0	4	0	2	0	0	3	4	0	4	25712 GD	VDRC	0	0	1	0	0	0	0	0	0	4
131	DNAH1
132	LRRC9				T05H4.3	T05H4.3	WBGene00020266	No mutants
133	TTLL9				F25C8.5	ttll-9	WBGene00044187	FX3889	NBRP	F25C8.5(tm3889) V	11.1765	3.653	2
134	PIBF1
135	SPATA4
136	SPAG16
137	ZMYND12
138	DNAJC27
139	MOK	CG42366	CG42366	FBgn0259712										36112 TRiP	DRSC-BTRR	0	0	3	4		4					25814 GD	VDRC	0	3	0	4	0	4	0	0	0	0	108102 KK	VDRC	0	1	4	3	0	0	4	0	0	0
140	IQCH
141	IFT27
142	CCDC146	CG40446	ORY	FBgn0046323										110132 KK	VDRC	0	4	4			2	2	4
143	CFAP161	CG34457	CG34457	FBgn0085486
144	DNAI7	CG15373	CG15373	FBgn0030889										19439 GD	VDRC	0	1	0	2	0	0	0	0	0	1	58338 TRiP	DRSC-BTRR	0	0	3	0	0	0	0	0	0	0
145	ROPN1L
146	DYNC2I2
147	DYNC2I1	CG15701	CG15701	FBgn0034095	C27F2.1	wdr-60	WBGene00016165	VC40955	CGC	C27F2.1 (gk943987) III	10.55	2.253	3	19540 GD	VDRC	0	1	2	2	1	3	3	4			107983 KK	VDRC	0	1	2	0	1	3	4	0	0	0
148	MORN3	CG14490	CG14490	FBgn0034281										106662 KK	VDRC	0	4	0	0	2	0	1	1	0	4	17660 GD	VDRC	0	2	2	0	0	0	0	0	0	4
149	SPATA17	CG18063	CG18063	FBgn0028856										25294 GD	VDRC	0	0	2	0	0	0	0	0	0	0
150	TBC1D31	CG16896	CG16896	FBgn0035073										20316 GD	VDRC	0	1	0	2	0	0	0	0	0	1	107134 KK	VDRC	0	1	0	0	0	0	0	0	0	0
151	CCDC13	CG13032	CG13032	FBgn0036652										29454 GD	VDRC	0	4	0	1	1	0	0	0	0	4	110474 KK	VDRC	0	4	0	0	0	0	0	0	4	0
152	TCTE1	CG14325	CG14325	FBgn0038531										105665 KK	VDRC	0	1	0	0	1	2	3	4			17486 GD	VDRC	0	0	0	0	0	0	0	0	0	0
153	LRRC56	CG14185	CG14185	FBgn0036936										32097 GD	VDRC	0	0	0	1	0	0	0	0	0	3
154	RIBC2	CG7264	CG7264	FBgn0036214										22554 GD	VDRC	0	4	0	1	3	0	0	0	0	4
155	ARMC2	CG32668	CG32668	FBgn0052668										103633 KK	VDRC	0	0	0	4	0	3	0	4			46666 GD	VDRC	0	0	2	0	1	3	0	4	0	0
156	CFAP70	CG6614	CG6614	FBgn0032369										26699 GD	VDRC	0	0	0	2	1	0	0	0	0	4	104157 KK	VDRC	0	1	0	0	0	0	0	4	0	0	60438 TRiP	DRSC-BTRR	4	0	0	0	0	0	0	0	0	4
157	EFHB	CG33490	CG33490	FBgn0053490										22221 GD	VDRC	0	1	0	1	1	3	3	4			101678 KK	VDRC	0	0	0	0	0	3	3	3	0	0
158	PPP1R42
159	SPEF2
160	CFAP300
161	AK9
162	EFCAB10
163	HYDIN	CG15824	CG15824	FBgn0031292										101232 KK	VDRC	0	3	0	4		0	0	4			43408 GD	VDRC	0	3	2	0	0	0	0	0	0	3
164	EFHC1	CG8959	Efhc1.1	FBgn0030691	Y49A10A.1	efhc-1	WBGene00013028	VC1339	CGC	Y49A10A.1(ok1856) X	9.725	3.9	3	14837 GD	VDRC	0	2	0	0	0	0	0	4
165	KIF6
166	SSNA1
167	CFAP100
168	CCDC63	CG14905	CG14905	FBgn0038452										39848 GD	VDRC	0	2	0	2	1	3	0	4			103386 KK	VDRC	0	1	1	0	1	0	0	0	0	0
169	DNAAF2	CG1553	Nop17l	FBgn0033224										104806 KK	VDRC	0	4	0	2	0	0	0	4			52179 GD	VDRC	0	0	0	0	0	0	0	0	0	3
170	DNAAF4	CG14921	CG14921	FBgn0032345										102195 KK	VDRC	0	4	0	0	0	0	0	4			32331 GD	VDRC	0	1	2	0	0	0	0	3	0	4
171	DNAAF6	CG5048	CG5048	FBgn0036437										101352 KK	VDRC	0	4	2	4		3	3	4			34120 GD	VDRC	0	4	2	0	0	0	0	4	0	0
172	KIFBP	CG14043	CG14043	FBgn0031659										17351 GD	VDRC	0	4	0	0	3	3	0	4			103620 KK	VDRC	0	4	1	0	1	0	0	0	0	4	51858 TRiP	DRSC-BTRR	0	4	0	0	0	0	0	0	0	4
173	LRRC34	CG8197	CG8197	FBgn0033369										42126 GD	VDRC	0	0	4			4
174	TUBD1
175	CFAP65
176	TUBE1
177	AK7
178	CCDC40	CG41265	l(2)41Ab	FBgn0262123
179	DRC1	CG10958	CG10958	FBgn0030004										108726 KK	VDRC	0	4	1	2	0	1	1	1	2	4	26763 GD	VDRC	0	1	0	0	0	0	0	0	0	0
180	CFAP44	CG34124	CG34124	FBgn0083960										105659 KK	VDRC	0	4	0	1	1	0	0	0	0	4	33993 GD	VDRC	0	0	0	0	0	0	0	0	0	3
181	NME7	CG8362	nmdyn-D7	FBgn0028997										44058 TRiP	DRSC-BTRR	0	4	0	3	0	3	0	1	0		35901 GD	VDRC	0	4	3	0	0	0	0	0	0	4	105161 KK	VDRC	0	4	2	2	0	0	0	4	0	0
182	CFAP91	CG15145	CG15145	FBgn0032649										19316 GD	VDRC	0	2	0	2	1	0	0	0	0	4	109489 KK	VDRC	0	0	0	0	0	0	0	0	0	2
183	CFAP45	CG11449	CG11449	FBgn0037162										31503 GD	VDRC	0	1	2	2	3	4
184	SPEF1	CG12395	CG12395	FBgn0030722										17101 GD	VDRC	0	4	4			4					108012 KK	VDRC	0	4	2	0	0	0	0	0	0	4
185	CCDC96	CG4714	CG4714	FBgn0033819										41995 GD	VDRC	0	0	0	2	1	0	3	4			101301 KK	VDRC	0	0	0	0	0	0	0	0	0	2
186	DNAH2	CG17866	kl-2	FBgn0001313										19181 GD	VDRC	0	4	0	1	0	0	0	0	0	4
187	CFAP43	CG17687	CG17687	FBgn0036348										100450 KK	VDRC	0	4	0	1	1	3	3	4
188	CFAP61	CG30275	CG30275	FBgn0050275										25612 GD	VDRC	4		1	0	2	0	0	3	0	0
189	SPAG6
190	CFAP251
191	CFAP206	CG13436	CG13436	FBgn0034532										52156 GD	VDRC	0	3	1	2	1	2	0	4			100956 KK	VDRC	0	2	2	0	1	0	0	0	0	0
192	DNALI1	CG6971	Dnali1	FBgn0037962	F41G4.1	dyla-1	WBGene00018307	FX3306	NBRP	F41G4.1(tm3306) X	11.159	3.744	2	103573 KK	VDRC	0	4	1	4		0	0	4			48986 GD	VDRC	0	2	1	0	1	0	0	0	0	4
193	RSPH9	CG31803	Rsph9	FBgn0051803										45277 GD	VDRC	0	4	0	2	0	0	0	0	0	4	103545 KK	VDRC	0	4	0	0	0	0	0	0	0	4
194	RSPH3	CG32392	Rsph3	FBgn0052392										34538 GD	VDRC	0	4	0	1	1	0	0	0	0	4	100592 KK	VDRC	0	4	0	0	0	0	0	0	0	4
195	CFAP299	CG8138	CG8138	FBgn0038122										107293 KK	VDRC	0	2	0	0	1	0	0	4			24208 GD	VDRC	0	1	2	0	1	0	0	0	0	2
196	CCDC113	CG13693	CG13693	FBgn0031235										107184 KK	VDRC	0	4	0	1	0	0	0	0	0	4	46527 GD	VDRC	0	4	0	0	0	0	0	0	0	4
197	CYB5D1	CG15429	CG15429	FBgn0031596										20205 GD	VDRC	0	2	0	4	0	3	0	4			101331 KK	VDRC	0	4	0	0	1	0	0	0	0	4
198	DNAH10	CG1842	Dhc98D	FBgn0013813										101704 KK	VDRC	0	4	0	0	0	0	0	0	0	4
199	DNAI4	CG13930	CG13930	FBgn0035256										104545 KK	VDRC	0	1	0	4		3	4				17753 GD	VDRC	0	0	2	0	0	3	3	0	0	4
200	ENKUR	CG16984	CG16984	FBgn0062517										58103 TRiP	DRSC-BTRR	0	4	0	3	0	0	0	0	0	4
201	GAS8	CG14271	Gas8	FBgn0029667										31808 GD	VDRC	0	4	0	2	0	0	0	0	0	4
202	CFAP57	CG4329	tous	FBgn0034745										54035 TRiP	DRSC-BTRR	0	4	0	1	0	0	0	0	0	4
203	CFAP52	CG10064	CG10064	FBgn0035724										38323 GD	VDRC	0	4	1	2	2	0	0	0	0	4	106172 KK	VDRC	0	4	0	0	0	0	0	0	0	4
204	DRC7	CG34110	lobo	FBgn0083946										104133 KK	VDRC	0	4	0	0	0	0	0	0	1	4	45407 GD	VDRC	0	4	2	1	0	0	3	4	0	0
205	DNAI2	CG6053	Dnai2	FBgn0036195										108601 KK	VDRC	0	0	2	4		0	0	4			35050 GD	VDRC	0	1	1	0	0	0	0	0	0	1
206	DNAI1	CG9313	CG9313	FBgn0034566										29098 GD	VDRC	0	4	0	2	0	2	3	0	3	4	106167 KK	VDRC	0	4	0	0	0	0	0	2	1	4
207	DNAL1	CG8800	CG8800	FBgn0033408										107835 KK	VDRC	0	0	4			3	0	4			42118 GD	VDRC	0	0	0	0	0	0	0	0	0	1
208	DNAI3	CG14838	mmm	FBgn0035799										105707 KK	VDRC	0	4	0	1	0	0	0	0	0	1
209	DNAAF11	CG14620	tilB	FBgn0014395										110403 KK	VDRC	0	4	3	4		3	4				24883 GD	VDRC	0	4	2	0	1	0	0	3	3	4
210	PACRG	CG15120	CG15120	FBgn0034454	E04F6.2	pcrg-1	WBGene00017122	FX2597	CGC	E04F6.2(tm2597) II	10.951	3.852	2	107946 KK	VDRC	0	0	1	4		0	0	4			32376 GD	VDRC	0	0	3	0	4	0	0	4	0	0
211	IQUB	CG13855	CG13855	FBgn0038960										106990 KK	VDRC	0	4	0	0	0	0	0	0	0	4	17717 GD	VDRC	0	3	0	0	2	0	0	0	0	4	60899 TRiP	DRSC-BTRR	0	4	0	0	0	0	0	0	0	4
212	DNAH7	CG5526	Dhc36C	FBgn0013810										27451 GD	VDRC	0	4	2	0	0	0	0	0	0	4	27450 GD	VDRC	0	4	0	2	0	0	0	0	0	4
213	ODAD3	CG14127	CCDC151	FBgn0036219										32914 GD	VDRC	0	0	0	1	0	3	4				106258 KK	VDRC	0	0	1	0	0	0	0	0	0	4
214	DNAAF3	CG17669	Dnaaf3	FBgn0034352										36538 GD	VDRC	0	4	0	2	1	3	3	4	3	2
215	DNAL4	CG8407	CG8407	FBgn0033687										100696 KK	VDRC	0	4	0	0	0	0	3	4			23503 GD	VDRC	0	0	0	0	1	0	0	0	0	4	23504 GD	VDRC	0	4	0	0	3	0	0	0	4	0
216	CCDC65	CG30259	CG30259	FBgn0050259										19210 GD	VDRC	0	0	3	4	0	2	4				110530 KK	VDRC	0	2	1	0	1	0	0	0	0	0
217	DNAAF1	CG31623	dtr	FBgn0023090										25812 TRiP	DRSC-BTRR	0	4	0	3	0	0	0	2	4		21383 GD	VDRC	0	4	3	0	0	0	0	0	4	0	103600 KK	VDRC	0	4	4	0	3	0	0	3	0	4
218	DRC3	CG13125	TbCMF46	FBgn0032163										17123 GD	VDRC	0	0	0	0	2	0	0	0	0	0
219	DNAAF10	CG14353	Wdr92	FBgn0036771										24860 GD	VDRC	0	4	1	2	1	0	0	4			105833 KK	VDRC	0	4	0	0	0	3	4	0	0	0	44513 TRiP	DRSC-BTRR	0	4	2	0	0	0	0	0	4	0
220	DNAAF5	CG31320	HEATR2	FBgn0051320										106702 KK	VDRC	0	4	3	4		3	0	4			25742 GD	VDRC	0	4	3	0	0	0	0	4	0	0
221	CEP104	CG10137	CG10137	FBgn0032800	C40H1.3	C40H1.3	WBGene00008039	VC40284	CGC	C40H1.3(gk553858) III	11.753	3.778	1	100007 KK	VDRC	0	0	2	3	4	0	0	4			38343 GD	VDRC	0	1	2	0	2	0	0	0	0	2
222	ZMYND10	CG11253	Zmynd10	FBgn0266709										105377 KK	VDRC	0	4	0	1	2	0	0	2	4		31473 GD	VDRC	0	4	1	0	2	0	0	0	0	3
223	CCDC39	CG17387	CG17387	FBgn0037276										110408 KK	VDRC	0	4	0	3	1	0	0	1	3	4	32901 GD	VDRC	0	4	3	0	1	0	0	4	0	0
224	CFAP58	CG5882	CG5882	FBgn0039490										27532 GD	VDRC	0	1	1	3	0	3	4				106682 KK	VDRC	0	0	2	0	2	0	0	4	0	0
225	POC1A	CG10191	Poc1	FBgn0036354										108219 KK	VDRC	0	0	0	0	0	0	0	1	0	3	38353 GD	VDRC	0	0	0	0	0	0	0	0	0	2
226	CEP120
227	DAW1	CG7568	CG7568	FBgn0039673										45783 GD	VDRC	0	0	0	1	1	0	0	0	0	0	110369 KK	VDRC	0	0	0	0	0	0	0	0	0	1
228	CFAP119
229	MNS1
230	CFAP410	CG14995	CG14995	FBgn0035497	F09G8.5	F09G8.5	WBGene00017320	VC20749	CGC	F09G8.5(gk960321) III	11.688	3.95	0	109283 KK	VDRC	0	0	0	2	2	0	0	0	0	0
231	KIF3A	CG10642	Klp64D	FBgn0004380	Y50D7A.6	klp-20	WBGene00002230	RB2228	CGC	klp-20(ok3013) III	11.013	3.5	3	103358 KK	VDRC	0	0	4			3	4				45372 GD	VDRC	0	0	0	3	0	2	2	0	1	4	45373 GD	VDRC
232	BBOF1
233	NPHP4				R13H4.1	nphp-4	WBGene00011261	PT709	CGC	nph-4(tm925) him-5(e1490) V.	6.39	3.439	3
234	RPGRIP1L				C09G5.8	mks-5	WBGene00007490	FX3100	CGC	C09G5.8(tm3100) II	7.79	2.457	3
235	TRPC4AP
236	MYO10	CG43657	Myo10A	FBgn0263705										101729 KK	VDRC	0	3	0	0	3	3	0	4			32775 GD	VDRC	0	0	2	0	1	0	3	0	0	0
237	ARMC1
238	P2RX4
239	SLC22A18				C53B4.3	C53B4.3	WBGene00008273	VC20591	CGC	C53B4.3(gk208146) IV	11.185	3.852	1
240	PIH1D2	CG4022	CG4022	FBgn0035986										26359 GD	VDRC	0	1	4			4					102710 KK	VDRC	0	0	0	0	0	3	0	4	0	0
241	KIF12	CG43323	Klp54D	FBgn0263076										100140 KK	VDRC	0	0	0	2	1	0	4				36577 TRiP	DRSC-BTRR	0	4	0	0	0	0	0	0	0	4
242	CEP44
243	CA2				K05G3.3	cah-3	WBGene00000281	FX8939	NBRP	cah-3 (tm8939) X	11.55	3.9	0
244	CEP162	CG42699	CG42699	FBgn0261610										102511 KK	VDRC	0	1	0	0	0	2	3	3	4		19607 GD	VDRC	0	1	1	0	0	0	0	0	0	1
245	USP2	CG14619	Usp2	FBgn0031187										104382 KK	VDRC	0	0	0	2	2	3	0	4			37930 GD	VDRC	0	1	2	0	2	3	0	4	0	0
246	CEP95
247	ZNF474				M153.4	M153.4	WBGene00044144	No mutants
248	CEP76
249	NEK1
250	CFAP74
251	UBXN11
252	HSPB11
253	WDR17
254	VASH1
255	LZTFL1	CG10845	CG10845	FBgn0039246										27320 GD	VDRC	0	0	0	0	0	0	0	0	0	4	101178 KK	VDRC	0	0	0	0	0	0	0	0	0	0
256	WDR27
257	TSNAXIP1
258	ARMH1
259	CCDC148
260	ERICH3
261	ADGB
262	C4orf47
263	STPG2
264	TMEM216	CG8116	TMEM216	FBgn0037614	C30B5.9	mks-2	WBGene00194710	FX5061	NBRP	mks-2(tm5061) II	11.12	3.855	1	45735 GD	VDRC	0	0	0	0	0	4	0	2			106531 KK	VDRC	0	0	0	0	0	0	0	4	0	0
265	ELMOD3	CG10068	CG10068	FBgn0037473	C56G7.3	C56G7.3	WBGene00008348	VC20731	CGC	C56G7.3(gk386113) III	10.369	3.7815	2	15948 GD	VDRC	0	1	0	4	2	0	0	0	0	0	108230 KK	VDRC	0	0	0	1	0	0	0	0	0	0
266	CFAP418
267	TMEM107				F39B2.9	tmem-107	WBGene00043308	No mutants by itself (strain OEB800, CGC)
268	CFAP47				F58G4.5	str-129	WBGene00006178	No mutants
269	RIIAD1
270	CFAP77
271	STPG1
272	ZSWIM2
273	RNF32
274	TTC16
275	C11orf65				F11D11.5	clec-254	WBGene00008700	No mutants
276	TEX47
277	CCDC153
278	MINDY4	CG14142	CG14142	FBgn0036143										17411 GD	VDRC	0	0	0	2	0	0	0	0	0	4	17410 GD	VDRC	0	1	2	0	1	0	0	0	0	0
279	POC5
280	CFAP20DC
281	CCDC33
282	TTC29
283	CSTPP1
284	CCDC57				T28C6.7	T28C6.7	WBGene00012121	FX5935	NBRP	T28C6.7(tm5935) IV	11.79	3.93	0
285	EFCAB11
286	NICN1
287	LRRC46
288	AIDA
289	RWDD3
290	CCDC162P
291	LRRC72
292	FAM227B
293	LRRC43
294	PACRGL	CG17349	CG17349	FBgn0032771										32887 GD	VDRC	0	4	0	1	0	0	0	0	0	4	106005 KK	VDRC	0	4	0	0	0	0	0	2	1	4
295	CFAP54
296	MDH1B
297	FAM221A
298	CDKL5
299	WDR90
300	DNAAF9
301	CFAP46
302	EML6
303	CFAP92
304	PCNX4	CG3443	pcx	FBgn0003048										45684 GD	VDRC	0	0	0	1	0	0	0	0	0	1
305	STIL	CG8262	ana2	FBgn0027513	F35B12.5	sas-5	WBGene00009385	Mutants reported inviable						44358 GD	VDRC	0	0	0	2	1	0	0	0	2	0
306	RABL2A
307	FAM221B
308	EFCAB5
309	SPAG1	CG18472	Spag1	FBgn0039463										107412 KK	VDRC	0	4	0	3	0	0	0	4			40148 GD	VDRC	0	4	2	0	0	0	0	3	4	4
310	TTLL2
311	AHI1
312	XRRA1
313	TPX2				Y39G10AR.12	tpxl-1	WBGene00021470	No mutants
314	CEP83				F41C3.7	F41C3.7	WBGene00018273	No mutants
315	CCDC180
316	LRRC45
317	PRKAR1A				R07E4.6	kin-2	WBGene00002190	KG532	CGC	kin-2(ce179) X.	11.9	3.8	1
318	PDE12	CG31759	CG31759	FBgn0051759	R17.2	pde-12	WBGene00011268	FX1379	NBRP	pde-12(tm1379) III	10.969	3.894	2	47321 GD	VDRC	0	0	0	2	1	0	0	0	0	0	106772 KK	VDRC	0	1	0	0	0	0	0	0	0	1
319	MAPK15	CG32703	Erk7	FBgn0052703	C05D10.2	mapk-15	WBGene00015478	VC2695	CGC	C05D10.2(gk1234) III	6.919	0.3565	3	13444 GD	VDRC	0	4	0	1	1	0	0	0	0	4	109661 KK	VDRC	0	4	0	0	1	0	0	0	0	4	36110 TRIP	DRSC-BTRR	0	4	0	0	0	0	0	0	0	0
320	DTWD1	CG2006	CG2006	FBgn0039664	Y53C12A.10	Y53C12A.10	WBGene00175030	No mutants						109100 KK	VDRC	0	0	3	4		4
321	KCNMA1	CG10693	slo	FBgn0003429	Y51A2D.19	slo-1	WBGene00004830	BZ142	CGC	slo-1(eg142) V	11.3875	3.8065	1	104421 KK	VDRC	0	4	3	0	0	4					103193 KK	VDRC	0	2	2	0	0	0	0	2	2	4
322	DYNLT1	CG12363	Dlc90F	FBgn0024432										31750 GD	VDRC	0	4	3	2	0	4					31749 GD	VDRC	2	1	3	2	2	0	0	0	0	4
323	STIMATE				C06B3.9	str-252	WBGene00006278	VC20426	CGC	str-252(gk252674) V	9.7335	2.776	3
324	PRKDC
325	HSPA12A
326	MDC1	CG32133	Ptip	FBgn0052133										13061 GD	VDRC	0	2	2	0	3	0	3	4			35269 TRiP	DRSC-BTRR	0	0	0	0	0	0	0	0	0	1	31741 TRiP	DRSC-BTRR	0	0	0	0	0	0	0	3	2	0
327	TCAIM	CG13295	CG13295	FBgn0035674	C35B8.3	C35B8.3	WBGene00016438	No mutants						103375 KK	VDRC	0	0	0	0	0	0	0	0	1	0	32171 GD	VDRC	0	0	1	0	1	0	0	0	0	0
328	LYRM1				R08D7.4	R08D7.4	WBGene00011144	FX3145	NBRP	R08D7.4 (tm3145) III	11.269	3	3
329	AKAP7
330	POLB
331	DENND2B
332	RNF213
333	FGD6
334	GNPTAB	CG8027	Gnptab	FBgn0033392										109400 KK	VDRC	0	0	0	1	1	3	0	4
335	ADCY10
336	NSMAF
337	RSPH10B2
338	LZTR1	CG3711	Lztr1	FBgn0040344										13008 GD	VDRC	0	0	0	2	0	0	0	0	0	4	11164 GD	VDRC	0	0	2	0	0	0	0	0	0	0
339	SASS6	CG15524	Sas-6	FBgn0039731	Y45F10D.9	sas-6	WBGene00012888	Mutants reported inviable						110149 KK	VDRC	0	2	0	2	0	0	0	4			25073 GD	VDRC	0	1	0	4	0	2	0	3	0	2
340	ARMC3	CG13326	CG13326	FBgn0033794										108976 KK	VDRC	0	4	2	4		0	0	4			18784 GD	VDRC	0	4	2	0	0	0	0	0	0	4
341	AK8	CG15543	CG15543	FBgn0039799										41585 GD	VDRC	0	1	0	2	1	0	0	0	0	4
342	TRIM37
343	SMAP1	CG8243	CG8243	FBgn0033349	W09D10.1	W09D10.1	WBGene00012359	Mutants reported inviable						26953 GD	VDRC	0	4	4			0	0	0	0	0	104012 KK	VDRC	0	0	1	0	1	3	4	0	0	0	33927 TRiP	DRSC-BTRR	0	0	0	0	0	0	0	0	0	0
344	UBFD1
345	PLD6	CG12314	zuc	FBgn0261266										48764 GD	VDRC	0	2	0	2	1	0	0	0	0	4	110430 KK	VDRC	0	0	4	0	4	3	0	4	0	0
346	ECI1	CG4598	CG4598	FBgn0032160										103700 KK	VDRC	0	0	1	4		3	0	4			34879 GD	VDRC	0	2	0	0	0	0	0	0	0	0	61983 TRiP	DRSC-BTRR	0	0	3	0	0	0	0	4	0	0
347	PTP4A1	CG4993	PRL-1	FBgn0024734	T19D2.2	T19D2.2	WBGene00004184	FX5637	NBRP	T19D2.2(tm5637) X	11.605	3.852	0	107836 KK	VDRC	0	0	1	0	3	0	0	0	0	4	45518 GD	VDRC	0	0	0	0	1	0	0	0	0	4	45863 GD	VDRC	0	0	0	0	0	0	0	0	0	2
348	KMT2A	CG8651	trx	FBgn0003862										108122 KK	VDRC	3	0	4			4					37715 GD	VDRC	0	0	0	4	0	0	3	4	0	0
349	SLC38A7
350	GCC2	CG3532	GCC185	FBgn0037979	T05G5.9	gcc-2	WBGene00011503	Mutants reported inviable						26220 GD	VDRC	0	0	0	3	0	2	3	4			106596 KK	VDRC	0	2	0	0	0	0	0	0	1	0
351	TXNDC5	CG1837	prtp	FBgn0030329										106924 KK	VDRC	0	0	0	0	0	0	0	3	0	0
352	EGLN1	CG44015	Hph	FBgn0264785	F22E12.4	egl-9	WBGene00001178	MT1216	CGC	egl-9(n586) V	11.1735	3.7895	1	103382 KK	VDRC	0	0	0	1	2	4
353	TMEM144				R144.6	R144.6	WBGene00020096	VC40105	CGC	R144.6(gk464716) III	11.513	3.775	1
354	B3GNTL1				F13G3.6	F13G3.6	WBGene00008766	No mutants
355	GSTCD	CG10428	CG10428	FBgn0032724										103714 KK	VDRC	0	0	0	0	2	0	0	0	0	0
356	THUMPD3				M04B2.2	M04B2.2	WBGene00010846	VC40870	CGC	M04B2.2(gk857535) IV	11.513	3.938	0
357	PCIF1	CG11399	Pcif1	FBgn0037021										31489 GD	VDRC	0	2	0	1	3	0	3	4			31490 GD	VDRC	0	1	2	0	4	0	4	0	0	0
358	TOP1	CG6146	Top1	FBgn0004924	M01E5.5	top-1	WBGene00006595	Mutants reported inviable						10639 GD	VDRC	0	0	2	0	1	3	0	4
359	TRAP1	CG3152	Trap1	FBgn0026761	R151.7	hsp-75	WBGene00020110	VC20055	CGC	R151.7(gk312853) III	11.913	3.963	0	108300 KK	VDRC	0	4	0	0	0	0	0	3	4
360	CMTR1	CG6379	Cmtr1	FBgn0029693	Y53F4B.13	cmtr-1	WBGene00013160	No mutants						103723 KK	VDRC	0	1	4			0	0	4			29611 GD	VDRC	0	0	2	0	2	2	2	0	0	1
361	C2CD5	CG6454	CG6454	FBgn0039187	F52H2.7	ccd-5	WBGene00018719	VC40592	CGC	F52H2.7(gk961373) X	11.913	3.988	0	36654 GD	VDRC	0	1	0	2	3	0	0	0	0	1	108673 KK	VDRC	0	0	0	0	1	0	0	0	0	0
362	TMEM94	CG3054	l(2)k05819	FBgn0022153	D1007.15	D1007.15	WBGene00017010	FX7804	NBRP	D1007.15(tm7804) I	11.188	3.813	1	103629 KK	VDRC	0	1	1	4		3	4				13555 GD	VDRC	0	0	0	0	1	0	0	0	0	0
363	SPR	CG12117	Sptr	FBgn0014032	R11D1.11	dhs-21	WBGene00000984							108243 KK	VDRC	0	0	4	4		3	0	4			17017 GD	VDRC	0	1	1	0	0	0	4	0	0	0	55317 TRiP	DRSC-BTRR	0	0	0	0	0	0	0	4	0	0
364	QDPR	CG4665	Dhpr	FBgn0035964	T03F6.1	qdpr-1	WBGene00011398	FX2373	NBRP	QDPR-1(tm2373) III	10.3953	2.79867	3	100759 KK	VDRC	0	4	0	0	0	4
365	SYAP1	CG8884	Sap47	FBgn0013334	C16C2.4	C16C2.4	WBGene00007621	VC1587	CGC	C16C2.4&ocrl-1(gk752) I	11.519	3.815	1	35445 GD	VDRC	0	1	0	2	1	2	3	4			109446 KK	VDRC	0	0	2	0	2	3	0	4	0	0
366	CABLES1	CG6191	CG6191	FBgn0027581	Y71F9B.6	Y71F9B.6	WBGene00022128	RB1514	CGC	Y71F9B.6(ok1810) I	9.4	3.925	3	101387 KK	VDRC	0	4	4	4	4	4					27133 GD	VDRC	0	4	0	0	1	4	0	4	0	0
367	MTRR	CG14882	CG14882	FBgn0038429	C01G6.6	mtrr-1	WBGene00006510	Mutants reported inviable						38838 GD	VDRC	0	0	1	2	1	0	0	0	0	4	103984 KK	VDRC	0	1	0	0	0	2	3	4	0	0
368	MFSD6	CG12858	jef	FBgn0033958	R13A5.9	mfsd-6	WBGene00020051	VC2651	CGC	R13A5.9(ok3373) III	11.575	4	0	1688 GD	VDRC	0	0	0	0	3	0	0	0	0	4	110674 KK	VDRC	0	1	2	0	0	0	0	0	0	2	43284 TRiP	DRSC-BTRR	0	0	0	0	0	2	2	4	0	0
369	CCDC6	CG6664	CG6664	FBgn0036685	T09B9.4	T09B9.4	WBGene00011645	RB1251	CGC	T09B9.4(ok1315) X	9.703	3.853	3	104391 KK	VDRC	0	2	4			0	0	4			12779 GD	VDRC	0	3	3	2	2	0	0	4	0	0	55643 TRIP	DRSC-BTRR	0	4	0	4	0	4	0	0	0	0
370	HPGDS	CG8938	GstS1	FBgn0010226	R11G1.3	gst-11	WBGene00001759	VC40975	CGC	R11G1.3(gk908863) X	11.2	3.7625	1	50140 GD	VDRC	0	1	0	2	3	4
371	MMADHC	CG12118	CG12118	FBgn0030101	Y76A2B.5	Y76A2B.5	WBGene00013577	No mutants						39688 GD	VDRC	0	0	0	0	1	4					107834 KK	VDRC	0	0	0	0	1	0	0	0	0	4
372	CDO1	CG5493	CG5493	FBgn0034364	F56F10.3	cdo-1	WBGene00018986	FX1936	NBRP	cdo-1(tm1936) X	11.324	3.896	1	50345 GD	VDRC	0	0	0	1	1	0	0	0	0	0
373	NOP16	CG11563	CG11563	FBgn0039868	ZK265.6	nol-16	WBGene00013958	No mutants
374	PSTK	CG12788	Pstk	FBgn0031041	Y49E10.22	pstk-1	WBGene00013041	FX3460	NBRP	pstk-1(tm3460) III	10.9175	3.826	2	23045 GD	VDRC	0	0	0	2	1	0	0	0	0	0
375	EEFSEC	CG9841	eEFSec	FBgn0034627	C47B2.7	efsc-1	WBGene00008133	RB1956	CGC	C47B2.7(ok2572) I	11.35	3.775	1	105437 KK	VDRC	0	1	0	0	0	0	3	0	0	4
376	SEPSECS	CG1427	SecS	FBgn0037347	D1054.13	secs-1	WBGene00008379	RB2167	CGC	secs-1(ok2934) V	11.825	3.8875	0	17456 GD	VDRC	0	1	0	2	2	1	0	4			105727 KK	VDRC	0	1	1	0	0	0	0	0	0	0
377	EEF2K				F42A10.4	efk-1	WBGene00001160	RB2588	CGC	efk-1(ok3609) III	11.275	3.925	1
378	BPNT1	CG7789	CG7789	FBgn0039698	ZK430.2	bpnt-1	WBGene00044063	FX4410	NBRP	bpnt-1(tm4410) II	9.9	3.9	3	51028 TRiP	DRSC-BTRR	0	0	1	0	0	0	0	0	0	0
379	ELOVL6	CG3971	Baldspot	FBgn0260960	D2024.3	elo-3	WBGene00001241	RB910	CGC	elo-3(ok777) IV	11.005	3.5585	2	101557 KK	VDRC	0	1	0	0	4	4					47521 GD	VDRC	0	0	0	0	0	0	0	0	0	0
380	RIOX1	CG2982	NO66	FBgn0266570	T28F2.4	jmjc-1	WBGene00020902	VC40078	CGC	JMJC-1(gk960768) I	9.1555	3.502	3	107819 KK	VDRC	0	1	0	1	0	0	0	0	0	0
381	SLBP	CG11886	Slbp	FBgn0041186	R06F6.1	cdl-1	WBGene00000411	Mutants reported inviable						100785 KK	VDRC	0	1	0	0	0	0	0	4			48746 GD	VDRC	0	0	1	0	0	0	0	0	0	4
382	PGAM5	CG14816	Pgam5	FBgn0023517	R07G3.5	pgam-5	WBGene00019941	DAM1041	This study	pgam-5(vie32)II	11.16	3.93	1	51656 GD	VDRC	0	0	0	2	0	0	0	0	0	4	110219 KK	VDRC	0	0	0	0	0	3	0	4	0	0
383	TMEM65	CG17715	CG17715	FBgn0041004	C33H5.19	tag-321	WBGene00044325	DAM1101	This study	tag-321(vie40) IV	11.755	3.85	0	43100 GD	VDRC	0	0	0	3	1	0	4				43101 GD	VDRC	0	0	0	0	0	0	0	0	0	4
384	ATPSCKMT	CG3337	CG3337	FBgn0038871	Y39A1A.21	Y39A1A.21	WBGene00012658	VC40076	CGC	Y39A1A.21(gk452914) III	10.309	3.6815	2	29169 GD	VDRC	0	1	0	2	1	0	0	4			106780 KK	VDRC	0	1	0	0	0	0	0	0	0	0
385	C1GALT1	CG9520	C1GalTA	FBgn0032078	C38H2.2	C38H2.2	WBGene00008019	Mutants reported inviable						2826 GD	VDRC	0	1	0	0	0	0	0	4			110406 KK	VDRC	0	0	0	0	0	0	0	0	4	0
386	PSEN2	CG18803	Psn	FBgn0284421	F35H12.3	sel-12	WBGene00004769	RB1672	CGC	sel-12(ok2078) X	11.735	3.976	0	101379 KK	VDRC	0	0	2	4		0	4				43082 GD	VDRC	0	1	1	0	3	0	4	0	0	0
[truncated: 5 more columns]

## Sheet: A-Primary screen extras
Ciliary cluster number	HGNC Approved symbol	Drosophila Identifier	Drosophila Name	Flybase ID	C. elegans Identifier	C. elegans Name	WormBase Gene ID	C. elegans mutant strain name	Source	Strain description	Dye-fill phenotype amphids	Dye-fill phenotype phasmids	Dye-fill phenotype score (0-4)	Drosophila RNAi construct 1 ID	Drosophila RNAi construct 1 Source	Construct 1 - Effect of sperm-specific RNAi on viability (0-4)	Construct 1 - Effect of sperm-specific RNAi on fertility (0-4)	Construct 1 - Effect of neuron-specific RNAi on viability (0-4)	Construct 1 - Effect of neuron-specific RNAi on coordination (0-4)	Construct 1 - Effect of neuron-specific RNAi on wing posture (0-4)	Construct 1 - Effect of ubiquitous RNAi on larval viability (0-4)	Construct 1 - Effect of ubiquitous RNAi on pupal viability (0-4)	Construct 1 - Effect of ubiquitous RNAi on pharate viability (0-4)	Construct 1 - Effect of ubiquitous RNAi on coordination (0-4)	Construct 1 - Effect of ubiquitous RNAi on fertility (0-4)	Drosophila RNAi construct 2 ID	Drosophila RNAi construct 2 Source	Construct2 - Effect of sperm-specific RNAi on viability (0-4)	Construct 2 - Effect of sperm-specific RNAi on fertility (0-4)	Construct 2 - Effect of neuron-specific RNAi on viability (0-4)	Construct 2 - Effect of neuron-specific RNAi on coordination (0-4)	Construct 2 - Effect of neuron-specific RNAi on wing posture (0-4)	Construct 2 - Effect of ubiquitous RNAi on larval viability (0-4)	Construct 2 - Effect of ubiquitous RNAi on pupal viability (0-4)	Construct 2 - Effect of ubiquitous RNAi on pharate viability (0-4)	Construct 2 - Effect of ubiquitous RNAi on coordination (0-4)	Construct 2 - Effect of ubiquitous RNAi on fertility (0-4)	Drosophila RNAi construct 3 ID	Drosophila RNAi construct 3 Source	Construct 3 - Effect of sperm-specific RNAi on viability (0-4)	Construct 3 - Effect of sperm-specific RNAi on fertility (0-4)	Construct 3 - Effect of neuron-specific RNAi on viability (0-4)	Construct 3 - Effect of neuron-specific RNAi on coordination (0-4)	Construct 3 - Effect of neuron-specific RNAi on wing posture (0-4)	Construct 3 - Effect of ubiquitous RNAi on larval viability (0-4)	Construct 3 - Effect of ubiquitous RNAi on pupal viability (0-4)	Construct 3 - Effect of ubiquitous RNAi on pharate viability (0-4)	Construct 3 - Effect of ubiquitous RNAi on coordination (0-4)	Construct 3 - Effect of ubiquitous RNAi on fertility (0-4)
Control - C. elegans	NA						NA	N2	CGC	Wild-type	11.8125	3.975	0
Control - Drosophila	NA	CG2759	white	FBgn0003996										33644 TRiP	DRSC-BTRR	0	0	0	0	1	0	0	1	1	0	33623 TRiP	DRSC-BTRR	0	0	0	0	0	0	0	2	0	1
Additional control - Drosophila	NA	CG2919	Asl	FBgn0261004										35039 TRiP	DRSC-BTRR	0	4	0	4	0	0	0	4
Additional control - Drosophila	NA	CG3068	aurA	FBgn0000147										108446 KK	VDRC	0	4	1	2	2	0	3	4
Additional control - Drosophila	NA	CG14724	COX5A	FBgn0019624										109070 KK	VDRC	0	4	4			4
Additional control - Drosophila	NA	CG3917	Grip84	FBgn0026430										105640 KK	VDRC	0	1	2	4	0	0	4				105640 KK	VDRC	0	2
Additional control - Drosophila	NA	CG10988	Grip91	FBgn0001612										104667 KK	VDRC	0	4	4			4					2983 GD	VDRC	0	4	1	4	3	0	4
Additional control - Drosophila	NA	CG8233	Rcd1	FBgn0033897										108002 KK	VDRC	0	4	4			4
Additional control - Drosophila	NA	CG16752	SPR	FBgn0029768										106804 KK	VDRC	0	0	1	0	0	0	0	1	0	0
Additional control - Drosophila	NA	CG2013	Ubc6	FBgn0004436										42631 TRiP	DRSC-BTRR	0	4	4			3	0	4
Additional control - Drosophila	NA	CG1372	yl	FBgn0004649										109716 KK	VDRC	0	0	0	0	2	0	0	1	0	0	36345 GD	VDRC	0	0	0	0	0	0	0	0	0	0
Paralog 1	CFAP97	CG7669	hmw	FBgn0038607										101629-KK	VDRC	0	1	0	2	0	0	0	0	2	0	41868 GD	VDRC	0	0	0	2	0	0	0	0	0	0
Paralog 2	CFAP299	CG14013	CG14013	FBgn0031720										106299-KK	VDRC	0	0	2	4		0	1	4
Paralog 3	CFAP299	CG3528	CG3528	FBgn0031430										57289-TRIP	DRSC-BTRR	0	0	0	0	0	0	0	2	0	0
Paralog 4	CFAP299	CG14017	CG14017	FBgn0031721										17952-GD	VDRC	0	0	0	1	0	0	0	0	0	0
[truncated: 5 more columns]

## Sheet: B-Secondary screen Dm neurons
Ciliary cluster number	HGNC Approved symbol	Drosophila Identifier	Drosophila Name	Flybase ID	Drosophila RNAi construct ID	Drosophila RNAi construct Source	DIC-Number of Cilia/Scolopidium (Average)	DIC-Number of Cilia/Scolopidium (Stdev)	DIC-Fraction of Morphologically Defective Scolopedia (Average)	DIC-Fraction of Morphologically Defective Scolopedia (Stdev)	DIC-Dilation assessment	DIC- Dilation Distance from Cap cell (µm, Average)	DIC- Dilation Distance from Cap cell (µm, Stdev)	NompC/Sas4-Assessment	NompC/Sas4 - Number of Cilia/Scolopidium (Average)	Number of Intact Cilia/DIC & NompC
4	RWDD2B	CG30338	CG30338	FBgn0050338	29188 GD	VDRC	2	0	0	0	Normal					2
5	SECISBP2L	CG7066	Sbp2	FBgn0087039	106169 KK	VDRC	2	0	0	0	Normal			Overly long?	1.90476	1.90476
7	FAM135A	CG32333	CG32333	FBgn0052333	100303 KK	VDRC	2	0	0	0	Normal					2
10	DYNLRB2	CG10751	robl	FBgn0024196	22761 GD	VDRC	2	0	0.025641	0.0362619	Normal					1.94872
16	PDE11A	CG34341	Pde11	FBgn0085370	25197 GD	VDRC	2	0	0	0	Normal					2
17	DPCD	CG13901	CG13901	FBgn0035164	17736 GD	VDRC	2	0	0.0175439	0.0248108	Normal					1.96491
20	ALKBH4	CG4036	CG4036	FBgn0032149	108607 KK	VDRC	2	0	0	0	Normal					2
27	CEP135	CG17081	Cep135	FBgn0036480	65357 TRiP	DRSC-BTRR	1.3509	0.1556	0.6283	0.323	Mispositioned			NompC staining spread over whole axoneme	1.13468	0.7434
29	CAPSL	CG10126	CG10126	FBgn0038088	57780 TRiP	DRSC-BTRR	2	0	0.353175	0.154405	Mispositioned dilation (weak)	1.73459	0.129964	Mixed-disorganised tips	1.38889	1.29365
34	CEP290	CG13889	Cep290	FBgn0035168	106725 KK	VDRC	0	0	1	0	No cilia					0
35	CEP78	CG7886	CG7886	FBgn0038248	109607 KK	VDRC	2	0	0.116162	0.0357125	Normal					1.76768
38	INPP5E	CG10426	INPP5E	FBgn0036273	16048 GD	VDRC	2	0	0.498816	0.0592586	Mispositioned dilation	1.77113	0.205986	NompC signal spread over whole axoneme	1.16	1.00237
39	TPGS2	CG6931	CG6931	FBgn0036236	108070 KK	VDRC	2	0	0	0	Normal					2
40	TBC1D19	CG7742	CG7742	FBgn0031690	100125 KK	VDRC	2	0	0	0	Normal					2
44	LRRC49	CG13708	CG13708	FBgn0035577	17690 GD	VDRC	2	0	0	0	Normal					2
46	CFAP97D1	CG14551	CG14551	FBgn0039408	104587 KK	VDRC	2	0	0.307811	0.163302	Mispositioned dilation (weak)	1.70677	0.198211	NompC signal spread over whole axoneme	0.337453	0.337453
48	ENKD1	CG32591	CG32591	FBgn0052591	49550 GD	VDRC	2	0	0.105556	0.115737	Normal					1.78889
63	TEX9	CG4681	CG4681	FBgn0069913	103752 KK	VDRC	1.98551	0.0204958	0.253902	0.146122	Mispositioned dilation (weak)	1.66492	0.168197	NompC staining spread over whole axoneme	1.97222	1.4922
70	IQCA1	CG16789	CG16789	FBgn0037712	32730 GD	VDRC	2	0	0	0	Normal	1.49219	0.0418099			2
72	MORN5	CG3306	CG3306	FBgn0036016	34588 GD	VDRC	2	0	0.172214	0.114521	Mispositioned dilation (weak)	1.66512	0.0876877			1.65557
73	EFCAB2	CG11041	CG11041	FBgn0034481	108405 KK	VDRC	2	0	0	0	Normal					2
74	CFAP157	CG17122	CG17122	FBgn0036962	108448 KK	VDRC	2	0	0	0	Normal					2
75	IQCD	CG1137	CG1137	FBgn0037454	101285 KK	VDRC	2	0	0	0	Normal					2
77	RTTN	CG13162	ana3	FBgn0266111	101280 KK	VDRC	2	0	0	0	Normal					2
79	DNAH17	CG3723	Dhc93AB	FBgn0013812	108658 KK	VDRC	2	0	0	0	Normal					2
80	CENPJ	CG10061	Sas-4	FBgn0011020	35049 TRIP	DRSC-BTRR	0.288119	0.202399	0.952381	0.0673435	Fewer cilia			Missing or reduced	0	0
82	CFAP298	CG18675	CG18675	FBgn0040696	105164 KK	VDRC	2	0	0.0461538	0.0411856	Normal					1.90769
84	CEP164	CG9170	CG9170	FBgn0030716	29066 GD	VDRC	2	0	0	0	Normal					2
93	TMEM231	CG14020	CG14020	FBgn0031707	44221 GD	VDRC	2	0	0	0	Normal					2
96	CC2D2A	CG43370	Cc2d2a	FBgn0263113	100302 KK	VDRC	2	0	0	0	Normal					2
97	B9D1	CG14870	B9d1	FBgn0038342	107330 KK	VDRC	2	0	0	0	Normal			Wild-type	2	2
98	DYNC2LI1	CG3769	CG3769	FBgn0032119	40469 GD	VDRC	2	0	0.415457	0.375137	Mispositioned dilation (weak)	1.75106	0.472301			1.16909
103	BBS4	CG13232	BBS4	FBgn0033578	100571 KK	VDRC	2	0	0	0	Normal			Wild-type	1.72727	1.72727
106	BBS5	CG1126	BBS5	FBgn0037280	18200 GD	VDRC	2	0	0	0	Normal					2
108	DYNC2H1	CG15148	btv	FBgn0023096	105152 KK	VDRC	2	0	1	0	Truncated cilia, missing dilation					0
111	KIFAP3	CG11759	Kap3	FBgn0028421	45400 GD	VDRC	0	0	1	0	No cilia					0
113	IFT52	CG9595	IFT52	FBgn0031829	24068 GD	VDRC	0	0	1	0	No cilia			Missing or reduced	0	0
116	IFT140	CG11838	rempA	FBgn0260933	103424 KK	VDRC	2	0	0.886905	0.0878859	Truncated cilia, missing dilation			Missing or reduced	0	0
117	IFT88	CG12548	nompB	FBgn0016919	31965 GD	VDRC	0.0222222	0.031427	1	0	No cilia					0
119	IFT172	CG13809	Oseg2	FBgn0035317	107157 KK	VDRC	0	0	1	0	No cilia					0
122	IFT122	CG7161	Oseg1	FBgn0265102	103598 KK	VDRC	2	0	0.984848	0.0214275	Truncated cilia, missing dilation					0.030303
124	WDR19	CG11237	Oseg6	FBgn0034452	38462 GD	VDRC	2	0	1	0	Mispositioned	1.72522	0.036471	NompC signal spread over whole axoneme	0	0
127	DYNLT2B	CG7276	CG7276	FBgn0036499	107115 KK	VDRC	2	0	0.0909091	0.128565	Normal					1.81818
139	MOK	CG42366	CG42366	FBgn0259712	36112 TRiP	DRSC-BTRR	2	0	1	0	Missing dilation			Overly long?	0.880536	0
142	CCDC146	CG40446	ORY	FBgn0046323	110132 KK	VDRC	2	0	0	0	Normal					2
144	DNAI7	CG15373	CG15373	FBgn0030889	19439 GD	VDRC	2	0	0.0196078	0.0277297	Normal					1.96078
148	MORN3	CG14490	CG14490	FBgn0034281	106662 KK	VDRC	2	0	0	0	Normal					2
155	ARMC2	CG32668	CG32668	FBgn0052668	103633 KK	VDRC	2	0	0	0	Normal					2
156	CFAP70	CG6614	CG6614	FBgn0032369	26699 GD	VDRC	2	0	0	0	Normal					2
172	KIFBP	CG14043	CG14043	FBgn0031659	17351 GD	VDRC	2	0	0	0	Normal					2
173	LRRC34	CG8197	CG8197	FBgn0033369	42126 GD	VDRC	2	0	0	0	Normal					2
180	CFAP44	CG34124	CG34124	FBgn0083960	105659 KK	VDRC	2	0	0	0	Normal					2
181	NME7	CG8362	nmdyn-D7	FBgn0028997	44058 TRiP	DRSC-BTRR	2	0	0.586748	0.0545274	Mispositioned dilation	2.01644	0.120756	Mixed-disorganised tips	0.347222	0.347222
182	CFAP91	CG15145	CG15145	FBgn0032649	19316 GD	VDRC	2	0	0.211558	0.18414	Mispositioned dilation (weak)	1.70593	0.125324	Wild-type	1.71429	1.57688
183	CFAP45	CG11449	CG11449	FBgn0037162	31503 GD	VDRC	2	0	0	0	Normal					2
184	SPEF1	CG12395	CG12395	FBgn0030722	17101 GD	VDRC	2	0	0	0	Normal					2
185	CCDC96	CG4714	CG4714	FBgn0033819	41995 GD	VDRC	2	0	0	0	Normal					2
195	CFAP299	CG8138	CG8138	FBgn0038122	107293 KK	VDRC	2	0	0.0277778	0.0392837	Normal			Wild-type	1.96	1.94444
197	CYB5D1	CG15429	CG15429	FBgn0031596	20205 GD	VDRC	2	0	0	0	Normal					2
200	ENKUR	CG16984	CG16984	FBgn0062517	58103 TRiP	DRSC-BTRR	2	0	0.800952	0.0921499	Mispositioned dilation	2.04928	0.0394445	NompC signal spread over whole axoneme	0.846154	0.398095
201	GAS8	CG14271	Gas8	FBgn0029667	31808 GD	VDRC	1.97619	0.0336718	0.0571429	0.042056	Normal					1.88571
203	CFAP52	CG10064	CG10064	FBgn0035724	38323 GD	VDRC	2	0	0.422619	0.156658	Mispositioned dilation	1.8337	0.0805277	Mixed-disorganised tips	1.39819	1.15476
205	DNAI2	CG6053	Dnai2	FBgn0036195	108601 KK	VDRC	2	0	0.0190476	0.0269374	Normal					1.9619
207	DNAL1	CG8800	CG8800	FBgn0033408	107835 KK	VDRC	2	0	0.210145	0.141598	Mispositioned dilation (weak)	1.67755	0.109713			1.57971
210	PACRG	CG15120	CG15120	FBgn0034454	107946 KK	VDRC	2	0	0.403186	0.115183	Mispositioned dilation	1.83583	0.0811761	NompC signal spread over whole axoneme	0.455556	0.455556
212	DNAH7	CG5526	Dhc36C	FBgn0013810	27451 GD	VDRC	2	0	0	0	Normal					2
215	DNAL4	CG8407	CG8407	FBgn0033687	23503 GD	VDRC	2	0	0.254941	0.141972	Mispositioned dilation (weak)	1.66142	0.135133	NompC signal spread over whole axoneme	0	0
216	CCDC65	CG30259	CG30259	FBgn0050259	19210 GD	VDRC	2	0	0.0196078	0.0277297	Normal					1.96078
219	DNAAF10	CG14353	Wdr92	FBgn0036771	24860 GD	VDRC	2	0	0	0	Normal					2
220	DNAAF5	CG31320	HEATR2	FBgn0051320	106702 KK	VDRC	2	0	0	0	Normal					2
221	CEP104	CG10137	CG10137	FBgn0032800	100007 KK	VDRC	2	0	0	0	Normal			Missing or reduced	1.7	1.7
222	ZMYND10	CG11253	Zmynd10	FBgn0266709	105377 KK	VDRC	2	0	0	0	Missing/mispositioned dilation					2
224	CFAP58	CG5882	CG5882	FBgn0039490	27532 GD	VDRC	2	0	0.239716	0.118587	Mispositioned dilation (weak)	1.63764	0.032714	NompC signal spread over whole axoneme	0.0769231	0.0769231
230	CFAP410	CG14995	CG14995	FBgn0035497	109283 KK	VDRC	2	0	0	0	Normal					2
236	MYO10	CG43657	Myo10A	FBgn0263705	101729 KK	VDRC	2	0	0.259259	0.204544	Mispositioned dilation (weak)	1.50561	0.474453	Mixed-disorganised tips	0.28	0.28
241	KIF12	CG43323	Klp54D	FBgn0263076	100140 KK	VDRC	2	0	0	0	Normal					2
245	USP2	CG14619	Usp2	FBgn0031187	104382 KK	VDRC	2	0	0	0	Normal					2
265	ELMOD3	CG10068	CG10068	FBgn0037473	15948 GD	VDRC	2	0	0	0	Normal			NompC signal spread over whole axoneme	1.16	1.16
278	MINDY4	CG14142	CG14142	FBgn0036143	17411 GD	VDRC	2	0	0	0	Normal					2
309	SPAG1	CG18472	Spag1	FBgn0039463	107412 KK	VDRC	2	0	0	0	Normal					2
319	MAPK15	CG32703	Erk7	FBgn0052703	13444 GD	VDRC	2	0	0.0196078	0.0277297	Normal			Mixed-disorganised tips	1.15528	1.15528
320	DTWD1	CG2006	CG2006	FBgn0039664	109100 KK	VDRC	2	0	0	0	Normal					2
326	MDC1	CG32133	Ptip	FBgn0052133	13061 GD	VDRC	2	0	0.286729	0.147246	Mispositioned dilation	1.65357	0.129585	NompC signal spread over whole axoneme	0.160714	0.160714
339	SASS6	CG15524	Sas-6	FBgn0039731	110149 KK	VDRC	1.85346	0.109498	0.181631	0.150452	Fewer cilia	1.38392	0.155232			1.63674
340	ARMC3	CG13326	CG13326	FBgn0033794	108976 KK	VDRC	2	0	0	0	Normal					2
341	AK8	CG15543	CG15543	FBgn0039799	41585 GD	VDRC	2	0	0	0	Normal					2
343	SMAP1	CG8243	CG8243	FBgn0033349	26953 GD	VDRC	2	0	0	0	Normal					2
346	ECI1	CG4598	CG4598	FBgn0032160	103700 KK	VDRC	2	0	0.106061	0.119303	Normal	1.35078	0.0649788			1.78788
350	GCC2	CG3532	GCC185	FBgn0037979	26220 GD	VDRC	2	0	0	0	Normal					2
357	PCIF1	CG11399	Pcif1	FBgn0037021	31489 GD	VDRC	2	0	0	0	Normal					2
362	TMEM94	CG3054	l(2)k05819	FBgn0022153	103629 KK	VDRC	2	0	0	0	Normal					2
363	SPR	CG12117	Sptr	FBgn0014032	108243 KK	VDRC	2	0	0	0	Normal					2
366	CABLES1	CG6191	CG6191	FBgn0027581	101387 KK	VDRC	2	0	0	0	Normal			Missing or reduced	1.51429	1.51429
368	MFSD6	CG12858	jef	FBgn0033958	1688 GD	VDRC	2	0	0	0	Normal					2
369	CCDC6	CG6664	CG6664	FBgn0036685	104391 KK	VDRC	2	0	0	0	Normal			Wild-type	2	2
376	SEPSECS	CG1427	SecS	FBgn0037347	17456 GD	VDRC	2	0	0	0	Normal					2
379	ELOVL6	CG3971	Baldspot	FBgn0260960	101557 KK	VDRC	2	0	0	0	Normal					2
383	TMEM65	CG17715	CG17715	FBgn0041004	43100 GD	VDRC	2	0	0	0	Normal			NompC signal spread over whole axoneme	1.79808	1.79808
384	ATPSCKMT	CG3337	CG3337	FBgn0038871	29169 GD	VDRC	2	0	0	0	Normal					2
Control	NA	CG2759	white	FBgn0003996	33644 TRiP	DRSC-BTRR	2	0	0.0422348	0.0437188	Normal	1.36014	0.118662	Wild-type	2	1.91553
Additional control	NA	CG2919	Asl	FBgn0261004	35039 TRiP	DRSC-BTRR	0.339744	0.0634583	0.889423	0.0374465	Fewer cilia					0.221154
Additional control	NA	CG3980	CEP97	FBgn0031575	103357 KK	VDRC	2	0	0	0	Normal					2
Additional control	NA	CG5690	Cnb	FBgn0035295	28651 GD	VDRC	2.73148	0.0472131	0	0	Supernumerary cilia			Wild-type		2.73148

## Sheet: B-Secondary screen Dm sperm
Ciliary cluster number	HGNC Approved symbol	Drosophila Identifier	Drosophila Name	Flybase ID	Drosophila RNAi construct ID	Drosophila RNAi construct Source	Spermatogenesis defect-Stage 1	Spermatogenesis defect-Stage 2	Spermatogenesis defect-Stage 3	Spermatogenesis defect-Stage 4	Spermatogenesis defect-Stage 5	Spermatogenesis defect-Stage 6	Motility assessment
5	SECISBP2L	CG7066	Sbp2	FBgn0087039	106169 KK	VDRC	0	0	0	0	2	3	Normal
7	FAM135A	CG32333	CG32333	FBgn0052333	100303 KK	VDRC	0	0	0	2	3	3	Normal
10	DYNLRB2	CG10751	robl	FBgn0024196	22761 GD	VDRC	0	0	0	1	4	4	No sperm
17	DPCD	CG13901	CG13901	FBgn0035164	17736 GD	VDRC	0	0	0	0	1	1	No sperm
27	CEP135	CG17081	Cep135	FBgn0036480	65357 TRiP	DRSC-BTRR	0	0	2	3	4	4	No sperm
29	CAPSL	CG10126	CG10126	FBgn0038088	57780 TRiP	DRSC-BTRR	0	0	0	0	1	1	No sperm
34	CEP290	CG13889	Cep290	FBgn0035168	106725 KK	VDRC	0	0	0	3	3	3	Normal
35	CEP78	CG7886	CG7886	FBgn0038248	109607 KK	VDRC	0	0	0	1	1	1	No sperm
38	INPP5E	CG10426	INPP5E	FBgn0036273	16048 GD	VDRC	0	0	0	0	0	0	Normal
39	TPGS2	CG6931	CG6931	FBgn0036236	108070 KK	VDRC	0	0	0	0	1	1	No sperm
40	TBC1D19	CG7742	CG7742	FBgn0031690	100125 KK	VDRC	0	0	0	0	1	1	No sperm
45	TTLL1	CG32238	TTLL1B	FBgn0052238	29425 GD	VDRC	0	0	0	0	1	0	Not tested
46	CFAP97D1	CG14551	CG14551	FBgn0039408	104587 KK	VDRC	0	0	0	1	1	0	Normal
48	ENKD1	CG32591	CG32591	FBgn0052591	49550 GD	VDRC	0	0	0	1	1	1	Not tested
54	CFAP210	CG2839	CG2839	FBgn0031273	40277 GD	VDRC	0	4	4	4	4	4	Not tested
63	TEX9	CG4681	CG4681	FBgn0069913	103752 KK	VDRC	0	0	0	2	3	3	Normal
74	CFAP157	CG17122	CG17122	FBgn0036962	108448 KK	VDRC	0	0	0	0	0	0	Normal
77	RTTN	CG13162	ana3	FBgn0266111	101280 KK	VDRC	0	0	0	0	1	1	Normal
80	CENPJ	CG10061	Sas-4	FBgn0011020	35049 TRIP	DRSC-BTRR	0	0	0	4	4	4	No sperm
93	TMEM231	CG14020	CG14020	FBgn0031707	44221 GD	VDRC	0	0	0	0	1	1	Normal
96	CC2D2A	CG43370	Cc2d2a	FBgn0263113	100302 KK	VDRC	0	0	0	2	3	3	Normal
97	B9D1	CG14870	B9d1	FBgn0038342	107330 KK	VDRC	0	0	0	3	4	4	No sperm
98	DYNC2LI1	CG3769	CG3769	FBgn0032119	40469 GD	VDRC	0	0	0	1	0	0	Not tested
103	BBS4	CG13232	BBS4	FBgn0033578	100571 KK	VDRC	0	0	0	1	2	2	Normal
106	BBS5	CG1126	BBS5	FBgn0037280	18200 GD	VDRC	0	0	0	0	0	0	Normal
108	DYNC2H1	CG15148	btv	FBgn0023096	105152 KK	VDRC	0	0	0	0	0	0	Normal
111	KIFAP3	CG11759	Kap3	FBgn0028421	45400 GD	VDRC	0	0	0	0	0	0	Normal
113	IFT52	CG9595	IFT52	FBgn0031829	24068 GD	VDRC	0	0	0	0	0	0	Normal
116	IFT140	CG11838	rempA	FBgn0260933	103424 KK	VDRC	0	0	0	0	0	0	Normal
117	IFT88	CG12548	nompB	FBgn0016919	31965 GD	VDRC	0	0	0	0	0	0	Normal
119	IFT172	CG13809	Oseg2	FBgn0035317	107157 KK	VDRC	0	0	0	0	0	0	Normal
122	IFT122	CG7161	Oseg1	FBgn0265102	103598 KK	VDRC	0	0	0	0	0	0	Normal
124	WDR19	CG11237	Oseg6	FBgn0034452	38462 GD	VDRC	0	0	0	0	0	0	Normal
127	DYNLT2B	CG7276	CG7276	FBgn0036499	107115 KK	VDRC	0	0	0	3	1	4	No sperm
142	CCDC146	CG40446	ORY	FBgn0046323	110132 KK	VDRC	0	0	0	0	0	1	No sperm
144	DNAI7	CG15373	CG15373	FBgn0030889	19439 GD	VDRC	0	0	0	0	0	1	Normal
148	MORN3	CG14490	CG14490	FBgn0034281	106662 KK	VDRC	0	0	0	0	1	1	Reduced
156	CFAP70	CG6614	CG6614	FBgn0032369	26699 GD	VDRC	0	0	0	0	0	1	Normal
172	KIFBP	CG14043	CG14043	FBgn0031659	17351 GD	VDRC	0	0	0	0	1	4	No sperm
180	CFAP44	CG34124	CG34124	FBgn0083960	105659 KK	VDRC	0	0	0	0	1	1	No sperm
181	NME7	CG8362	nmdyn-D7	FBgn0028997	44058 TRiP	DRSC-BTRR	0	0	0	3	4	4	No sperm
182	CFAP91	CG15145	CG15145	FBgn0032649	19316 GD	VDRC	0	0	0	0	1	2	Normal
183	CFAP45	CG11449	CG11449	FBgn0037162	31503 GD	VDRC	0	0	0	1	1	4	Normal
184	SPEF1	CG12395	CG12395	FBgn0030722	17101 GD	VDRC	0	0	1	3	4	4	No sperm
187	CFAP43	CG17687	CG17687	FBgn0036348	100450 KK	VDRC	0	0	0	0	1	1	No sperm
195	CFAP299	CG8138	CG8138	FBgn0038122	107293 KK	VDRC	0	0	3	3	3	3	Normal
196	CCDC113	CG13693	CG13693	FBgn0031235	107184 KK	VDRC	0	0	0	0	1	0	Reduced
197	CYB5D1	CG15429	CG15429	FBgn0031596	20205 GD	VDRC	0	0	0	0	0	1	Normal
200	ENKUR	CG16984	CG16984	FBgn0062517	58103 TRiP	DRSC-BTRR	0	0	0	0	0	0	Normal
201	GAS8	CG14271	Gas8	FBgn0029667	31808 GD	VDRC	0	0	0	0	0	0	Reduced
202	CFAP57	CG4329	tous	FBgn0034745	54035 TRiP	DRSC-BTRR	0	0	0	0	0	1	No sperm
203	CFAP52	CG10064	CG10064	FBgn0035724	38323 GD	VDRC	0	0	0	0	0	1	Normal
211	IQUB	CG13855	CG13855	FBgn0038960	106990 KK	VDRC	0	0	0	0	1	1	Reduced
212	DNAH7	CG5526	Dhc36C	FBgn0013810	27451 GD	VDRC	0	0	0	0	0	0	Reduced
217	DNAAF1	CG31623	dtr	FBgn0023090	103600 KK	VDRC	0	0	0	1	4	4	Not tested
219	DNAAF10	CG14353	Wdr92	FBgn0036771	24860 GD	VDRC	0	0	0	0	1	1	No sperm
220	DNAAF5	CG31320	HEATR2	FBgn0051320	106702 KK	VDRC	0	0	0	2	2	3	No sperm
221	CEP104	CG10137	CG10137	FBgn0032800	100007 KK	VDRC	0	0	0	1	0	1	Normal
222	ZMYND10	CG11253	Zmynd10	FBgn0266709	105377 KK	VDRC	0	0	0	1	1	3	No sperm
236	MYO10	CG43657	Myo10A	FBgn0263705	101729 KK	VDRC	0	0	0	0	0	4	Not tested
265	ELMOD3	CG10068	CG10068	FBgn0037473	15948 GD	VDRC	0	0	0	0	0	1	Normal
294	PACRGL	CG17349	CG17349	FBgn0032771	32887 GD	VDRC	0	0	0	0	0	1	No sperm
309	SPAG1	CG18472	Spag1	FBgn0039463	107412 KK	VDRC	0	0	0	0	1	4	No sperm
319	MAPK15	CG32703	Erk7	FBgn0052703	13444 GD	VDRC	0	0	0	0	1	1	No sperm
326	MDC1	CG32133	Ptip	FBgn0052133	13061 GD	VDRC	0	0	0	0	0	1	Normal
339	SASS6	CG15524	Sas-6	FBgn0039731	110149 KK	VDRC	0	0	0	3	4	4	Normal
340	ARMC3	CG13326	CG13326	FBgn0033794	108976 KK	VDRC	0	0	0	0	0	0	Normal
343	SMAP1	CG8243	CG8243	FBgn0033349	26953 GD	VDRC	0	0	1	3	4	4	No sperm
357	PCIF1	CG11399	Pcif1	FBgn0037021	31489 GD	VDRC	0	0	0	0	0	1	Normal
366	CABLES1	CG6191	CG6191	FBgn0027581	101387 KK	VDRC	0	0	0	3	3	2	Normal
369	CCDC6	CG6664	CG6664	FBgn0036685	104391 KK	VDRC	0	0	0	1	3	3	Normal
376	SEPSECS	CG1427	SecS	FBgn0037347	17456 GD	VDRC	0	0	0	0	0	0	Normal
Control	NA	CG2759	white	FBgn0003996	33644 TRiP	DRSC-BTRR	0	0	0	1	1	0	Normal
Additional control	NA	CG12276	Aos1	FBgn0029512	36074-TRIP	DRSC-BTRR	0	0	3	3	3	4	Not tested
Additional control	NA	CG2919	Asl	FBgn0261004	35039 TRiP	DRSC-BTRR	0	0	0	3	4	4	Not tested
Additional control	NA	CG11177	BthD	FBgn0030501	45975 GD	VDRC	0	0	0	1	1	4	Not tested
Additional control	NA	CG3980	CEP97	FBgn0031575	103357 KK	VDRC	0	0	0	1	1	1	Not tested
Additional control	NA	CG8407	DYNL4	FBgn0033687	100696 KK	VDRC	0	0	0	0	0	1	Not tested
Additional control	NA	CG8114	pbl	FBgn0003041	36841 TRiP	DRSC-BTRR	0	4	4	4	4	4	Not tested
Additional control	NA	CCG8233	Rcd1	FBgn0033897	108002 KK	VDRC	0	0	4	4	4	4	Not tested
Additional control	NA	CG10125	zpg	FBgn0024177	35607 TRiP	DRSC-BTRR	0	4	4	4	4	4	Not tested

## Sheet: C-Candidate genes
Ciliary cluster number	HGNC Approved symbol	Drosophila Identifier	Drosophila Name	Flybase ID	Drosophila RNAi construct used for secondary screen/further analysis	Drosophila RNAi construct Source	Mutant available?	Primary screen - Fertility score (0-4)	Primary screen - Coordination score (0-4)	Secondary screen - Spermatogenesis - stage defects first seen	Secondary screen - Spermatogenesis - stage furthest progression	Secondary screen - Sperm motility assessment	Secondary screen neurons - DIC-Number of Cilia/Scolopidium (Average +/- Stdev)	Secondary screen neurons - Appearance by DIC	Secondary screen neurons - NompC/Sas4 - Number of Cilia/Scolopidium (Average)	Secondary screen neurons - Appearance in NompC/Sas4 staining	Localization testis	Localization interdependencies testis	Localization neurons	Electron microscopy - neurons	Electron microscopy - sperm	C. elegans Identifier	C. elegans Name	WormBase Gene ID	C. elegans mutant strain name	Source	Strain description	Dye-fill phenotype amphids	Dye-fill phenotype phasmids	Dye-fill phenotype score (0-4)	Expression/Localization	Localization interdependencies	Mutant analysis (phasmid neurons) - light microscopy	Mutant analysis (amphid neurons) - Electron microscopy: (1) Amphid channel	Electron microscopy: (2) Axonemes	Electron microscopy: (3) Transition zone	Electron microscopy: (4) Ciliary base
366	CABLES1	CG6191	CG6191	FBgn0027581	101387 KK	VDRC	Yes (this study)	4	4	3	6	Normal	2.00 +/- 0	1.51429	Normal	Missing or reduced NompC staining suggesting ciliary structural defects	Localized to basal body from spermatocyte stage, very weak signal, n>10 per stage	Not assessed	No clear signal	Mutant shows ciliary tip defects (27% of cila, n=11)	RNAi depletions and mutant show missing central pairs (3% of cilia, n=15 cysts RNAi, 5%, n=32 cysts mutant)	Y71F9B.6	Y71F9B.6	WBGene00022128	RB1514	CGC	Y71F9B.6(ok1810) I	9.4	3.925	3	-	-	-	-	-	-	-
369	CCDC6	CG6664	CG6664	FBgn0036685	104391 KK	VDRC	-	2	4	4	6	Normal	2.00 +/- 0	2	Normal	Normal	Localized to distal basal body core and tips from spermatocyte stage, n>10 per stage	Dependent on Cep135, n=6 basal bodies wild-type, 8 Cep135 mutant	No clear signal	RNAi depletions show ciliary tip and dilation defects (30% of cilia, n=47)	RNAi depletions show missing central pairs (44% of cilia, n=10 cysts)	T09B9.4	T09B9.4	WBGene00011645	RB1251	CGC	T09B9.4(ok1315) X	9.703	3.853	3	-	-	-	-	-	-	-
221	CEP104	CG10137	CG10137	FBgn0032800	100007 KK	VDRC	Yes (this study)	0	3	6	6	Normal	2.00 +/- 0	1.7	Normal	Missing or reduced NompC staining suggesting ciliary structural defects	Localized to basal body tips from spermatocyte stage, n>10 per stage	Dependent on Cep135, n=8 basal bodies wild-type, 9 Cep135 mutant	No clear signal	Mutant shows ciliary tip and distal axoneme defects (58% of cilia, n=26)	Mutant shows missing central pairs (3% of cilia, n= 33 cysts)	C40H1.3	C40H1.3	WBGene00008039	VC40284	CGC	C40H1.3(gk553858) III	11.753	3.778	1	-	-	-	-	-	-	-
27	CEP135	CG17081	Cep135	FBgn0036480	14194 GD	VDRC	Yes (Cabernard lab)	3	4	2	4	No sperm	1.35 +/- 0.16	1.13468	Mispositioned dilations	NompC staining spread over whole axoneme	Localized to core of centrioles and basal bodies at all stages, n>10 per stage	Independent of Cables1,Ccdc6 and Tex9, n=15-24 basal bodies per condition	Localized to basal body	Mutant shows ciliary tip defects (32% of cilia, n=38)	RNAi depletions and mutant show missing central pairs (51% of cilia, n=19 cysts RNAi, 95%, n=8 cysts mutant)	H06I04.1	ccep-135	WBGene00019167	No mutants	-	-	-	-	-	-	-	-	-	-	-	-
195	CFAP299	CG8138	CG8138	FBgn0038122	107293 KK	VDRC	Yes (this study)	2	0	2	6	Normal	2.00 +/- 0	1.96	Normal	Normal	No clear signal	Not assessed	No clear signal	RNAi depletions and mutant show proximal and distal ciliary defects (26% of cilia defective proximal cilium, n=27, 57% distal cilium, n= 14 RNAi, 92% defective proximal cilium, n=25, 56% distal cilium, n= 9 mutant)	RNAi depletions and mutant show ER membrane missing (100% of cilia, n=6 cysts RNAi, 99% defective, n=27 cysts mutant)	-	-	-	-	-	-	-	-	-	-	-	-	-	-	-	-
46	CFAP97D1	CG14551	CG14551	FBgn0039408	104587 KK	VDRC	Yes (this study)	0	4	6	6	Normal	2.00 +/- 0	0.337453	Mispositioned dilations (weak)	NompC staining spread over whole axoneme	Not Present	Not assessed	Localized to ciliary dilation	RNAi depletions shows proximal and distal ciliary defects (33% of cilia defective proximal cilium, n=88, 13% distal cilium, n= 23)	RNAi depletions show no defects (N/A)	-	-	-	-	-	-	-	-	-	-	-	-	-	-	-	-
265	ELMOD3	CG10068	CG10068	FBgn0037473	15948 GD	VDRC	-	1	4	6	6	Normal	2.00 +/- 0	1.16	Normal	NompC staining spread over whole axoneme	Localized in donut around basal body from spermatocyte stage, n>10 per stage	Not assessed	Localized to ciliary base, weak signal	RNAi depletions show ciliary tip and dilation defects (67% of cilia defective distal cilium, n= 12)	RNAi depletions show broken barrels (5% of cilia, n=9 cysts)	C56G7.3	elmd-1	WBGene00008348	VC20731	CGC	C56G7.3(gk386113)/(syb508) III	10.37/4.88 syb508 null mutant	3.78/0.48 null mutant	2/4 null mutant	Endogenous GFP fusion exclusively expressed in sensory neurons from 1.5 fold stage of embryogenesis; localized to ciliary base and periciliary membrane compartment (PCMC), n=13-26 animals per stage	Localization dependent on MAPK-15; protein mislocalized at dendritic ends in 90% of mapk-15 animals, n=49 animals wild-type, 52 mapk-15 mutant	Full-gene deletion of MAPK-15 results in short dendrites (TZ signature phenotype) and shortened cilia	In agreement with light microscopy data, fewer cilia extend into amphid channel (n=7 animals, 12 amphid channels)	60% of axonemes showed defects in 9-fold symmetry (n=105 axonemes)	26% of transition zones showed defects in central cylinder organization and overall architecture (n= 47)	56% of ciliary bases showed abnormal membrane blebs (n= 27)
319	MAPK15	CG32703	Erk7	FBgn0052703	13444 GD	VDRC	-	4	1	6	6	Normal	2.00 +/- 0	1.15528	Normal	Disorganized tips, NompC staining spread over whole axoneme	Localized to basal body from spermatocyte stage, n>10 per stage	Not assessed	Localized to basal body	RNAi depletions show ciliary tip and dilation defects (41% of cilia distal cilium, n=66)	RNAi depletions show broken barrels and sometimes missing central pairs (14% of cilia, n=14 cysts)	C05D10.2	mapk-15	WBGene00015478	VC2695	CGC	C05D10.2(gk1234)/(vie30) III	6.92/4.30 vie30 null mutant	0.36/0.35 null mutant	3/4 null mutant	Rescuing endogenous promoter GFP fusion exclusively expressed in sensory neurons from comma stage of embryogenesis; localized to ciliary base and at proximal end of periciliary membrane compartment (PCMC), n=17-25 animals per stage	Localization independent of ELMD-1; however, levels substantially increased compared to controls in all elmd-1 mutant animals , n=33 animals wild-type, 30 elmd-1 mutant	Full-gene deletion of MAPK-15 results in short dendrites (TZ signature phenotype) and shortened cilia	In agreement with light microscopy data, fewer cilia extend into amphid channel (n=4 animals, 8 amphid channels)	66% of axonemes showed defects in 9-fold symmetry (n=62 axonemes)	18% of transition zones showed defects in central cylinder organization and overall architecture (n= 17)	46% of ciliary bases showed abnormal membrane blebs (n= 11)
63	TEX9	CG4681	CG4681	FBgn0069913	103752 KK	VDRC	-	1	4	3	6	Normal	1.99 +/- 0.02	1.97222	Normal	NompC staining spread over whole axoneme	Localized to basal body core and tips from spermatocyte stage, n>10 per stage	Dependent on Cep135, n=16 basal bodies wild-type, 8 Cep135 mutant	No clear signal	Not tested	RNAi depletions show missing central pairs (7% of cilia, n=37 cysts)	-	-	-	-	-	-	-	-	-	-	-	-	-	-	-	-

## Sheet: Legend
Dataset EV3: Full details of primary and secondary screens in Drosophila and C. elegans. (A) Datasheet summarizing results of primary screen for each ciliary cluster gene conserved in C. elegans and Drosophila (non-conserved genes included for ease of comparison with other tables). For C. elegans, putative loss of function mutants were obtained and screened using the dye-fill assay. Phenotypes in…
