# Supplementary material for: A phylogenetic profiling approach identifies novel ciliogenesis genes in Drosophila and C. elegans
Source: EMBO J. 2023 Jun 15;42(16):e113616. doi: 10.15252/embj.2023113616 (PMC10425847; doi:10.15252/embj.2023113616)
Supplement: Supplementary file 5 — Source Data for Expanded View [file EMBJ-42-e113616-s009.zip]

Archive with 1 entries (1 files):
- EMBOJ2023113616_SourceDataForFigureEV2.xlsx
