# Supplementary material for: A phylogenetic profiling approach identifies novel ciliogenesis genes in Drosophila and C. elegans
Source: EMBO J. 2023 Jun 15;42(16):e113616. doi: 10.15252/embj.2023113616 (PMC10425847; doi:10.15252/embj.2023113616)
Supplement: Supplementary file 5 — Source Data for Expanded View [file EMBJ-42-e113616-s009.zip › EMBOJ2023113616_SourceDataForFigureEV2.xlsx]

## Sheet: S2A
	Mapk15			Elmod
	Number of structurally defective cilia	Total	% Defective	Number of structurally defective cilia	Total	% Defective
1	8	40	20	5	64	7.8125
2	29	64	45.3125	9	64	14.0625
3	32	64	50	1	64	1.5625
4	6	64	9.375	5	64	7.8125
5	2	64	3.125	3	64	4.6875
6	2	64	3.125	0	64	0
7	4	64	6.25	3	64	4.6875
8	3	64	4.6875	0	41	0
9	4	64	6.25	0	39	0
10	3	64	4.6875
11	2	45	4.44444
12	6	43	13.9535
13	6	47	12.766
14	4	58	6.89655
Average			13.6338			4.51389
StDev			15.2047			4.78061

## Sheet: S2B
Mapk15	Rootlets		Centriole/TZ		Axoneme			Dilations			Axoneme-Tip			Cap			Summary	CFAP97D1	Proximal end defects			Distal end defects			All defects
	Normal	Structurally defective	Normal	Structurally defective	Normal (9 doublet MTs)	Abnormal (<9 doublet MTs)	Other defects	Normal (9 doublet MTs)	Abnormal (<9 doublet MTs)	Other defects	Normal (9 doublet MTs)	Abnormal (<9 doublet MTs)	Other defects	Normal (9 doublet MTs)	Abnormal (<9 doublet MTs)	Other defects			Normal	Abnormal	% defective	Normal	Abnormal	% defective	Normal	Abnormal	% defective
1	2	2	0	2	3	0	1	0	0	2	2	0	0	2	1	0			5	5	0.5	4	3	0.428571	9	8	0.470588
2	2	4	0	0	11	0	0	3	0	0	1	1	0	2	0	4			13	4	0.235294	6	5	0.454545	19	9	0.321429
3	2	2	1	1	4	0	3	0	0	0	2	0	0	1	0	0			7	6	0.461538	3	0	0	10	6	0.375
4	0	2	0	0	2	0	0	0	0	0	0	0	2	0	2	0			2	2	0.5	0	4	1	2	6	0.75
5	0	0	2	0	4	0	0	0	0	0	0	0	0	0	0	1			6	0	0	0	1	1	6	1	0.142857
6	2	0	0	0	5	0	0	4	0	0	0	0	0	2	0	2			7	0	0	6	2	0.25	13	2	0.133333
7	6	0	3	0	8	0	0	5	0	1	4	0	0	0	0	1			17	0	0	9	2	0.181818	26	2	0.0714286
8	12	0	2	0	12	0	0	2	0	0	2	0	2	2	0	0			26	0	0	6	2	0.25	32	2	0.0588235
9	4	0	6	0	4	0	0	2	0	0	0	0	4	3	1	3			14	0	0	5	8	0.615385	19	8	0.296296
% defective		0.25		0.176471			0.0701754			0.157895			0.45			0.555556				Average	0.149123		Average	0.409091		Average	0.244444
n		40		17			57			19			20			27				n	114		n	66		n	180
Elmod	Rootlets		Centriole/TZ		Axoneme			Dilations			Axoneme-Tip			Cap				Control	Proximal end defects			Distal end defects			All defects
	Normal	Structurally defective	Normal	Structurally defective	Normal (9 doublet MTs)	Abnormal (<9 doublet MTs)	Other defects	Normal (9 doublet MTs)	Abnormal (<9 doublet MTs)	Other defects	Normal (9 doublet MTs)	Abnormal (<9 doublet MTs)	Other defects	Normal (9 doublet MTs)	Abnormal (<9 doublet MTs)	Other defects			Normal	Abnormal	% defective	Normal	Abnormal	% defective	Normal	Abnormal	% defective
1	2	0	2	0	8	0	0	1	0	0	0	4	0	2	0	2			12	0	0	3	6	0.666667	15	6	0.285714
2	0	0	2	0	6	0	0	0	1	0	0	0	0	1	0	1			8	0	0	1	2	0.666667	9	2	0.181818
3	0	0	1	0	3	0	0	0	0	0	0	0	0	0	0	0			4	0	0				4	0	0
% defective		0		0			0			0.5			1			0.5				Average	0		Average	0.666667		Average	0.222222
n		2		5			17			2			4			6				n	24		n	12		n	36
