# Supplementary material for: A phylogenetic profiling approach identifies novel ciliogenesis genes in Drosophila and C. elegans
Source: EMBO J. 2023 Jun 15;42(16):e113616. doi: 10.15252/embj.2023113616 (PMC10425847; doi:10.15252/embj.2023113616)
Supplement: Supplementary file 7 — Source Data for Figure 3 [file EMBJ-42-e113616-s010.xlsx]

## Sheet: 3B
Ciliary cluster number	HGNC Approved symbol	Functional category	Fertility score (0-4)	Coordination score (0-4)	Fertility score (shifted)	Coordination score (shifted)
27	CEP135	Centriole/Transition zone	3	4	2.83333	3.55556
34	CEP290	Centriole/Transition zone	2	4	2.38889	4.27778
36	MKS1	Centriole/Transition zone	0	2	0.0555556	2.11111
37	C2CD3	Centriole/Transition zone	0	2	-0.333333	1.55556
80	CENPJ	Centriole/Transition zone	4	4	4.16667	4.33333
84	CEP164	Centriole/Transition zone	0	2	0.388889	2.44444
93	TMEM231	Centriole/Transition zone	0	4	-0.5	3.88889
94	B9D2	Centriole/Transition zone	4	4	4.16667	4.27778
95	TMEM67	Centriole/Transition zone	0	2	-0.5	1.72222
96	CC2D2A	Centriole/Transition zone	2	4	2.27778	4.27778
97	B9D1	Centriole/Transition zone	4	4	3.77778	3.5
225	POC1A	Centriole/Transition zone	0	0	-0.222222	-0.277778
264	TMEM216	Centriole/Transition zone	0	0	0.388889	0.277778
305	STIL	Centriole/Transition zone	0	2	0.333333	2.44444
339	SASS6	Centriole/Transition zone	2	2	1.88889	1.5
90	ARL6	BBS	0	2	0.444444	2.33333
99	BBS1	BBS	1	2	0.777778	1.88889
103	BBS4	BBS	2	2	2.5	2.05556
104	BBS9	BBS	1	2	0.722222	1.88889
105	TTC8	BBS	0	0	0.333333	0.444444
106	BBS5	BBS	0	4	-0.5	3.94444
28	TTC30B	IFT	0	4	0.0555556	4.11111
33	IFT43	IFT	1	0	0.777778	-0.333333
87	KIF3B	IFT	0	4	0.5	4.38889
98	DYNC2LI1	IFT	0	4	0.388889	4.05556
108	DYNC2H1	IFT	0	4	-0.388889	3.72222
111	KIFAP3	IFT	0	4	0.388889	4.05556
112	TRAF3IP1	IFT	0	4	-0.444444	3.94444
113	IFT52	IFT	0	4	0.222222	4.44444
114	IFT46	IFT	0	4	-0.333333	3.5
115	IFT57	IFT	0	4	0.333333	4.27778
116	IFT140	IFT	0	3	-0.333333	2.5
117	IFT88	IFT	0	4	0.444444	4.16667
118	TTC26	IFT	0	4	-0.222222	3.72222
119	IFT172	IFT	1	4	1.11111	4.22222
120	IFT80	IFT	0	3	-0.111111	2.77778
121	CLUAP1	IFT	0	4	0.166667	4.44444
122	IFT122	IFT	2	4	1.61111	3.61111
123	WDR35	IFT	0	4	0.333333	4.38889
124	WDR19	IFT	0	2	-0.333333	1.5
126	IFT20	IFT	0	3	-0.5	2.83333
147	DYNC2I1	IFT	1	2	1.33333	2.44444
231	KIF3A	IFT	0	4	0.277778	4.33333
76	CCDC103	Axonemal dynein_DNAAF	4	0	3.72222	-0.166667
82	CFAP298	Axonemal dynein_DNAAF	4	3	4.27778	3.22222
153	LRRC56	Axonemal dynein_DNAAF	0	1	-0.111111	0.5
169	DNAAF2	Axonemal dynein_DNAAF	4	2	3.61111	1.72222
170	DNAAF4	Axonemal dynein_DNAAF	4	0	4.5	0.5
171	DNAAF6	Axonemal dynein_DNAAF	4	4	3.66667	3.77778
209	DNAAF11	Axonemal dynein_DNAAF	4	4	3.61111	3.72222
214	DNAAF3	Axonemal dynein_DNAAF	4	2	4.33333	2.11111
217	DNAAF1	Axonemal dynein_DNAAF	4	3	3.5	2.77778
219	DNAAF10	Axonemal dynein_DNAAF	4	2	3.66667	1.66667
220	DNAAF5	Axonemal dynein_DNAAF	4	4	4.33333	4.38889
222	ZMYND10	Axonemal dynein_DNAAF	4	1	4.5	1.27778
227	DAW1	Axonemal dynein_DNAAF	0	1	0.444444	1.11111
240	PIH1D2	Axonemal dynein_DNAAF	1	4	0.5	3.94444
309	SPAG1	Axonemal dynein_DNAAF	4	3	3.88889	2.72222
85	DNAH6	Axonemal dynein_IAD	4	2	3.72222	1.66667
144	DNAI7	Axonemal dynein_IAD	1	2	0.833333	1.77778
186	DNAH2	Axonemal dynein_IAD	4	1	3.55556	0.944444
192	DNALI1	Axonemal dynein_IAD	4	4	3.77778	3.61111
198	DNAH10	Axonemal dynein_IAD	4	0	4.16667	0.5
199	DNAI4	Axonemal dynein_IAD	1	4	0.555556	3.66667
208	DNAI3	Axonemal dynein_IAD	4	1	4.16667	1.38889
212	DNAH7	Axonemal dynein_IAD	4	2	4.11111	2.16667
47	DNAH5	Axonemal dynein_OAD	0	4	0.0555556	4.38889
79	DNAH17	Axonemal dynein_OAD	1	4	0.5	3.66667
205	DNAI2	Axonemal dynein_OAD	0	4	-0.277778	3.61111
206	DNAI1	Axonemal dynein_OAD	4	2	4.27778	2.05556
207	DNAL1	Axonemal dynein_OAD	0	4	-0.0555556	3.61111
213	ODAD3	Axonemal dynein_OAD	0	1	-0.5	0.833333
215	DNAL4	Axonemal dynein_OAD	4	0	3.5	-0.277778

## Sheet: 3C
Ciliary cluster number	HGNC Approved symbol	Candidate/Known	Fertility score (0-4)	Coordination score (0-4)	Fertility score (shifted)	Coordination score (shifted)
10	DYNLRB2	Known	4	4	3.88889	3.55556
11	DZIP1L	Known	1	4	1.33333	4.05556
13	DNAJB13	Known	1	2	0.666667	1.83333
15	SFI1	Known	1	1	1.5	1.5
18	RAB23	Known	0	1	-0.222222	0.555556
22	RAB28	Known	0	4	0.277778	4.22222
27	CEP135	Known	3	4	2.83333	3.55556
28	TTC30B	Known	0	4	0.0555556	4.11111
30	PDE6D	Known	4	3	3.88889	2.94444
31	WDR47	Known	0	1	0.0555556	1.22222
33	IFT43	Known	1	0	0.777778	-0.333333
34	CEP290	Known	2	4	2.38889	4.27778
35	CEP78	Known	4	3	3.88889	2.5
36	MKS1	Known	0	2	0.0555556	2.11111
37	C2CD3	Known	0	2	-0.333333	1.55556
38	INPP5E	Known	0	2	0.388889	2.16667
44	LRRC49	Known	0	3	-0.166667	2.61111
45	TTLL1	Known	2	4	2.27778	4.16667
46	CFAP97D1	Known	0	4	-0.444444	3.83333
47	DNAH5	Known	0	4	0.0555556	4.38889
48	ENKD1	Known	0	2	-0.388889	1.5
52	RSPH14	Known	4	2	4.44444	2.22222
54	CFAP210	Known	0	1	-0.388889	0.777778
56	IQCG	Known	0	2	0.222222	2.22222
70	IQCA1	Known	1	2	0.722222	1.72222
74	CFAP157	Known	4	2	4.22222	2.05556
76	CCDC103	Known	4	0	3.72222	-0.166667
77	RTTN	Known	2	4	2.44444	4.27778
79	DNAH17	Known	1	4	0.5	3.66667
80	CENPJ	Known	4	4	4.16667	4.33333
81	RSPH1	Known	4	2	3.55556	1.83333
82	CFAP298	Known	4	3	4.27778	3.22222
83	CEP20	Known	2	4	1.55556	3.66667
84	CEP164	Known	0	2	0.388889	2.44444
85	DNAH6	Known	4	2	3.72222	1.66667
87	KIF3B	Known	0	4	0.5	4.38889
88	TTLL4	Known	3	0	2.77778	-0.111111
90	ARL6	Known	0	2	0.444444	2.33333
93	TMEM231	Known	0	4	-0.5	3.88889
94	B9D2	Known	4	4	4.16667	4.27778
95	TMEM67	Known	0	2	-0.5	1.72222
96	CC2D2A	Known	2	4	2.27778	4.27778
97	B9D1	Known	4	4	3.77778	3.5
98	DYNC2LI1	Known	0	4	0.388889	4.05556
99	BBS1	Known	1	2	0.777778	1.88889
103	BBS4	Known	2	2	2.5	2.05556
104	BBS9	Known	1	2	0.722222	1.88889
105	TTC8	Known	0	0	0.333333	0.444444
106	BBS5	Known	0	4	-0.5	3.94444
107	OSCP1	Known	0	1	0.333333	1.22222
108	DYNC2H1	Known	0	4	-0.388889	3.72222
111	KIFAP3	Known	0	4	0.388889	4.05556
112	TRAF3IP1	Known	0	4	-0.444444	3.94444
113	IFT52	Known	0	4	0.222222	4.44444
114	IFT46	Known	0	4	-0.333333	3.5
115	IFT57	Known	0	4	0.333333	4.27778
116	IFT140	Known	0	3	-0.333333	2.5
117	IFT88	Known	0	4	0.444444	4.16667
118	TTC26	Known	0	4	-0.222222	3.72222
119	IFT172	Known	1	4	1.11111	4.22222
120	IFT80	Known	0	3	-0.111111	2.77778
121	CLUAP1	Known	0	4	0.166667	4.44444
122	IFT122	Known	2	4	1.61111	3.61111
123	WDR35	Known	0	4	0.333333	4.38889
124	WDR19	Known	0	2	-0.333333	1.5
125	ARL3	Known	1	2	1.05556	2.5
126	IFT20	Known	0	3	-0.5	2.83333
127	DYNLT2B	Known	4	1	4.11111	1.33333
128	ATAT1	Known	1	2	0.777778	1.5
129	CEP131	Known	0	4	0.111111	4.33333
130	RSPH4A	Known	4	2	3.77778	1.94444
139	MOK	Known	0	4	0.444444	4.27778
144	DNAI7	Known	1	2	0.833333	1.77778
147	DYNC2I1	Known	1	2	1.33333	2.44444
148	MORN3	Known	4	1	3.66667	0.944444
150	TBC1D31	Known	1	2	1.16667	2.11111
151	CCDC13	Known	4	1	3.5	0.5
152	TCTE1	Known	1	1	1.38889	1.27778
153	LRRC56	Known	0	1	-0.111111	0.5
154	RIBC2	Known	4	2	4.38889	2.05556
155	ARMC2	Known	0	4	-0.0555556	3.55556
156	CFAP70	Known	0	2	0.388889	2.44444
157	EFHB	Known	1	1	0.777778	0.722222
163	HYDIN	Known	3	4	3.5	4.16667
164	EFHC1	Known	2	0	1.61111	-0.5
168	CCDC63	Known	2	2	2.33333	2.38889
169	DNAAF2	Known	4	2	3.61111	1.72222
170	DNAAF4	Known	4	0	4.5	0.5
171	DNAAF6	Known	4	4	3.66667	3.77778
179	DRC1	Known	4	2	4.38889	2.38889
180	CFAP44	Known	4	1	3.83333	0.833333
181	NME7	Known	4	3	4.44444	3.22222
182	CFAP91	Known	2	2	1.83333	1.77778
183	CFAP45	Known	1	2	1.05556	2.16667
184	SPEF1	Known	4	4	3.5	3.72222
185	CCDC96	Known	0	2	0.111111	2.27778
186	DNAH2	Known	4	1	3.55556	0.944444
187	CFAP43	Known	4	1	4.5	1.22222
188	CFAP61	Known	0	1	-0.277778	0.722222
191	CFAP206	Known	3	2	3.05556	2.16667
192	DNALI1	Known	4	4	3.77778	3.61111
193	RSPH9	Known	4	2	4.5	2.5
194	RSPH3	Known	4	1	3.88889	0.666667
196	CCDC113	Known	4	1	4.33333	1.5
197	CYB5D1	Known	2	4	1.88889	3.61111
198	DNAH10	Known	4	0	4.16667	0.5
199	DNAI4	Known	1	4	0.555556	3.66667
200	ENKUR	Known	4	3	4.5	3.05556
201	GAS8	Known	4	2	3.83333	1.77778
202	CFAP57	Known	4	1	4.22222	1.5
203	CFAP52	Known	4	2	3.83333	1.94444
204	DRC7	Known	4	0	4.05556	0.333333
205	DNAI2	Known	0	4	-0.277778	3.61111
206	DNAI1	Known	4	2	4.27778	2.05556
207	DNAL1	Known	0	4	-0.0555556	3.61111
208	DNAI3	Known	4	1	4.16667	1.38889
209	DNAAF11	Known	4	4	3.61111	3.72222
210	PACRG	Known	0	4	0.166667	4.27778
211	IQUB	Known	4	0	3.5	-0.5
212	DNAH7	Known	4	2	4.11111	2.16667
213	ODAD3	Known	0	1	-0.5	0.833333
214	DNAAF3	Known	4	2	4.33333	2.11111
215	DNAL4	Known	4	0	3.5	-0.277778
216	CCDC65	Known	0	4	0.5	4.16667
217	DNAAF1	Known	4	3	3.5	2.77778
218	DRC3	Known	0	1	0.222222	1.22222
219	DNAAF10	Known	4	2	3.66667	1.66667
220	DNAAF5	Known	4	4	4.33333	4.38889
221	CEP104	Known	0	3	-0.444444	2.72222
222	ZMYND10	Known	4	1	4.5	1.27778
223	CCDC39	Known	4	3	3.77778	2.88889
224	CFAP58	Known	1	3	1.5	3.05556
225	POC1A	Known	0	0	-0.222222	-0.277778
227	DAW1	Known	0	1	0.444444	1.11111
230	CFAP410	Known	0	2	-0.111111	1.88889
231	KIF3A	Known	0	4	0.277778	4.33333
240	PIH1D2	Known	1	4	0.5	3.94444
244	CEP162	Known	1	0	1.38889	0.444444
255	LZTFL1	Known	0	0	-0.0555556	-0.277778
264	TMEM216	Known	0	0	0.388889	0.277778
265	ELMOD3	Known	1	4	0.722222	3.55556
305	STIL	Known	0	2	0.333333	2.44444
309	SPAG1	Known	4	3	3.88889	2.72222
319	MAPK15	Known	4	1	4.11111	1.44444
321	KCNMA1	Known	4	3	3.88889	2.5
322	DYNLT1	Known	4	3	4.05556	3.05556
339	SASS6	Known	2	2	1.88889	1.5
340	ARMC3	Known	4	4	4.22222	4.05556
341	AK8	Known	1	2	0.944444	1.5
2	SEC14L2	Candidate	1	1	1.33333	1.05556
3	FADS2	Candidate	0	2	-0.222222	1.5
4	RWDD2B	Candidate	1	3	1.38889	3.16667
5	SECISBP2L	Candidate	0	4	-0.5	3.72222
7	FAM135A	Candidate	3	4	3.05556	4.44444
16	PDE11A	Candidate	1	4	0.777778	3.61111
17	DPCD	Candidate	4	3	4.11111	3.5
20	ALKBH4	Candidate	0	4	-0.222222	3.5
29	CAPSL	Candidate	4	3	4.5	3.22222
39	TPGS2	Candidate	4	4	3.66667	3.61111
40	TBC1D19	Candidate	4	4	4.38889	4.38889
63	TEX9	Candidate	1	4	0.722222	3.88889
72	MORN5	Candidate	1	2	1.22222	2.33333
73	EFCAB2	Candidate	4	4	3.88889	3.55556
75	IQCD	Candidate	2	4	2.22222	4.16667
86	CFAP36	Candidate	1	1	0.666667	0.888889
142	CCDC146	Candidate	4	4	4.38889	4.05556
172	KIFBP	Candidate	4	2	3.66667	1.66667
173	LRRC34	Candidate	0	4	0.388889	4.5
195	CFAP299	Candidate	2	0	1.55556	-0.0555556
236	MYO10	Candidate	3	2	3.22222	2.16667
241	KIF12	Candidate	0	2	-0.444444	1.55556
245	USP2	Candidate	0	2	0.444444	2.33333
278	MINDY4	Candidate	0	2	-0.166667	1.77778
294	PACRGL	Candidate	4	1	4.16667	1.5
304	PCNX4	Candidate	0	1	-0.277778	0.888889
318	PDE12	Candidate	0	2	0.111111	2.27778
320	DTWD1	Candidate	0	4	-0.0555556	3.55556
326	MDC1	Candidate	2	2	2.5	2.05556
327	TCAIM	Candidate	0	1	-0.222222	0.555556
334	GNPTAB	Candidate	0	1	0.111111	1.33333
338	LZTR1	Candidate	0	2	-0.277778	1.72222
343	SMAP1	Candidate	4	4	4.16667	4.11111
345	PLD6	Candidate	2	2	1.88889	1.61111
346	ECI1	Candidate	0	4	0.5	4.38889
347	PTP4A1	Candidate	0	2	-0.444444	1.83333
348	KMT2A	Candidate	0	4	0.333333	4.38889
350	GCC2	Candidate	0	3	-0.0555556	2.55556
351	TXNDC5	Candidate	0	0	0.444444	0.166667
352	EGLN1	Candidate	0	1	-0.222222	0.833333
355	GSTCD	Candidate	0	1	0.5	1.22222
357	PCIF1	Candidate	2	2	1.5	1.94444
358	TOP1	Candidate	0	2	0.0555556	2.38889
359	TRAP1	Candidate	4	0	3.61111	-0.0555556
360	CMTR1	Candidate	1	4	1.27778	4.27778
361	C2CD5	Candidate	1	2	0.944444	1.72222
362	TMEM94	Candidate	1	4	1.38889	4.16667
363	SPR	Candidate	0	4	-0.444444	3.94444
364	QDPR	Candidate	4	0	4.33333	0.277778
365	SYAP1	Candidate	1	2	0.555556	1.61111
366	CABLES1	Candidate	4	4	4.33333	4.38889
367	MTRR	Candidate	0	2	-0.277778	1.55556
368	MFSD6	Candidate	0	2	0.111111	2.11111
369	CCDC6	Candidate	2	4	1.61111	3.5
370	HPGDS	Candidate	1	2	1.11111	2.22222
371	MMADHC	Candidate	0	1	-0.5	0.666667
372	CDO1	Candidate	0	1	0.222222	1.5
374	PSTK	Candidate	0	2	-0.388889	1.94444
375	EEFSEC	Candidate	1	0	1.22222	0.166667
376	SEPSECS	Candidate	1	2	0.722222	1.77778
378	BPNT1	Candidate	0	1	0.166667	1.22222
379	ELOVL6	Candidate	1	3	0.611111	2.94444
380	RIOX1	Candidate	1	1	1.11111	1.05556
381	SLBP	Candidate	1	0	0.777778	-0.111111
382	PGAM5	Candidate	0	2	0.166667	2.33333
383	TMEM65	Candidate	0	3	-0.388889	2.94444
384	ATPSCKMT	Candidate	1	2	1.27778	2.22222
385	C1GALT1	Candidate	1	0	0.555556	-0.333333
386	PSEN2	Candidate	0	4	0.0555556	4.11111

## Sheet: 3F
Ciliary cluster number	HGNC Approved symbol	Functional category	Dye-fill phenotype score (0-4)	Dye-fill phenotype score (shifted)
28	TTC30B	IFT	4	3.66667
87	KIF3B	IFT	1	0.833333
91	IFT22	IFT	1	1.05556
98	DYNC2LI1	IFT	4	4.22222
100	TTC21B	IFT	0	-0.222222
108	DYNC2H1	IFT	4	4.11111
109	IFT74	IFT	2	2.11111
110	IFT81	IFT	2	2
111	KIFAP3	IFT	3	2.77778
112	TRAF3IP1	IFT	4	3.72222
113	IFT52	IFT	4	4.5
114	IFT46	IFT	4	4
115	IFT57	IFT	4	4.16667
116	IFT140	IFT	4	3.66667
117	IFT88	IFT	4	4
118	TTC26	IFT	3	3
119	IFT172	IFT	4	4
120	IFT80	IFT	4	4.05556
121	CLUAP1	IFT	4	3.94444
122	IFT122	IFT	4	4.16667
123	WDR35	IFT	4	3.83333
124	WDR19	IFT	4	4
126	IFT20	IFT	4	3.72222
147	DYNC2I1	IFT	3	2.5
231	KIF3A	IFT	3	2.61111
34	CEP290	TZ	3	2.88889
36	MKS1	TZ	1	1
93	TMEM231	TZ	1	1.27778
94	B9D2	TZ	3	2.88889
95	TMEM67	TZ	3	3.5
96	CC2D2A	TZ	3	2.88889
97	B9D1	TZ	3	3.27778
233	NPHP4	TZ	3	3.05556
234	RPGRIP1L	TZ	3	2.72222
264	TMEM216	TZ	1	1.38889

## Sheet: 3G
Ciliary cluster number	HGNC Approved symbol	Candidate/Known	Dye-fill phenotype score (0-4)	Dye-fill phenotype score (shifted)
11	DZIP1L	Known	2	2.44444
19	ARL13B	Known	3	3.33333
22	RAB28	Known	2	1.55556
24	TTLL5	Known	0	0.166667
25	KATNIP	Known	1	1
26	FAM184A	Known	0	-0.388889
28	TTC30B	Known	4	3.66667
30	PDE6D	Known	1	0.666667
31	WDR47	Known	1	1.33333
34	CEP290	Known	3	2.88889
36	MKS1	Known	1	1
38	INPP5E	Known	1	1.33333
87	KIF3B	Known	1	0.833333
88	TTLL4	Known	0	0.111111
90	ARL6	Known	3	3.44444
91	IFT22	Known	1	1.05556
92	RP2	Known	1	0.722222
93	TMEM231	Known	1	1.27778
94	B9D2	Known	3	2.88889
95	TMEM67	Known	3	3.5
96	CC2D2A	Known	3	2.88889
97	B9D1	Known	3	3.27778
98	DYNC2LI1	Known	4	4.22222
99	BBS1	Known	4	3.83333
100	TTC21B	Known	0	-0.222222
101	BBS7	Known	4	4.33333
102	BBS2	Known	4	3.61111
103	BBS4	Known	2	2.05556
104	BBS9	Known	4	4.44444
105	TTC8	Known	4	3.5
106	BBS5	Known	2	1.72222
107	OSCP1	Known	0	0.277778
108	DYNC2H1	Known	4	4.11111
109	IFT74	Known	2	2.11111
110	IFT81	Known	2	2
111	KIFAP3	Known	3	2.77778
112	TRAF3IP1	Known	4	3.72222
113	IFT52	Known	4	4.5
114	IFT46	Known	4	4
115	IFT57	Known	4	4.16667
116	IFT140	Known	4	3.66667
117	IFT88	Known	4	4
118	TTC26	Known	3	3
119	IFT172	Known	4	4
120	IFT80	Known	4	4.05556
121	CLUAP1	Known	4	3.94444
122	IFT122	Known	4	4.16667
123	WDR35	Known	4	3.83333
124	WDR19	Known	4	4
125	ARL3	Known	1	0.555556
126	IFT20	Known	4	3.72222
127	DYNLT2B	Known	1	1.44444
128	ATAT1	Known	0	-0.444444
133	TTLL9	Known	2	2.5
147	DYNC2I1	Known	3	2.5
164	EFHC1	Known	3	3.05556
192	DNALI1	Known	2	1.88889
210	PACRG	Known	2	2
221	CEP104	Known	1	0.944444
230	CFAP410	Known	0	0.388889
231	KIF3A	Known	3	2.61111
233	NPHP4	Known	3	3.05556
234	RPGRIP1L	Known	3	2.72222
264	TMEM216	Known	1	1.38889
265	ELMOD3	Known	2	1.5
284	CCDC57	Known	0	0
319	MAPK15	Known	3	3.16667
321	KCNMA1	Known	1	0.777778
2	SEC14L2	Candidate	0	0.166667
5	SECISBP2L	Candidate	0	0
20	ALKBH4	Candidate	3	2.66667
21	PPP4R4	Candidate	2	1.5
86	CFAP36	Candidate	2	2.22222
89	PTPDC1	Candidate	1	0.722222
239	SLC22A18	Candidate	1	1.11111
243	CA2	Candidate	0	0.277778
317	PRKAR1A	Candidate	1	0.944444
318	PDE12	Candidate	2	1.94444
323	STIMATE	Candidate	3	3
328	LYRM1	Candidate	3	2.5
347	PTP4A1	Candidate	0	-0.222222
352	EGLN1	Candidate	1	1.16667
353	TMEM144	Candidate	1	0.555556
356	THUMPD3	Candidate	0	0.444444
359	TRAP1	Candidate	0	-0.444444
361	C2CD5	Candidate	0	0.111111
362	TMEM94	Candidate	1	1.22222
364	QDPR	Candidate	3	3.22222
365	SYAP1	Candidate	1	0.944444
366	CABLES1	Candidate	3	2.83333
368	MFSD6	Candidate	0	0
369	CCDC6	Candidate	3	3.16667
370	HPGDS	Candidate	1	1.22222
372	CDO1	Candidate	1	0.666667
374	PSTK	Candidate	2	2.27778
375	EEFSEC	Candidate	1	1.5
376	SEPSECS	Candidate	0	0.222222
377	EEF2K	Candidate	1	0.722222
378	BPNT1	Candidate	3	3
379	ELOVL6	Candidate	2	1.94444
380	RIOX1	Candidate	3	3.27778
382	PGAM5	Candidate	1	1.05556
383	TMEM65	Candidate	0	-0.333333
384	ATPSCKMT	Candidate	2	2.05556
386	PSEN2	Candidate	0	0.333333
