# Supplementary material for: A phylogenetic profiling approach identifies novel ciliogenesis genes in Drosophila and C. elegans
Source: EMBO J. 2023 Jun 15;42(16):e113616. doi: 10.15252/embj.2023113616 (PMC10425847; doi:10.15252/embj.2023113616)
Supplement: Supplementary file 8 — Source Data for Figure 4 [file EMBJ-42-e113616-s011.xlsx]

## Sheet: 4C
Ciliary cluster number	HGNC Approved symbol/Drosophila name	Coordination score (0-4)	DIC-Number of Cilia/Scolopidium (Average)	DIC-Number of Cilia/Scolopidium (StDev)	NompC/Sas4 - Number of Cilia/Scolopidium (Average)		Ciliary cluster number	HGNC Approved symbol	Number of Intact Cilia/DIC & NompC
N/A	N/A (Control)	0	2	0	2		4	RWDD2B	2
80	CENPJ/SAS4	4	0.288119	0.202399	0		5	SECISBP2L	1.90476
N/A	CNTROB	3	2.73148	0.0472131	2.73148		7	FAM135A	2
116	IFT140	3	2	0	0		16	PDE11A	2
113	IFT52	4	0	0	0		17	DPCD	1.96491
366	CABLES1	4	2	0	1.51429		20	ALKBH4	2
369	CCDC6	4	2	0	2		39	TPGS2	2
221	CEP104	3	2	0	1.7		29	CAPSL	1.29365
27	CEP135	4	1.3509	0.1556	1.13468		40	TBC1D19	2
46	CFAP97D1	4	2	0	0.337453		63	TEX9	1.4922
195	CFAP299	0	2	0	1.96		72	MORN5	1.65557
265	ELMOD3/ELMOD	4	2	0	1.16		73	EFCAB2	2
319	MAPK15	1	2	0	1.15528		75	IQCD	2
63	TEX9	4	1.98551	0.0204958	1.97222		142	CCDC146	2
							172	KIFBP	2
							173	LRRC34	2
							195	CFAP299	1.94444
							236	MYO10	0.28
							241	KIF12	2
							245	USP2	2
							278	MINDY4	2
							320	DTWD1	2
							326	MDC1	0.160714
							343	SMAP1	2
							346	ECI1	1.78788
							350	GCC2	2
							357	PCIF1	2
							362	TMEM94	2
							363	SPR	2
							366	CABLES1	1.51429
							368	MFSD6	2
							369	CCDC6	2
							376	SEPSECS	2
							379	ELOVL6	2
							383	TMEM65	1.79808
							384	ATPSCKMT	2

## Sheet: 4G
Ciliary cluster number	HGNC Approved symbol/Drosophila name	Fertility score (0-4)	Spermatogenesis stage (defects first seen)	Spermatogenesis stage (furthest progression)	Motility assessment		Ciliary cluster number	HGNC Approved symbol/Drosophila name	Severity of sperm ciliary defects (stage at which defects first observed)
N/A	N/A (Control)	0	6	6	Normal		5	SECISBP2L	5
80	CENPJ/SAS4	4	3	4	No sperm		7	FAM135A	4
97	B9D1	4	3	4	No sperm		17	DPCD	Motility
34	CEP290	2	3	6	Normal		29	CAPSL	Motility
201	GAS8	4	6	6	Reduced		39	TPGS2	Motility
366	CABLES1	4	3	6	Normal		40	TBC1D19	Motility
369	CCDC6	2	4	6	Normal		63	TEX9	4
221	CEP104	0	6	6	Normal		142	CCDC146	Motility
27	CEP135	3	2	4	No sperm		172	KIFBP	6
46	CFAP97D1	0	6	6	Normal		195	CFAP299	3
195	CFAP299	2	2	6	Normal		236	MYO10	6
265	ELMOD3/ELMOD	1	6	6	Normal		294	PACRGL	Motility
319	MAPK15	4	6	6	Normal		326	MDC1	No defect
63	TEX9	1	3	6	Normal		343	SMAP1	4
							357	PCIF1	No defect
							366	CABLES1	4
							369	CCDC6	5
							376	SEPSECS	No defect
