# Supplementary material for: A phylogenetic profiling approach identifies novel ciliogenesis genes in Drosophila and C. elegans
Source: EMBO J. 2023 Jun 15;42(16):e113616. doi: 10.15252/embj.2023113616 (PMC10425847; doi:10.15252/embj.2023113616)
Supplement: Supplementary file 9 — Source Data for Figure 5 [file EMBJ-42-e113616-s004.xlsx]

## Sheet: 5A
Control	Rootlets		Centriole/TZ		Axoneme			Dilations			Axoneme-Tip			Cap			Summary	Control	Proximal end defects			Distal end defects			All defects
	Normal	Structurally defective	Normal	Structurally defective	Normal (9 doublet MTs)	Abnormal (<9 doublet MTs)	Other defects	Normal (9 doublet MTs)	Abnormal (<9 doublet MTs)	Other defects	Normal (9 doublet MTs)	Abnormal (<9 doublet MTs)	Other defects	Normal (9 doublet MTs)	Abnormal (<9 doublet MTs)	Other defects			Normal	Abnormal	% defective	Normal	Abnormal	% defective	Normal	Abnormal	% defective
1	2	0	2	0	4	0	0	6	0	0	0	0	0	3	0	0			8	0	0	9	0	0	17	0	0
2	8	0	4	0	8	0	0	2	0	0	0	0	0	3	0	0			20	0	0	5	0	0	25	0	0
3	11	0	4	1	9	0	0	7	0	0	2	0	0	10	0	0			24	1	0.04	19	0	0	43	1	0.0227273
% defective		0		0.0909091			0			0			0			0				Average	0.0188679		Average	0		Average	0.0116279
n		21		11			21			15			2			16				n	53		n	33		n	86
Cables1∆	Rootlets		Centriole/TZ		Axoneme			Dilations			Axoneme-Tip			Cap				Cables1	Proximal end defects			Distal end defects			All defects
	Normal	Structurally defective	Normal	Structurally defective	Normal (9 doublet MTs)	Abnormal (<9 doublet MTs)	Other defects	Normal (9 doublet MTs)	Abnormal (<9 doublet MTs)	Other defects	Normal (9 doublet MTs)	Abnormal (<9 doublet MTs)	Other defects	Normal (9 doublet MTs)	Abnormal (<9 doublet MTs)	Other defects			Normal	Abnormal	% defective	Normal	Abnormal	% defective	Normal	Abnormal	% defective
1	1	0	1	0	1	0	0	0	0	0	0	1	0	0	0	0			3	0	0	0	1	1	3	1	0.25
2	0	0	2	0	10	0	0	4	0	0	0	1	0	0	0	1			12	0	0	4	2	0.333333	16	2	0.111111
3	0	0	0	0	12	0	0	3	0	0	1	0	0	0	0	0			12	0	0	4	0	0	16	0	0
% defective		0		0			0			0			0.666667			1				Average	0		Average	0.272727		Average	0.0789474
n		1		3			23			7			3			1				n	27		n	11		n	38
Ccdc6	Rootlets		Centriole/TZ		Axoneme			Dilations			Axoneme-Tip			Cap				Ccdc6	Proximal end defects			Distal end defects			All defects
	Normal	Structurally defective	Normal	Structurally defective	Normal (9 doublet MTs)	Abnormal (<9 doublet MTs)	Other defects	Normal (9 doublet MTs)	Abnormal (<9 doublet MTs)	Other defects	Normal (9 doublet MTs)	Abnormal (<9 doublet MTs)	Other defects	Normal (9 doublet MTs)	Abnormal (<9 doublet MTs)	Other defects			Normal	Abnormal	% defective	Normal	Abnormal	% defective	Normal	Abnormal	% defective
1	0	0	4	0	8	0	0	6	0	2	0	0	0	6	1	0			12	0	0	12	3	0.2	24	3	0.111111
2	2	0	4	0	4	0	0	6	0	0	2	0	0	1	2	2			10	0	0	9	4	0.307692	19	4	0.173913
3	2	0	0	0	6	0	0	0	0	0	0	0	0	0	1	0			8	0	0	0	1	1	8	1	0.111111
4	10	0	0	0	4	0	0	2	0	0	0	0	1	0	0	1			14	0	0	2	2	0.5	16	2	0.111111
5	3	0	1	0	10	0	0	0	0	0	1	0	1	2	0	0			14	0	0	3	1	0.25	17	1	0.0555556
6	6	0	2	0	10	0	0	0	0	0	3	0	1	4	0	2			18	0	0	7	3	0.3	25	3	0.107143
% defective		0		0			0			0.125			0.333333			0.409091				Average	0		Average	0.297872		Average	0.113821
n		23		11			42			16			9			22				n	76		n	47		n	123
Cep104∆	Rootlets		Centriole/TZ		Axoneme			Dilations			Axoneme-Tip			Cap				Cep104	Proximal end defects			Distal end defects			All defects
	Normal	Structurally defective	Normal	Structurally defective	Normal (9 doublet MTs)	Abnormal (<9 doublet MTs)	Other defects	Normal (9 doublet MTs)	Abnormal (<9 doublet MTs)	Other defects	Normal (9 doublet MTs)	Abnormal (<9 doublet MTs)	Other defects	Normal (9 doublet MTs)	Abnormal (<9 doublet MTs)	Other defects			Normal	Abnormal	% defective	Normal	Abnormal	% defective	Normal	Abnormal	% defective
1	0	0	2	0	3	0	0	3	0	0	0	2	0	0	0	7			5	0	0	3	9	0.75	8	9	0.529412
2	2	0	2	0	5	0	0	0	0	0	1	0	0	0	0	2			9	0	0	1	2	0.666667	10	2	0.166667
3	2	0	0	0	14	0	0	2	0	0	2	0	0	3	0	4			16	0	0	7	4	0.363636	23	4	0.148148
% defective		0		0			0			0			0.4			0.8125				Average	0		Average	0.576923		Average	0.267857
n		4		4			22			5			5			16				n	30		n	26		n	56
Cep135∆	Rootlets		Centriole/TZ		Axoneme			Dilations			Axoneme-Tip			Cap				Cep135	Proximal end defects			Distal end defects			All defects
	Normal	Structurally defective	Normal	Structurally defective	Normal (9 doublet MTs)	Abnormal (<9 doublet MTs)	Other defects	Normal (9 doublet MTs)	Abnormal (<9 doublet MTs)	Other defects	Normal (9 doublet MTs)	Abnormal (<9 doublet MTs)	Other defects	Normal (9 doublet MTs)	Abnormal (<9 doublet MTs)	Other defects			Normal	Abnormal	% defective	Normal	Abnormal	% defective	Normal	Abnormal	% defective
1	10	0	0	0	28	0	0	10	0	0	1	0	0	5	0	7			38	0	0	16	7	0.304348	54	7	0.114754
2	4	0	2	0	8	0	0	0	0	0	0	0	0	2	0	4			14	0	0	2	4	0.666667	16	4	0.2
3	1	0	2	0	8	0	0	4	0	0	0	0	0	4	1	0			11	0	0	8	1	0.111111	19	1	0.05
% defective		0		0			0			0			0			0.521739				Average	0		Average	0.315789		Average	0.118812
n		15		4			44			14			1			23				n	63		n	38		n	101

## Sheet: 5B
	Control			Cables1			Cables1 mutant			Ccdc6			Cep104			Cep135			Cep135 mutant			Tex9
	Number of structurally defective cilia	Total	% Defective	Number of structurally defective cilia	Total	% Defective	Number of structurally defective cilia	Total	% Defective	Number of structurally defective cilia	Total	% Defective	Number of structurally defective cilia	Total	% Defective	Number of structurally defective cilia	Total	% Defective	Number of structurally defective cilia	Total	% Defective	Number of structurally defective cilia	Total	% Defective
1	0	17	0	6	64	9.375	1	64	1.5625	31	64	48.4375	1	64	1.5625	58	64	90.625	119	128	92.9688	4	64	6.25
2	0	37	0	2	64	3.125	1	64	1.5625	27	64	42.1875	2	64	3.125	30	64	46.875	58	64	90.625	10	64	15.625
3	0	46	0	1	64	1.5625	3	64	4.6875	31	64	48.4375	0	64	0	24	64	37.5	61	61	100	6	64	9.375
4	0	50	0	0	64	0	2	64	3.125	23	66	34.8485	0	64	0	36	64	56.25	60	64	93.75	3	64	4.6875
5	0	46	0	0	64	0	5	64	7.8125	26	64	40.625	8	64	12.5	22	64	34.375	59	64	92.1875	5	64	7.8125
6	1	54	1.85185	2	64	3.125	4	64	6.25	33	62	53.2258	1	64	1.5625	28	64	43.75	61	64	95.3125	5	64	7.8125
7	0	64	0	0	64	0	4	64	6.25	35	64	54.6875	1	64	1.5625	36	64	56.25	64	64	100	1	64	1.5625
8	2	62	3.22581	4	64	6.25	3	64	4.6875	33	64	51.5625	1	64	1.5625	27	64	42.1875	61	64	95.3125	5	64	7.8125
9	0	64	0	2	64	3.125	4	64	6.25	22	64	34.375	0	64	0	26	65	40				3	64	4.6875
10	1	63	1.5873	2	64	3.125	3	64	4.6875	23	64	35.9375	4	64	6.25	27	64	42.1875				5	64	7.8125
11	1	63	1.5873	1	59	1.69492	4	64	6.25				1	64	1.5625	34	64	53.125				9	64	14.0625
12	1	63	1.5873	0	27	0	3	64	4.6875				0	50	0	32	64	50				10	64	15.625
13	3	61	4.91803	1	54	1.85185	2	64	3.125				8	64	12.5	45	64	70.3125				1	33	3.0303
14	1	63	1.5873	2	49	4.08163	3	64	4.6875				0	64	0	29	64	45.3125				8	64	12.5
15	1	63	1.5873	1	41	2.43902	2	64	3.125				0	64	0	30	64	46.875				1	64	1.5625
16	1	63	1.5873				4	64	6.25				0	64	0	48	64	75				7	64	10.9375
17	0	64	0				4	64	6.25				2	32	6.25	37	64	57.8125				1	64	1.5625
18	0	64	0				2	64	3.125				0	63	0	30	64	46.875				1	64	1.5625
19	1	63	1.5873				0	59	0				0	64	0	26	64	40.625				4	64	6.25
20							1	61	1.63934				5	64	7.8125							4	64	6.25
21							10	64	15.625				2	64	3.125							4	64	6.25
22							4	64	6.25				0	64	0							1	64	1.5625
23							1	61	1.63934				0	59	0							4	64	6.25
24							2	64	3.125				4	64	6.25							4	64	6.25
25							4	64	6.25				8	62	12.9032							2	64	3.125
26							3	64	4.6875				3	64	4.6875							6	64	9.375
27							0	64	0				1	64	1.5625							1	64	1.5625
28							2	64	3.125				0	64	0							4	64	6.25
29							0	64	0				1	64	1.5625							1	64	1.5625
30							5	64	7.8125				1	64	1.5625							5	64	7.8125
31							1	64	1.5625				3	64	4.6875							3	64	4.6875
32							0	64	0				1	64	1.5625							12	64	18.75
33													1	64	1.5625							3	64	4.6875
34																						3	64	4.6875
35																						2	64	3.125
36																						0	64	0
37																						5	64	7.8125
Average			1.11088			2.65033			4.75351			44.4324			2.90048			51.3651			95.0195			6.70946
StDev			1.33774			2.56354			2.97393			7.81816			3.82216			14.1464			3.442			4.28907

## Sheet: 5E
	Tex9 - Control				Tex9 - Cep135 mutant				Ccdc6 - Control				Ccdc6 - Cep135 mutant				Cep104 - Control				Cep104 - Cep135 mutant
	Tex9-GFP	Ana1	GFP/Ana1	GFP/Ana1 normalized	Tex9-GFP	Ana1	GFP/Ana1	GFP/Ana1 normalized	Ccdc6-GFP	Ana1	GFP/Ana1	GFP/Ana1 normalized	Ccdc6-GFP	Ana1	GFP/Ana1	GFP/Ana1 normalized	Cep104-GFP	Ana1	GFP/Ana1	GFP/Ana1 normalized	Cep104-GFP	Ana1	GFP/Ana1	GFP/Ana1 normalized
1	9.905	35.835	0.276406	0.317167	2.65	25.597	0.103528	0.118795	162.231	121.65	1.33359	1.42688	7.56	129	0.0586047	0.0627044	404.098	978.572	0.412947	0.61093	25.966	101.949	0.254696	0.376807
2	8.364	46.093	0.181459	0.208219	2.665	24.273	0.109793	0.125984	224.088	157.65	1.42143	1.52086	5.67	145	0.0391034	0.041839	614.804	810.294	0.758742	1.12251	28.466	88.751	0.32074	0.474516
3	6.279	40.341	0.155648	0.178601	0.113	27.023	0.00418162	0.00479828	136.394	159.13	0.857123	0.917084	3.45	143.2	0.0240922	0.0257776	1337.83	1509.38	0.886344	1.31129	28.522	108.346	0.263249	0.389461
4	11.125	55.122	0.201825	0.231588	-0.296	21.261	-0.0139222	-0.0159753	208.035	131.642	1.58031	1.69086	0.26	123.23	0.00210988	0.00225747	437.192	1294.58	0.337711	0.499623	19.799	119.227	0.166061	0.245678
5	13.676	18.404	0.743099	0.852684	1.419	20.85	0.0680576	0.0780939	30.452	167.178	0.182153	0.194896	2.56	145.56	0.0175872	0.0188176	150.07	171.031	0.877443	1.29812	64.591	75.116	0.859883	1.27215
6	7.131	13.521	0.527402	0.605177	1.227	24.243	0.0506125	0.0580763	38.69	165.975	0.233107	0.249415	34.56	132.56	0.260712	0.27895	101.008	167.761	0.602095	0.890763	32.4	104.152	0.311084	0.46023
7	16.133	40.134	0.401978	0.461258	0.008	24.33	0.000328812	0.000377302					1.24	145.67	0.00851239	0.00910788	106.508	147.277	0.723181	1.0699	20.1	69.771	0.288085	0.426205
8	17.216	39.569	0.435088	0.49925	-0.425	26.83	-0.0158405	-0.0181765					4.56	153.8	0.0296489	0.031723	158.988	196.527	0.808988	1.19685	22.994	47.321	0.485915	0.718883
9	31.918	27.892	1.14434	1.3131																	20.55	59.104	0.347692	0.51439
10	29.959	17.321	1.72963	1.9847
11	23.571	22.621	1.042	1.19566
12	24.111	21.021	1.147	1.31614
13	32.609	17.281	1.88699	2.16526
14	30.937	21.365	1.44802	1.66156
15	27.382	21.781	1.25715	1.44254
16	23.942	17.531	1.3657	1.56709
Average			0.871483	1			0.0383423	0.0439966			0.934618	1			0.0550464	0.0588972			0.675931	1			0.366379	0.542035
StDev			0.57789	0.663111			0.0516405	0.0592559			0.612765	0.655631			0.08497	0.0909142			0.207254	0.30662			0.203927	0.301698

## Sheet: 5F
	Cep135 - Control				Cep135 - Tex9 RNAi				Cep135 - Ccdc6 RNAi				Cep135 - Cables1 RNAi
	Cep135-GFP	g-tubulin	GFP/g-tubulin	GFP/g-tubulin normalized	Cep135-GFP	g-tubulin	GFP/g-tubulin	GFP/g-tubulin normalized	Cep135-GFP	g-tubulin	GFP/g-tubulin	GFP/g-tubulin normalized	Cep135-GFP	g-tubulin	GFP/g-tubulin	GFP/g-tubulin normalized
1	81.788	82.566	0.990577	1.09901	63.517	102.33	0.620708	0.688655	164.42	170.763	0.962855	1.06826	120.722	202.415	0.596408	0.661696
2	37.331	80.773	0.462172	0.512764	56.766	99.33	0.571489	0.634048	121.893	196.513	0.62028	0.68818	171.3	178.765	0.958241	1.06314
3	71.679	74.826	0.957942	1.06281	82.494	107.982	0.763961	0.847589	192.809	169.58	1.13698	1.26144	162.771	182.465	0.892067	0.989719
4	45.823	66.834	0.685624	0.760678	64.286	40.467	1.5886	1.7625	146.503	138.53	1.05755	1.17332	142.543	160.248	0.889515	0.986888
5	59.102	42.463	1.39185	1.54421	87.575	121.505	0.720752	0.799651	171.503	152.68	1.12328	1.24625	152.12	185.375	0.820607	0.910437
6	59.635	49.507	1.20458	1.33644	99.15	53.315	1.8597	2.06328	149.003	133.23	1.11839	1.24082	184.423	124.728	1.4786	1.64046
7	128.875	113.076	1.13972	1.26448	69.108	88.817	0.778094	0.86327	200.503	151.28	1.32538	1.47046	233.824	211	1.10817	1.22948
8	104.759	80.351	1.30377	1.44649	52.26	61.503	0.849715	0.942731	130.211	82.717	1.57417	1.7465	183	224.154	0.816403	0.905772
9	192.187	205.973	0.933069	1.03521	73.183	66.797	1.0956	1.21554	104.078	79.774	1.30466	1.44748	133	124.154	1.07125	1.18852
10	135.112	171.473	0.787949	0.874204	43.608	33.733	1.29274	1.43425	103.611	161.537	0.641407	0.71162	233	224.154	1.03946	1.15325
11	147.624	180.931	0.815913	0.905229	52.962	87.58	0.604727	0.670925	136.167	165.917	0.820693	0.910533	233	224.154	1.03946	1.15325
12	105.937	155.556	0.681022	0.755571	45.781	28.838	1.58752	1.76131	206.111	166.177	1.24031	1.37608	79	224.154	0.352436	0.391017
13	144.729	171.764	0.842604	0.934841	216.702	196.781	1.10123	1.22178	170.028	66.417	2.56001	2.84024	15	116.154	0.129139	0.143275
14	109.223	217.494	0.502189	0.557162	248.161	190.253	1.30437	1.44716	141.511	66.459	2.1293	2.36239	176	201.154	0.874952	0.97073
15	140.887	171.598	0.821029	0.910905	217.204	173.698	1.25047	1.38735	85.04	68.096	1.24883	1.38553
16					245.944	239.198	1.0282	1.14076	136.444	108.695	1.25529	1.39271
17					252.056	213.781	1.17904	1.3081	99.278	168.167	0.590354	0.654978
18					171.444	102.464	1.67321	1.85637
19					127.833	127.936	0.999195	1.10857
20					117	144.919	0.807348	0.895726
21					28.767	118.968	0.241805	0.268274
22					31.848	102.556	0.310543	0.344537
23					20.403	117.783	0.173225	0.192188
24					20.403	85.263	0.239295	0.26549
Average			0.901333	1			0.943398	1.04667			1.21822	1.35158			0.861908	0.956259
StDev			0.272661	0.302508			0.472696	0.524441			0.508552	0.564222			0.331632	0.367934
