# Supplementary material for: A phylogenetic profiling approach identifies novel ciliogenesis genes in Drosophila and C. elegans
Source: EMBO J. 2023 Jun 15;42(16):e113616. doi: 10.15252/embj.2023113616 (PMC10425847; doi:10.15252/embj.2023113616)
Supplement: Supplementary file 10 — Source Data for Figure 6 [file EMBJ-42-e113616-s012.xlsx]

## Sheet: 6B
CFAP97D1	Rootlets		Centriole/TZ		Axoneme			Dilations			Axoneme-Tip			Cap			Summary	CFAP97D1	Proximal end defects			Distal end defects			All defects
	Normal	Structurally defective	Normal	Structurally defective	Normal (9 doublet MTs)	Abnormal (<9 doublet MTs)	Other defects	Normal (9 doublet MTs)	Abnormal (<9 doublet MTs)	Other defects	Normal (9 doublet MTs)	Abnormal (<9 doublet MTs)	Other defects	Normal (9 doublet MTs)	Abnormal (<9 doublet MTs)	Other defects			Normal	Abnormal	% defective	Normal	Abnormal	% defective	Normal	Abnormal	% defective
1	4	0	0	9	12	0	0	1	0	0	1	0	0	1	1				16	9	0.36	3	1	0.25	19	10	0.344828
2	4	4	1	3	10	0	0	1	0	0	1	0	0	1	0				15	7	0.318182	3	0	0	18	7	0.28
3	0	4	0	4	4	0	3	0	0	0	2	0	0	2	0				4	11	0.733333	4	0	0	8	11	0.578947
4	4	0	2	1	10	0	0	6	0	0	1	0	0	1	0				16	1	0.0588235	8	0	0	24	1	0.04
5	1	1	1	0	6	0	0	2	0	0	0	0	0	0	2				8	1	0.111111	2	2	0.5	10	3	0.230769
% defective		0.409091		0.809524			0.0666667			0			0			0.375				Average	0.329545		Average	0.130435		Average	0.288288
n		22		21			45			10			5			8				n	88		n	23		n	111
CFAP299	Rootlets		Centriole/TZ		Axoneme			Dilations			Axoneme-Tip			Cap				CFAP299	Proximal end defects			Distal end defects			All defects
	Normal	Structurally defective	Normal	Structurally defective	Normal (9 doublet MTs)	Abnormal (<9 doublet MTs)	Other defects	Normal (9 doublet MTs)	Abnormal (<9 doublet MTs)	Other defects	Normal (9 doublet MTs)	Abnormal (<9 doublet MTs)	Other defects	Normal (9 doublet MTs)	Abnormal (<9 doublet MTs)	Other defects			Normal	Abnormal	% defective	Normal	Abnormal	% defective	Normal	Abnormal	% defective
1	3	0	1	0	4	2	1	1	0	1	2	0	0	1		1			8	3	0.272727	4	2	0.333333	12	5	0.294118
2	0	0	0	0	5	3	0	0	0	0	0	0	0	0		2			5	3	0.375	0	2	1	5	5	0.5
3	2	0	0	0	2	0	0	1	0	1	0	0	0	0		0			4	0	0	1	1	0.5	5	1	0.166667
4	1	0	1	0	1	1	0	0	0	1	1	0	1	0		1			3	1	0.25	1	3	0.75	4	4	0.5
% defective		0		0			0.368421			0.6			0.25			0.8				Average	0.259259		Average	0.571429		Average	0.365854
n		6		2			19			5			4			5				n	27		n	14		n	41
CFAP299 mutant	Rootlets		Centriole/TZ		Axoneme			Dilations			Axoneme-Tip			Cap				CFAP299 mutant	Proximal end defects			Distal end defects			All defects
	Normal	Structurally defective	Normal	Structurally defective	Normal (9 doublet MTs)	Abnormal (<9 doublet MTs)	Other defects	Normal (9 doublet MTs)	Abnormal (<9 doublet MTs)	Other defects	Normal (9 doublet MTs)	Abnormal (<9 doublet MTs)	Other defects	Normal (9 doublet MTs)	Abnormal (<9 doublet MTs)	Other defects			Normal	Abnormal	% defective	Normal	Abnormal	% defective	Normal	Abnormal	% defective
1	1	2	1	0	0	4	0	0	0	0	1	0	0	1	3	0			2	6	0.75	2	3	0.6	4	9	0.692308
2	0	0	0	0	0	8	0	0	0	0	0	0	1	0	1	0			0	8	1	0	2	1	0	10	1
3	0	0	0	1	0	5	0	1	0	0	0	0	0	0	0	0			0	6	1	1	0	0	1	6	0.857143
4	0	0	0	0	0	3	0	1	0	0	0	0	0	0	0	0			0	3	1	1	0	0	1	3	0.75
% defective		0.666667		0.5			1			0			0.5			0.8				Average	0.92		Average	0.555556		Average	0.823529
n		3		2			20			2			2			5				n	25		n	9		n	34

## Sheet: 6D
	CFAP299 RNAi			CFAP299 mutant
	Number of structurally defective cilia	Total	% Defective	Number of structurally defective cilia	Total	% Defective
1	64	64	100	64	64	100
2	64	64	100	64	64	100
3	64	64	100	64	64	100
4	64	64	100	59	59	100
5	64	64	100	64	64	100
6	62	62	100	64	64	100
7				64	64	100
8				64	64	100
9				64	64	100
10				64	64	100
11				63	63	100
12				64	64	100
13				64	64	100
14				64	64	100
15				64	64	100
16				64	64	100
17				64	64	100
18				64	64	100
19				64	61	95.3125
20				53	53	100
21				64	64	100
22				64	61	95.3125
23				64	64	100
24				64	64	100
25				64	61	95.3125
26				64	64	100
27				64	64	100
Average			100			99.4792
StDev			0			1.5012
