# Supplementary material for: A phylogenetic profiling approach identifies novel ciliogenesis genes in Drosophila and C. elegans
Source: EMBO J. 2023 Jun 15;42(16):e113616. doi: 10.15252/embj.2023113616 (PMC10425847; doi:10.15252/embj.2023113616)
Supplement: Supplementary file 11 — Source Data for Figure 7 [file EMBJ-42-e113616-s005.xlsx]

## Sheet: 7B
Dendrite length	Control	ccep-290;nphp-4	kap-1;osm-3	mapk-15Δ	elmd-1Δ	mapk-15Δ;elmd-1Δ		Cilium length	Control	ccep-290;nphp-4	kap-1;osm-3	mapk-15Δ	elmd-1Δ	mapk-15Δ;elmd-1Δ
1	34.532	3.711	33.106	5.042	29.494	4.971		1	11.933	2.522	0	3.379	2.99	1.842
2	37.039	2.324	32.993	4.962	5.237	6.088		2	7.762	6.181	0	2.21	2.399	3.353
3	38.002	4.905	32.558	8.325	5.92	3.663		3	10.424	7.025	0	2.786	1.172	2.733
4	35.95	4.351	28.247	31.233	6.836	27.542		4	7.855	3.662	0	4.672	2.526	3.535
5	40.558	3.528	28.977	3.706	30.72	7.873		5	9.632	5.843	0	1.92	2.781	2.3
6	45.958	7.079	30.138	4.395	3.126	1.193		6	6.74	6.123	0	1.957	4.336	2.544
7	35.037	4.956	32.557	8.064	4.357	3.802		7	5.752	4.207	0	2.443	1.463	2.578
8	38.118	6.031	28.649	6.639	1.398	1.769		8	8.094	6.493	0	1.09	0.989	1.303
9	31.048	28.374	31.743	5.713	4.075	30.015		9	7.755	3.889	0	2.165	1.977	4.002
10	35.329	29.169	31.508	5.585	4.501	38.203		10	7.496	4.944	0	2.68	0.586	4.66
11	34.34	4.506	34.718	6.44	7.818	32.043		11	8.26	7.449	0	2.86	2.765	5.304
12	36.379	3.402	32.361	3.126	5.103	35.698		12	8.422	5.43	0	1.895	1.75	3.35
13	30.495	25.227	31.3125	6.928	3.67	15.759		13	8.812	6.701	0	0.363	2.186	3.457
14	40.538	3.281	31.024	10.284	39.688	22.13		14	8.197	3.23	0	1.977	4.619	4.628
15	41.995	17.869	33.539	6.089	2.416	33.061		15	8.803	5.114	0	2.4	1.34	4.913
16	40.638	24.183	27.396	16.837	4.602	6.048		16	8.454	7.041	0	1.758	1.984	2.479
17	41.721	4.748	30.719	8.146	2.645	30.334		17	7.381	5.466	0	1.895	2.454	4.445
18	46.891	7.333	29.892	35.943	33.262	32.526		18	6.48	5.186	0	4.188	4.492	4.756
19	33.008	3.495	31.801	37.288	26.446	34.014		19	7.294	3.932	0	3.096	3.455	2.716
20	30.461	3.35	26.238	5.126	33.436	22.767		20	7.198	6.219	0	3.08	3.954	4.708
21	35.032	9.27	32.696	4.261	33.173	3.26		21	7.252	2.86	0	2.846	2.447	2.26
22	30.432	6.668	34.834	8.791	8.438	4.348		22	7.653	3.375	0	2.556	2.186	3.395
23	40.899	8.248	29.445	31.647	5.592	4.678		23	6.31	2.327	0	4.274	1.472	3.246
24	43.506	26.104	31.556	4.87	6.516	26.137		24	9.4	4.342	0	3.128	2.201	3.091
25	29.382	31.664	35.077	7.123	28.961	4.24		25	8.05	4.074	0	2.665	2.998	3.042
26	44.336	4.48	31.268	8.189	5.834	2.148		26	8.214	4.088	0	2.344	1.902	2.461
27	36.766	10.001	30.097	5.377	3.889	4.333		27	8.174	3.824	0	1.31	1.964	3.616
28	38.049	3.42	32.648	5.449	2.582	3.362		28	10.948	7.354	0	2.763	1.533	1.341
29	34.412	24.834	26.359	6.03	6.347	30.593		29	7.591	5.694	0	3.279	2.185	2.593
30	37.118	2.45	29.404	6.435	6.068	38.634		30	8.34	4.362	0	3.058	1.533	4.377
31	41.957	24.669	29.146	2.298	6.121	30.057		31	7.199	5.935	0	2.119	3.127	5.428
32	46.365	4.455	32.282	5.611	3.527	34.054		32	5.262	2.707	0	0.727	1.183	4.376
33	32.806	4.147	27.177	10.251	5.304	16.748		33	7.628	7.57	0	2.298	2.01	3.134
34	34.857	2.845	36.62	7.91	40.513	19.192		34	8.083	4.9	0	2.43	5.167	5.565
35	30.299	9.077	34.994	6.152	5.148	32.12		35	7.125	6.729	0	2.036	2.438	3.75
36	30.313	9.186	32.3	7.772	7.69	5.635		36	8.655	7.085	0	1.98	2.399	2.446
37	35.131	29.954	28.747	33.489	3.926	30.585		37	8.259	4.238	0	3.96	2.603	3.912
38	30.549	31.203	26.547	34.117	34.227	31.63		38	8.354	2.939	0	3.643	5.677	5.538
39	36.737	4.776	28.411	5.925	26.862	32.658		39	8.57	3.724	0	2.082	3.205	3.042
40	38.351	6.814	28.995	29.272	36.125	22.027		40	9.322	5.889	0	6.915	4.305	3.69
41	42.469	25.271	30.511	6.579	6.388	4.272		41	8.017	4.503	0	1.888	0.163	2.269
42	41.56	3.417	29.623	32.057	4.661	4.837		42	7.483	4.153	0	3.424	1.533	2.268
43	42.135	20.533	31.074	7.386	7.56	2.804		43	6.944	3.744	0	2.143	0.919	3.847
44	30.602	3.053	33.49	25.848	6.621	3.785		44	7.814	4.943	0	3.538	2.137	2.698
45	31.972	4.807	31.805	7.868	6.635	3.002		45	7.263	7.398	0	2.21	1.964	4.059
46	29.958	3.809	29.499	6.33	4.241	5.909		46	6.675	6.084	0	1.028	0	2.029
47	37.936	5.716	30.656	5.129	8.053	32.101		47	7.491	5.608	0	2.346	1.09	4.024
48	46.219	8.866	33.833	7.246	7.852	22.883		48	6.16	3.729	0	2.758	2.036	3.452
49	27.309	9.282	26.093	7.844	4.647	2.802		49	9.4	5.858	0	2.538	0.919	2.966
50	35.941	7.986	30.964	7.192	6.333	7.924		50	8.468	6.092	0	3.609	1.657	2.605
51	32.739	26.073	29.717	7.089	4.842	7.1		51	9.477	3.526	0	3.382	2.581	1.855
52	34.124	30.974	34.653	5.055	4.801	4.089		52	8.395	3.693	0	0.875	1.964	2.164
53	36.077	4.271	29.006	6.855	6.229	30.4		53	5.109	4.621	0	3.287	1.657	3.726
54	31.257	10.392	33.999	7.225	3.772	5.271		54	7.809	2.754	0	1.673	1.625	2.547
55	36.557	3.188	29.551	5.975	1.817	4.15		55	6.765	5.14	0	2.21	1.041	1.957
56	36.601	24.96	26.154	23.247	2.298	7.378		56	6.882	3.201	0	1.625	1.657	1.791
57	36.264	7.371	30.327	9.644	2.327	6.461		57	9.426	7.264	0	2.21	2.525	2.39
58	34.977	4.815	33.783	7.762	5.868	4.651		58	8.766	6.247	0	2.131	1.95	3.599
59	37.054	5.694	31.214	28.817	6.559	4.246		59	7.932	5.176	0	7.2	2.763	2.164
60	44.088	6.413	33.169	4.758	5.402	4.206		60	7.694	6.322	0	2.418	1.138	3.43
61	43.591		33.234	30.505	6.179	6.262		61	8.665	7.354	0	3.514	0.23	2.744
62	32.922		24.453	6.734	6.139	31.29		62	5.596	5.597	0	2.328	2.081	3.984
63	34.818		29.307	25.396	7.202	21.331		63	7.342	4.223	0	4.751	0.989	3.649
64	35.582		29.692	7.94	5.601	4.924		64	7.741	4.958	0	1.31	2.665	2.966
65	30.464		33.538	7.077	4.231	7.282		65	6.39	7.264	0	2.538	2.547	2.741
66	35.595		28.895	7.459	3.617	2.369		66	7.307	4.14	0	2.784	0.813	2.138
67	40.911		29.451	5.249	4.813	2.851		67	7.013		0	2.344	0.829	2.154
68	35.062		30.116	5.871	6.599	28.943		68	7.165		0	3.133	1.957	3.964
69	34.324			5.504	8.751	5.793		69	6.481			2.87	1.31	2.012
70	39.627			4.434	4.78	5.686		70	8.512			3.201	2.31	1.895
71	38.761			6.393	7.149			71	6.865			2.081	2.488
72	46.239			3.083	4.094			72	7.627			2.068	1.435
73	33.385			6.625	5.547			73	6.828			1.977	1.379
74	33.781			5.04	6.504			74	6.878			1.75	0.989
75				22.889	1.895			75	8.437				1.388
76				3.436	3.226			76	8.127				1.398
77					2.569			77	7.949				2.647
78					3.979			78	7.825				1.34
79					4.061			79	8.384				2.645
80					5.402			80	6.372				1.238
Average	36.7059	11.0496	30.8219	10.8471	9.26046	15.0134		81	7.332
StDev	4.76642	9.67793	2.54891	9.60291	10.1956	12.7336		82	6.51
								83	6.853
								84	7.167
								85	7.569
								86	8.512
								87	6.93
								Average	7.76414	5.06462	0	2.62661	2.08437	3.19994
								StDev	1.13761	1.44994	0	1.13387	1.08605	1.03953

## Sheet: 7D
Cilia/channel - Distal Amphid	Control	mapk-15Δ	elmd-1Δ		Cilia/channel - Proximal Amphid	Control	mapk-15Δ	elmd-1Δ
1	9	6	8		1	10	10	9
2	10	4	5		2	10	8	8
3	10	8	6		3	10	8	10
4	9	5	6		4	10	10	9
5	6	2	6		5	10	5	7
6	9	1	8		6	10	5	9
7	8	7	8		7	10	10	8
8	10	5	4		8	10	8	10
9			4		9			6
10			3		10			7
11			9		11			10
12			6		12			7
Average	8.875	4.75	6.08333		Average	10	8	8.33333
StDev	1.3562	2.37547	1.88092		StDev	0	2.0702	1.37069
